# Supplementary material for: Parameter optimization for constructing competing endogenous RNA regulatory network in glioblastoma multiforme and other cancers
Source: BMC Genomics. 2015 Apr 21;16(Suppl 4):S1. doi: 10.1186/1471-2164-16-S4-S1 (PMC4416191; doi:10.1186/1471-2164-16-S4-S1)
Supplement: Additional file 4 — Table S1. List of optimal ceRNA pairs and summary of optimal ceRNAs. [file 1471-2164-16-S4-S1-S4.xlsx]

## Sheet: optimal_ceRNA_pairs
ceRNA1	ceRNA2	Pearson_correlation_GBM	Pearson_correlation_two-tail_p-value_GBM
AARS	ENAH	0.33706	3.0443e-14
AARS	MCTS1	-0.032393	0.47847
AARS	SEMA5A	0.28831	1.163e-10
AARS	SLC1A2	0.20082	9.0753e-06
AARS	SLC26A2	0.085701	0.060363
AARS	TMEM135	0.3423	1.1424e-14
AASDHPPT	MARCH6	0.50759	7.3191e-33
AASDHPPT	SEPT8	0.49722	2.1037e-31
AASDHPPT	SEPT11	0.32956	1.1961e-13
AASDHPPT	ABCA1	0.18802	3.3241e-05
AASDHPPT	ABCE1	0.51178	1.8211e-33
AASDHPPT	ACACA	0.44275	1.6473e-24
AASDHPPT	ACLY	0.34387	8.4943e-15
AASDHPPT	ACSL3	0.39417	2.498e-19
AASDHPPT	ACVR1	0.36556	1.1812e-16
AASDHPPT	ADAM9	0.23088	3.0595e-07
AASDHPPT	ADIPOR2	0.40782	1.0625e-20
AASDHPPT	ADNP2	0.5175	2.6521e-34
AASDHPPT	AGPAT5	0.56751	2.3663e-42
AASDHPPT	AK2	0.1573	0.00053531
AASDHPPT	AKAP11	0.58306	3.8087e-45
AASDHPPT	AKAP12	0.20329	6.9915e-06
AASDHPPT	ALDH3A2	0.32131	5.1656e-13
AASDHPPT	ALDH7A1	0.29971	1.9334e-11
AASDHPPT	ALG9	0.50501	1.7059e-32
AASDHPPT	ALKBH1	0.46373	5.1005e-27
AASDHPPT	AMOTL2	0.34847	3.526e-15
AASDHPPT	ANK2	0.36001	3.6378e-16
AASDHPPT	ANKMY2	0.39919	7.9593e-20
AASDHPPT	ANKRD27	0.18606	4.0264e-05
AASDHPPT	ANKRD46	0.57437	1.4485e-43
AASDHPPT	ANKRD6	0.44564	7.6125e-25
AASDHPPT	ANP32E	0.40337	3.0219e-20
AASDHPPT	AP1G1	0.515	6.1916e-34
AASDHPPT	AP1S2	0.32645	2.0881e-13
AASDHPPT	AP2B1	0.57438	1.4396e-43
AASDHPPT	AP3M2	0.49028	1.8695e-30
AASDHPPT	AP3S2	0.44925	2.8701e-25
AASDHPPT	APOLD1	0.372	3.1153e-17
AASDHPPT	APPBP2	0.71084	3.2102e-75
AASDHPPT	AQP4	0.2849	1.9588e-10
AASDHPPT	ARHGAP5	0.46808	1.4616e-27
AASDHPPT	ARHGEF3	0.32655	2.05e-13
AASDHPPT	ARHGEF7	0.5268	1.0615e-35
AASDHPPT	ARID1A	0.43746	6.6578e-24
AASDHPPT	ARID5B	0.19993	9.9617e-06
AASDHPPT	ARL1	0.32305	3.805e-13
AASDHPPT	ASRGL1	0.45977	1.565e-26
AASDHPPT	ASTN1	0.5074	7.7927e-33
AASDHPPT	ASXL2	0.34158	1.3089e-14
AASDHPPT	ATG12	0.4294	5.309e-23
AASDHPPT	ATG5	0.23612	1.6118e-07
AASDHPPT	ATP10D	0.38083	4.7613e-18
AASDHPPT	ATP1A2	0.33659	3.3185e-14
AASDHPPT	ATP2B1	0.27858	5.06e-10
AASDHPPT	ATXN1	0.40664	1.4055e-20
AASDHPPT	AUTS2	0.30955	3.8481e-12
AASDHPPT	B4GALT5	0.36274	2.099e-16
AASDHPPT	BACE1	0.38297	2.9919e-18
AASDHPPT	BAG5	0.46631	2.4333e-27
AASDHPPT	BAZ2B	0.42168	3.6953e-22
AASDHPPT	BCL10	0.25701	1.0756e-08
AASDHPPT	BCLAF1	0.56518	6.0292e-42
AASDHPPT	BDH2	0.20243	7.6564e-06
AASDHPPT	BEX4	0.48272	1.9091e-29
AASDHPPT	BID	0.30907	4.1733e-12
AASDHPPT	BMPR1A	0.44451	1.0302e-24
AASDHPPT	BPTF	0.43765	6.3304e-24
AASDHPPT	BRD3	0.33495	4.4901e-14
AASDHPPT	BRP44L	0.33504	4.4154e-14
AASDHPPT	BTBD3	0.55424	4.4034e-40
AASDHPPT	BUB3	0.42289	2.7373e-22
AASDHPPT	BZW1	0.37989	5.8353e-18
AASDHPPT	C10orf10	-0.049586	0.27777
AASDHPPT	C10orf26	0.2188	1.2657e-06
AASDHPPT	C12orf29	0.47846	6.9027e-29
AASDHPPT	C12orf5	0.34861	3.4306e-15
AASDHPPT	C19orf42	0.44212	1.9502e-24
AASDHPPT	C19orf54	0.37057	4.1999e-17
AASDHPPT	C1orf216	0.5586	8.1131e-41
AASDHPPT	C20orf11	0.36989	4.8329e-17
AASDHPPT	C21orf62	0.1774	9.1672e-05
AASDHPPT	C5orf13	0.49137	1.3299e-30
AASDHPPT	C6orf62	0.49287	8.3141e-31
AASDHPPT	C7orf42	0.033387	0.46506
AASDHPPT	C9orf82	0.28364	2.3726e-10
AASDHPPT	CA2	0.2872	1.3798e-10
AASDHPPT	CACYBP	0.42558	1.396e-22
AASDHPPT	CADM1	0.34317	9.707e-15
AASDHPPT	CALD1	0.15334	0.00073992
AASDHPPT	CALM1	0.45996	1.4815e-26
AASDHPPT	CALU	0.088272	0.053028
AASDHPPT	CAMLG	0.49961	9.8204e-32
AASDHPPT	CAMSAP1L1	0.62747	5.159e-54
AASDHPPT	CAND1	0.52554	1.6505e-35
AASDHPPT	CANT1	0.30952	3.8678e-12
AASDHPPT	CANX	0.3007	1.6486e-11
AASDHPPT	CAPRIN1	0.38608	1.5176e-18
AASDHPPT	CAPZA1	0.089687	0.049317
AASDHPPT	CASK	0.4825	2.0419e-29
AASDHPPT	CAST	-0.02182	0.6331
AASDHPPT	CBX3	0.35681	6.8958e-16
AASDHPPT	CBX5	0.46485	3.6983e-27
AASDHPPT	CCDC47	0.42163	3.7415e-22
AASDHPPT	CCND2	0.39221	3.8851e-19
AASDHPPT	CCNG1	0.21041	3.2414e-06
AASDHPPT	CD164	0.067856	0.13727
AASDHPPT	CD47	0.025364	0.57895
AASDHPPT	CD59	0.018316	0.68864
AASDHPPT	CD83	0.10784	0.017988
AASDHPPT	CDC23	0.57854	2.558e-44
AASDHPPT	CDKN2AIP	0.54342	2.6349e-38
AASDHPPT	CDS2	0.4101	6.1885e-21
AASDHPPT	CDV3	0.18576	4.1471e-05
AASDHPPT	CDYL	0.52742	8.5579e-36
AASDHPPT	CEBPG	0.30418	9.3657e-12
AASDHPPT	CEP170	0.51796	2.264e-34
AASDHPPT	CEP350	0.5226	4.5937e-35
AASDHPPT	CEP68	0.64673	2.5295e-58
AASDHPPT	CHD1	0.50971	3.6347e-33
AASDHPPT	CHD9	0.56112	3.0235e-41
AASDHPPT	CHL1	0.24315	6.6637e-08
AASDHPPT	CHMP1B	0.17772	8.8993e-05
AASDHPPT	CHMP2B	0.41582	1.5601e-21
AASDHPPT	CIAO1	0.58009	1.3403e-44
AASDHPPT	CKAP4	0.15658	0.00056811
AASDHPPT	CLASP1	0.50869	5.0886e-33
AASDHPPT	CNDP2	0.33338	5.9867e-14
AASDHPPT	CNOT2	0.40267	3.5581e-20
AASDHPPT	COIL	0.57977	1.5308e-44
AASDHPPT	COL5A2	0.038594	0.39836
AASDHPPT	COPS2	0.23101	3.0131e-07
AASDHPPT	CORO1C	0.36546	1.2057e-16
AASDHPPT	CPD	0.04727	0.30086
AASDHPPT	CPSF6	0.48877	2.9923e-30
AASDHPPT	CRBN	0.46366	5.1926e-27
AASDHPPT	CREB3L2	0.096743	0.033906
AASDHPPT	CREBL2	0.22227	8.4845e-07
AASDHPPT	CRLF3	0.19534	1.5982e-05
AASDHPPT	CRNKL1	0.62152	9.6596e-53
AASDHPPT	CRTC3	0.37735	1.0049e-17
AASDHPPT	CSNK1A1	0.52786	7.3231e-36
AASDHPPT	CTNNA1	0.22702	4.8582e-07
AASDHPPT	CTNNBIP1	0.5014	5.5035e-32
AASDHPPT	CTNND1	0.33296	6.4641e-14
AASDHPPT	CTNND2	0.44077	2.7846e-24
AASDHPPT	CTSO	0.25516	1.3813e-08
AASDHPPT	CUL3	0.68044	1.1405e-66
AASDHPPT	CUL5	0.71833	1.6767e-77
AASDHPPT	CXADR	0.25744	1.0148e-08
AASDHPPT	CYB5B	0.3857	1.6498e-18
AASDHPPT	CYBRD1	0.14957	0.0010007
AASDHPPT	DAG1	0.30496	8.2322e-12
AASDHPPT	DARS	0.46265	6.9383e-27
AASDHPPT	DCLK1	0.33304	6.3723e-14
AASDHPPT	DCN	-0.074788	0.10137
AASDHPPT	DCTN4	0.45491	6.0728e-26
AASDHPPT	DCUN1D1	0.44605	6.8107e-25
AASDHPPT	DDHD2	0.47128	5.7562e-28
AASDHPPT	DDX17	0.28209	2.9937e-10
AASDHPPT	DDX21	0.17463	0.00011832
AASDHPPT	DDX3X	0.38121	4.3833e-18
AASDHPPT	DDX46	0.52425	2.5976e-35
AASDHPPT	DEK	0.43284	2.2053e-23
AASDHPPT	DENR	0.54061	7.4258e-38
AASDHPPT	DERL1	0.28899	1.0474e-10
AASDHPPT	DHX40	0.6103	2.0308e-50
AASDHPPT	DMTF1	0.33761	2.7506e-14
AASDHPPT	DMXL2	0.48933	2.5103e-30
AASDHPPT	DNAJB1	0.077784	0.088365
AASDHPPT	DNM1L	0.39765	1.1332e-19
AASDHPPT	DOK5	0.32457	2.9133e-13
AASDHPPT	DPY19L1	0.16856	0.00020416
AASDHPPT	DPY19L4	0.42018	5.362e-22
AASDHPPT	DPYSL3	0.35452	1.0848e-15
AASDHPPT	DR1	0.36426	1.5404e-16
AASDHPPT	DSE	0.030402	0.50593
AASDHPPT	DTNA	0.3032	1.0986e-11
AASDHPPT	DUSP6	0.15777	0.00051461
AASDHPPT	E2F3	0.40635	1.504e-20
AASDHPPT	EFNB2	0.1332	0.0034256
AASDHPPT	EGFR	0.1393	0.0021974
AASDHPPT	EGR1	0.096478	0.034398
AASDHPPT	EHBP1	0.32552	2.4606e-13
AASDHPPT	EHD4	0.037817	0.40794
AASDHPPT	EID1	0.58602	1.0753e-45
AASDHPPT	EIF1AX	0.48055	3.6791e-29
AASDHPPT	EIF2AK1	0.48717	4.8991e-30
AASDHPPT	EIF2C1	0.51555	5.128e-34
AASDHPPT	EIF2S1	0.43826	5.3979e-24
AASDHPPT	EIF4B	0.34632	5.3336e-15
AASDHPPT	EIF4E	0.50225	4.1862e-32
AASDHPPT	EIF4EBP2	0.27409	9.7787e-10
AASDHPPT	EIF5	0.42667	1.0614e-22
AASDHPPT	ELAVL1	0.37071	4.0766e-17
AASDHPPT	ELMO1	0.44681	5.5632e-25
AASDHPPT	ELMO2	0.55073	1.6882e-39
AASDHPPT	ELTD1	0.26288	4.807e-09
AASDHPPT	ENAH	0.38501	1.9194e-18
AASDHPPT	ENDOD1	0.25522	1.3705e-08
AASDHPPT	ENY2	0.17867	8.148e-05
AASDHPPT	EPHA4	0.27645	6.9205e-10
AASDHPPT	EPM2AIP1	0.49706	2.2147e-31
AASDHPPT	ERLIN2	0.47727	9.8319e-29
AASDHPPT	ETF1	0.31909	7.5985e-13
AASDHPPT	EXTL2	0.5522	9.6208e-40
AASDHPPT	FAM107A	0.26505	3.5503e-09
AASDHPPT	FAM111A	0.13475	0.0030656
AASDHPPT	FAM134A	0.54349	2.5642e-38
AASDHPPT	FAM134C	0.25873	8.5084e-09
AASDHPPT	FAM136A	0.36071	3.164e-16
AASDHPPT	FAM46A	0.047619	0.2973
AASDHPPT	FAM60A	0.12661	0.0054217
AASDHPPT	FAM82B	0.26371	4.2817e-09
AASDHPPT	FBXO21	0.59994	2.3612e-48
AASDHPPT	FBXO28	0.5705	7.0549e-43
AASDHPPT	FBXO34	0.43494	1.2825e-23
AASDHPPT	FBXW11	0.56983	9.275e-43
AASDHPPT	FCHSD2	0.63834	2.0802e-56
AASDHPPT	FDX1	0.45348	9.0084e-26
AASDHPPT	FEM1C	0.25522	1.3705e-08
AASDHPPT	FEZ2	0.33508	4.3845e-14
AASDHPPT	FMR1	0.57682	5.2603e-44
AASDHPPT	FNBP1	0.26698	2.7071e-09
AASDHPPT	FNBP4	0.33725	2.9374e-14
AASDHPPT	FNDC3B	0.0058846	0.89758
AASDHPPT	FOXO1	0.23345	2.2375e-07
AASDHPPT	FRYL	0.45854	2.2117e-26
AASDHPPT	FSTL1	0.017733	0.69807
AASDHPPT	FUBP3	0.56819	1.8052e-42
AASDHPPT	FXR1	0.35737	6.1759e-16
AASDHPPT	FZD3	0.52719	9.2737e-36
AASDHPPT	G3BP2	0.46197	8.4158e-27
AASDHPPT	GAB2	0.4618	8.8135e-27
AASDHPPT	GALNT7	0.24788	3.6171e-08
AASDHPPT	GATAD2A	0.34231	1.1412e-14
AASDHPPT	GBAS	0.36945	5.2942e-17
AASDHPPT	GBP1	-0.027777	0.54337
AASDHPPT	GCA	0.20957	3.5554e-06
AASDHPPT	GCLM	0.12612	0.0056082
AASDHPPT	GDI2	0.13222	0.0036712
AASDHPPT	GFAP	0.2813	3.3727e-10
AASDHPPT	GHITM	0.20874	3.8934e-06
AASDHPPT	GLG1	0.27834	5.2407e-10
AASDHPPT	GLT25D2	0.36885	5.9935e-17
AASDHPPT	GMFB	0.52173	6.2091e-35
AASDHPPT	GNA12	0.33403	5.3161e-14
AASDHPPT	GNAI3	0.46558	3.0019e-27
AASDHPPT	GNG12	0.15385	0.00071042
AASDHPPT	GNG4	0.42361	2.2868e-22
AASDHPPT	GNPDA1	0.32383	3.3189e-13
AASDHPPT	GNS	0.12548	0.0058562
AASDHPPT	GOLGA8A	0.22354	7.3188e-07
AASDHPPT	GOLGB1	0.24843	3.3669e-08
AASDHPPT	GOLT1B	0.044928	0.32547
AASDHPPT	GOSR1	0.49308	7.8012e-31
AASDHPPT	GPATCH8	0.5014	5.5156e-32
AASDHPPT	GPD1L	0.30324	1.092e-11
AASDHPPT	GPI	0.10914	0.016639
AASDHPPT	GPRASP1	0.42089	4.4994e-22
AASDHPPT	GPRC5B	0.46708	1.9499e-27
AASDHPPT	GRIA2	0.44098	2.6357e-24
AASDHPPT	GRSF1	0.60839	4.9606e-50
AASDHPPT	GSPT1	0.27121	1.4815e-09
AASDHPPT	GTF2E1	0.35455	1.0784e-15
AASDHPPT	GTF2H1	0.44605	6.8107e-25
AASDHPPT	GTF2H5	0.34565	6.0525e-15
AASDHPPT	H1F0	0.25152	2.243e-08
AASDHPPT	HDAC2	0.37182	3.2325e-17
AASDHPPT	HEG1	0.14449	0.001486
AASDHPPT	HELZ	0.3098	3.6909e-12
AASDHPPT	HGSNAT	0.17514	0.00011292
AASDHPPT	HLA-DPB1	-0.097633	0.03229
AASDHPPT	HMBOX1	0.31006	3.5368e-12
AASDHPPT	HMGB2	0.35426	1.142e-15
AASDHPPT	HMGCR	0.55675	1.6674e-40
AASDHPPT	HNRNPA0	0.52923	4.5153e-36
AASDHPPT	HNRNPC	0.31564	1.3763e-12
AASDHPPT	HNRPDL	0.57629	6.543e-44
AASDHPPT	HSD17B11	0.22522	6.0139e-07
AASDHPPT	HYOU1	0.45636	4.0592e-26
AASDHPPT	IBTK	0.47962	4.8661e-29
AASDHPPT	ICMT	0.26189	5.5125e-09
AASDHPPT	ID4	0.3609	3.0452e-16
AASDHPPT	IGF2R	0.09242	0.042766
AASDHPPT	IGSF3	0.41353	2.7138e-21
AASDHPPT	IMPA1	0.45918	1.845e-26
AASDHPPT	INPP5A	0.47596	1.451e-28
AASDHPPT	INPP5F	0.39301	3.248e-19
AASDHPPT	INSIG1	0.1969	1.3627e-05
AASDHPPT	INSIG2	0.36892	5.9191e-17
AASDHPPT	IPO9	0.48874	3.0143e-30
AASDHPPT	IQGAP1	-0.091151	0.045711
AASDHPPT	IRS2	0.21082	3.1006e-06
AASDHPPT	ITGA6	0.2029	7.288e-06
AASDHPPT	ITPKB	0.22671	5.0387e-07
AASDHPPT	JAG1	0.18387	4.9765e-05
AASDHPPT	JAM3	0.43033	4.1943e-23
AASDHPPT	KAL1	0.25041	2.5983e-08
AASDHPPT	KBTBD11	0.44156	2.259e-24
AASDHPPT	KCMF1	0.24022	9.6652e-08
AASDHPPT	KCNJ16	0.36316	1.9276e-16
AASDHPPT	KCNJ2	0.20573	5.3879e-06
AASDHPPT	KCTD12	0.10337	0.023372
AASDHPPT	KCTD3	0.54313	2.929e-38
AASDHPPT	KCTD5	0.54841	4.0629e-39
AASDHPPT	KIAA0174	0.53499	5.7698e-37
AASDHPPT	KIAA0226	0.44339	1.3885e-24
AASDHPPT	KIAA0247	0.030572	0.50356
AASDHPPT	KIAA0355	0.46218	7.9262e-27
AASDHPPT	KIAA0430	0.51821	2.082e-34
AASDHPPT	KIAA0494	0.34082	1.5116e-14
AASDHPPT	KIF1B	0.53186	1.7746e-36
AASDHPPT	KIF5B	0.40149	4.6836e-20
AASDHPPT	KIF5C	0.46517	3.3728e-27
AASDHPPT	KLF6	-0.064617	0.15708
AASDHPPT	KPNA1	0.57856	2.5462e-44
AASDHPPT	KPNA3	0.54768	5.3563e-39
AASDHPPT	KRAS	0.54978	2.4217e-39
AASDHPPT	LAMP2	0.13534	0.002937
AASDHPPT	LANCL1	0.60188	9.8164e-49
AASDHPPT	LANCL2	0.16678	0.00023878
AASDHPPT	LASP1	0.29451	4.4253e-11
AASDHPPT	LBR	0.42556	1.4033e-22
AASDHPPT	LEMD3	0.52492	2.0558e-35
AASDHPPT	LEPROT	0.07852	0.085387
AASDHPPT	LIMA1	0.29102	7.6485e-11
AASDHPPT	LIMCH1	0.41076	5.2815e-21
AASDHPPT	LIMS1	0.21497	1.9546e-06
AASDHPPT	LMO3	0.09224	0.043174
AASDHPPT	LPHN3	0.5058	1.3172e-32
AASDHPPT	LPPR4	0.37779	9.1374e-18
AASDHPPT	LRP4	0.48698	5.1909e-30
AASDHPPT	LRPAP1	0.28675	1.4779e-10
AASDHPPT	LRPPRC	0.45118	1.6978e-25
AASDHPPT	LRRC40	0.59567	1.5975e-47
AASDHPPT	LRRC59	0.36058	3.2435e-16
AASDHPPT	LRRFIP1	-0.15296	0.00076342
AASDHPPT	LRRTM2	0.49258	9.1053e-31
AASDHPPT	LSG1	0.40487	2.1283e-20
AASDHPPT	LSM14A	0.45335	9.3604e-26
AASDHPPT	LYRM2	0.48314	1.6796e-29
AASDHPPT	M6PR	0.075501	0.098143
AASDHPPT	MACF1	0.25612	1.2132e-08
AASDHPPT	MAFB	0.023431	0.60822
AASDHPPT	MAGI2	0.45594	4.5653e-26
AASDHPPT	MAML1	0.38856	8.7722e-19
AASDHPPT	MAP1LC3B	0.49594	3.1599e-31
AASDHPPT	MAP4	0.29063	8.1325e-11
AASDHPPT	MAP4K4	0.46255	7.1368e-27
AASDHPPT	MAPT	0.50602	1.2264e-32
AASDHPPT	MARCKS	0.49745	1.9577e-31
AASDHPPT	MARK3	0.44472	9.7315e-25
AASDHPPT	MARK4	0.3339	5.4453e-14
AASDHPPT	MAT2A	0.45474	6.3602e-26
AASDHPPT	MBNL1	0.1843	4.7763e-05
AASDHPPT	MBP	0.18888	3.0558e-05
AASDHPPT	MCFD2	0.27189	1.3434e-09
AASDHPPT	MCL1	0.095927	0.035447
AASDHPPT	MCM6	0.31129	2.8777e-12
AASDHPPT	MCTS1	0.23782	1.3053e-07
AASDHPPT	ME2	0.47749	9.2036e-29
AASDHPPT	MED1	0.37945	6.4089e-18
AASDHPPT	MED13	0.50109	6.0827e-32
AASDHPPT	MED4	0.46477	3.7913e-27
AASDHPPT	MEGF9	0.38388	2.4534e-18
AASDHPPT	MEIS1	0.22064	1.0253e-06
AASDHPPT	MEIS2	0.27408	9.7906e-10
AASDHPPT	METAP1	0.28781	1.2565e-10
AASDHPPT	METAP2	0.55767	1.1687e-40
AASDHPPT	MFHAS1	0.27041	1.6633e-09
AASDHPPT	MFSD1	0.060691	0.18391
AASDHPPT	MKL2	0.30554	7.4924e-12
AASDHPPT	MOBKL3	0.60539	1.9811e-49
AASDHPPT	MORC3	0.48012	4.1852e-29
AASDHPPT	MOSPD1	0.42682	1.0226e-22
AASDHPPT	MOXD1	-0.00074892	0.98693
AASDHPPT	MPDZ	0.47557	1.6308e-28
AASDHPPT	MRFAP1L1	0.41548	1.6915e-21
AASDHPPT	MRPL17	0.044201	0.33337
AASDHPPT	MRPL19	0.48288	1.8175e-29
AASDHPPT	MRPL22	0.16972	0.00018426
AASDHPPT	MRPL35	0.15754	0.00052487
AASDHPPT	MRPS10	0.40972	6.7733e-21
AASDHPPT	MRPS14	0.26547	3.3476e-09
AASDHPPT	MRPS16	0.12958	0.0044208
AASDHPPT	MSRB2	0.3632	1.9113e-16
AASDHPPT	MTCP1	0.21856	1.3007e-06
AASDHPPT	MTDH	0.34648	5.1711e-15
AASDHPPT	MTMR4	0.59474	2.4055e-47
AASDHPPT	MTMR6	0.44044	3.0392e-24
AASDHPPT	MTMR9	0.6033	5.1454e-49
AASDHPPT	MTUS1	0.24	9.927e-08
AASDHPPT	MXRA5	-0.15738	0.00053159
AASDHPPT	MYLK	-0.09815	0.031382
AASDHPPT	MYO10	0.44166	2.1996e-24
AASDHPPT	NAP1L1	0.44354	1.3358e-24
AASDHPPT	NARG2	0.4565	3.9114e-26
AASDHPPT	NBR1	0.44507	8.8735e-25
AASDHPPT	NCALD	0.45649	3.9133e-26
AASDHPPT	NCBP2	0.40133	4.8549e-20
AASDHPPT	NCK2	0.42352	2.3378e-22
AASDHPPT	NCOR1	0.42638	1.1418e-22
AASDHPPT	NDRG3	0.55772	1.1455e-40
AASDHPPT	NDUFA10	0.37554	1.4754e-17
AASDHPPT	NDUFC2	0.57562	8.6288e-44
AASDHPPT	NETO2	0.27022	1.709e-09
AASDHPPT	NFASC	0.31015	3.4826e-12
AASDHPPT	NFIB	0.42475	1.7211e-22
AASDHPPT	NKTR	0.31764	9.7567e-13
AASDHPPT	NLGN1	0.57782	3.4676e-44
AASDHPPT	NOTCH1	0.40888	8.2673e-21
AASDHPPT	NOTCH2	0.2686	2.1531e-09
AASDHPPT	NOVA1	0.55474	3.6384e-40
AASDHPPT	NPTN	0.35623	7.7331e-16
AASDHPPT	NR2F2	0.096589	0.034192
AASDHPPT	NR3C1	0.41413	2.3492e-21
AASDHPPT	NRAS	0.30842	4.6486e-12
AASDHPPT	NRCAM	0.31125	2.8961e-12
AASDHPPT	NRIP1	0.32441	2.9977e-13
AASDHPPT	NSF	0.5968	9.6458e-48
AASDHPPT	NSMAF	0.41934	6.584e-22
AASDHPPT	NT5E	0.21111	3.0017e-06
AASDHPPT	NUAK1	0.16795	0.00021544
AASDHPPT	NUDT11	0.569	1.2997e-42
AASDHPPT	NXT2	0.37586	1.379e-17
AASDHPPT	ODZ4	0.2729	1.1612e-09
AASDHPPT	OSBPL11	0.46845	1.3113e-27
AASDHPPT	OSBPL9	0.27708	6.3059e-10
AASDHPPT	OSTM1	0.35262	1.5763e-15
AASDHPPT	PAFAH1B1	0.50521	1.5991e-32
AASDHPPT	PAQR3	0.42919	5.6075e-23
AASDHPPT	PARN	0.36066	3.1949e-16
AASDHPPT	PARVA	0.26589	3.1563e-09
AASDHPPT	PBRM1	0.40949	7.1557e-21
AASDHPPT	PCDH17	0.35614	7.8735e-16
AASDHPPT	PCDH9	0.36825	6.7858e-17
AASDHPPT	PCM1	0.4858	7.4726e-30
AASDHPPT	PCYOX1	0.3069	5.9782e-12
AASDHPPT	PDCD6IP	0.21735	1.4941e-06
AASDHPPT	PDE4B	0.40089	5.3788e-20
AASDHPPT	PDGFRA	0.2076	4.4044e-06
AASDHPPT	PDXDC1	0.33915	2.0647e-14
AASDHPPT	PDXK	0.12825	0.004846
AASDHPPT	PDZD2	0.2719	1.3419e-09
AASDHPPT	PELI1	0.46943	9.8764e-28
AASDHPPT	PEX12	0.59018	1.7847e-46
AASDHPPT	PEX3	0.42216	3.278e-22
AASDHPPT	PGRMC2	0.41499	1.9056e-21
AASDHPPT	PHF2	0.51611	4.251e-34
AASDHPPT	PHF21A	0.49728	2.0629e-31
AASDHPPT	PHIP	0.32066	5.7858e-13
AASDHPPT	PHLDA1	0.38821	9.4877e-19
AASDHPPT	PIGK	0.49183	1.1531e-30
AASDHPPT	PIK3R1	0.45535	5.3739e-26
AASDHPPT	PIN4	0.43506	1.2419e-23
AASDHPPT	PITPNB	0.29228	6.2837e-11
AASDHPPT	PJA2	0.4659	2.7397e-27
AASDHPPT	PKD2	0.28466	2.032e-10
AASDHPPT	PKN2	0.38791	1.0138e-18
AASDHPPT	PLEKHB2	0.51227	1.547e-33
AASDHPPT	PLS3	-0.031484	0.4909
AASDHPPT	PLSCR4	0.21845	1.3172e-06
AASDHPPT	PMPCB	0.36212	2.3813e-16
AASDHPPT	PNMA2	0.39367	2.7965e-19
AASDHPPT	PNPO	0.27003	1.7546e-09
AASDHPPT	PNRC1	0.21198	2.7264e-06
AASDHPPT	PODXL	0.22867	3.9889e-07
AASDHPPT	POLA1	0.39905	8.2166e-20
AASDHPPT	POLD3	0.47388	2.6905e-28
AASDHPPT	POLE3	0.37312	2.4612e-17
AASDHPPT	POLR2K	0.38416	2.3085e-18
AASDHPPT	PPM1D	0.65198	1.4909e-59
AASDHPPT	PPP1CB	0.34657	5.0834e-15
AASDHPPT	PPP1R12A	0.46176	8.9276e-27
AASDHPPT	PPP1R3C	0.23087	3.0636e-07
AASDHPPT	PPP2R2A	0.44694	5.3631e-25
AASDHPPT	PPP2R5C	0.56431	8.5447e-42
AASDHPPT	PPP2R5E	0.56601	4.3243e-42
AASDHPPT	PPP3CA	0.56521	5.9605e-42
AASDHPPT	PPP6C	0.27527	8.2307e-10
AASDHPPT	PRC1	0.32035	6.11e-13
AASDHPPT	PREPL	0.56295	1.468e-41
AASDHPPT	PRKAR1A	0.51908	1.5453e-34
AASDHPPT	PRKD1	0.55822	9.4052e-41
AASDHPPT	PRNP	0.34524	6.5515e-15
AASDHPPT	PROM1	0.27136	1.4494e-09
AASDHPPT	PROSC	0.53984	9.8826e-38
AASDHPPT	PRPF40A	0.49365	6.5146e-31
AASDHPPT	PRRC1	0.3778	9.1246e-18
AASDHPPT	PRUNE2	0.24222	7.4998e-08
AASDHPPT	PSAT1	0.49678	2.4191e-31
AASDHPPT	PSD3	0.43821	5.458e-24
AASDHPPT	PSEN1	0.41883	7.471e-22
AASDHPPT	PSMD5	0.22204	8.7188e-07
AASDHPPT	PSMF1	0.47535	1.7417e-28
AASDHPPT	PTCD3	0.58838	3.9029e-46
AASDHPPT	PTPRE	0.28233	2.8913e-10
AASDHPPT	PTPRK	0.25293	1.8616e-08
AASDHPPT	PUM1	0.52613	1.3452e-35
AASDHPPT	PUM2	0.53748	2.3358e-37
AASDHPPT	PXDN	0.13274	0.0035399
AASDHPPT	PYROXD1	0.27916	4.6426e-10
AASDHPPT	QKI	0.53513	5.4696e-37
AASDHPPT	RAB14	0.47215	4.4661e-28
AASDHPPT	RAB1A	0.41049	5.6314e-21
AASDHPPT	RAB22A	0.47817	7.5294e-29
AASDHPPT	RAB3GAP2	0.3068	6.0846e-12
AASDHPPT	RAB4A	0.52454	2.3442e-35
AASDHPPT	RABGEF1	0.43166	2.9854e-23
AASDHPPT	RAI14	0.062765	0.16935
AASDHPPT	RALA	0.2373	1.3921e-07
AASDHPPT	RALGDS	0.29343	5.2511e-11
AASDHPPT	RAP1GDS1	0.52332	3.5841e-35
AASDHPPT	RAP2B	0.13917	0.0022187
AASDHPPT	RAP2C	0.3418	1.2557e-14
AASDHPPT	RASSF2	0.37476	1.7433e-17
AASDHPPT	RBM12	0.59836	4.8132e-48
AASDHPPT	RBM15B	0.4169	1.199e-21
AASDHPPT	RBM25	0.43371	1.7615e-23
AASDHPPT	RBM26	0.48137	2.8779e-29
AASDHPPT	RBM7	0.31075	3.1525e-12
AASDHPPT	RCAN1	0.10061	0.027353
AASDHPPT	RCBTB1	0.56847	1.6124e-42
AASDHPPT	RCBTB2	0.50004	8.5527e-32
AASDHPPT	RCN1	0.05715	0.21088
AASDHPPT	RCN2	0.50387	2.4751e-32
AASDHPPT	RDH11	0.50368	2.6313e-32
AASDHPPT	REEP1	0.46717	1.9e-27
AASDHPPT	REEP5	0.25424	1.5619e-08
AASDHPPT	RETSAT	0.27465	9.0123e-10
AASDHPPT	RGS5	0.36962	5.112e-17
AASDHPPT	RIN2	0.23878	1.1579e-07
AASDHPPT	RIOK3	0.3672	8.4281e-17
AASDHPPT	RLF	0.5021	4.3974e-32
AASDHPPT	RMI1	0.46168	9.1355e-27
AASDHPPT	RNF13	0.34696	4.713e-15
AASDHPPT	RNF138	0.5602	4.341e-41
AASDHPPT	RNF24	0.35264	1.5688e-15
AASDHPPT	RNF38	0.54191	4.6036e-38
AASDHPPT	RNF44	0.42765	8.2912e-23
AASDHPPT	RPS6KA2	0.24599	4.6258e-08
AASDHPPT	RRAGD	0.35976	3.8286e-16
AASDHPPT	RSBN1	0.68256	3.1267e-67
AASDHPPT	RSL1D1	0.53448	6.9359e-37
AASDHPPT	RYBP	0.45047	2.0581e-25
AASDHPPT	S100PBP	0.53273	1.2996e-36
AASDHPPT	SACS	0.53522	5.302e-37
AASDHPPT	SALL1	0.43174	2.9244e-23
AASDHPPT	SAP30BP	0.48668	5.6946e-30
AASDHPPT	SASH1	0.31772	9.6218e-13
AASDHPPT	SATB1	0.40812	9.9059e-21
AASDHPPT	SATB2	0.4296	5.0568e-23
AASDHPPT	SCAMP1	0.65901	3.0705e-61
AASDHPPT	SCN3A	0.48483	1.0049e-29
AASDHPPT	SCRN1	0.35524	9.4106e-16
AASDHPPT	SDC2	0.0051177	0.91086
AASDHPPT	SDC3	0.35497	9.9371e-16
AASDHPPT	SEC24A	0.28236	2.8752e-10
AASDHPPT	SEC63	0.44293	1.5728e-24
AASDHPPT	SEH1L	0.59759	6.7806e-48
AASDHPPT	SELT	0.14263	0.001713
AASDHPPT	SEMA5A	0.36075	3.1381e-16
AASDHPPT	SERINC3	0.34567	6.0376e-15
AASDHPPT	SERP1	0.30352	1.0431e-11
AASDHPPT	SERPINE1	-0.097345	0.032805
AASDHPPT	SERTAD2	0.30071	1.6455e-11
AASDHPPT	SETD5	0.38817	9.5558e-19
AASDHPPT	SETX	0.37065	4.1262e-17
AASDHPPT	SF3A1	0.53999	9.3272e-38
AASDHPPT	SF3A3	0.38651	1.38e-18
AASDHPPT	SGCB	0.44889	3.1661e-25
AASDHPPT	SH2B3	0.17341	0.00013225
AASDHPPT	SH3BP4	0.3654	1.2198e-16
AASDHPPT	SH3GLB1	0.1335	0.0033528
AASDHPPT	SIAH1	0.52097	8.0787e-35
AASDHPPT	SLA	-0.011491	0.80153
AASDHPPT	SLC11A2	0.4416	2.2386e-24
AASDHPPT	SLC1A2	0.24937	2.9793e-08
AASDHPPT	SLC1A4	0.3721	3.0459e-17
AASDHPPT	SLC25A32	0.40175	4.4011e-20
AASDHPPT	SLC25A36	0.47114	6.0061e-28
AASDHPPT	SLC25A4	0.53239	1.468e-36
AASDHPPT	SLC25A44	0.47853	6.7464e-29
AASDHPPT	SLC26A2	0.12737	0.0051485
AASDHPPT	SLC35A5	0.53511	5.5069e-37
AASDHPPT	SLC38A1	0.22075	1.0123e-06
AASDHPPT	SLC39A14	0.11858	0.009236
AASDHPPT	SLC4A4	0.3163	1.2298e-12
AASDHPPT	SLC9A6	0.53727	2.5243e-37
AASDHPPT	SLMO2	0.36234	2.2762e-16
AASDHPPT	SMAD2	0.49616	2.9487e-31
AASDHPPT	SMAD4	0.49508	4.1557e-31
AASDHPPT	SMARCA5	0.46272	6.7878e-27
AASDHPPT	SMCR7L	0.51223	1.5668e-33
AASDHPPT	SMURF2	0.39598	1.6582e-19
AASDHPPT	SNAP29	0.19907	1.0889e-05
AASDHPPT	SNN	0.43837	5.2441e-24
AASDHPPT	SNRPB2	0.37805	8.6472e-18
AASDHPPT	SNRPD1	0.43873	4.7618e-24
AASDHPPT	SNX19	0.51921	1.4797e-34
AASDHPPT	SNX27	0.47148	5.4401e-28
AASDHPPT	SNX4	0.57699	4.9006e-44
AASDHPPT	SNX5	0.44016	3.2737e-24
AASDHPPT	SOCS2	0.16704	0.00023349
AASDHPPT	SORL1	0.18775	3.4136e-05
AASDHPPT	SOX11	0.4288	6.1874e-23
AASDHPPT	SOX2	0.42337	2.4276e-22
AASDHPPT	SOX4	0.33858	2.2933e-14
AASDHPPT	SPEN	0.44512	8.7418e-25
AASDHPPT	SPG20	0.51604	4.349e-34
AASDHPPT	SPIN1	0.63156	6.6456e-55
AASDHPPT	SPOCK1	0.21163	2.8336e-06
AASDHPPT	SRP72	0.43869	4.8141e-24
AASDHPPT	SRPK2	0.64779	1.4348e-58
AASDHPPT	SSFA2	0.36362	1.7554e-16
AASDHPPT	SSR1	0.27118	1.4893e-09
AASDHPPT	STAG1	0.43892	4.5327e-24
AASDHPPT	STAG2	0.41728	1.0915e-21
AASDHPPT	STAMBP	0.61233	7.8531e-51
AASDHPPT	STAU1	0.39285	3.3673e-19
AASDHPPT	STEAP3	-0.045139	0.3232
AASDHPPT	STK17A	0.28031	3.9077e-10
AASDHPPT	STOM	-0.12827	0.0048409
AASDHPPT	STON1	0.28885	1.0709e-10
AASDHPPT	STX12	0.46962	9.3417e-28
AASDHPPT	SUCLG2	0.21944	1.1772e-06
AASDHPPT	SUMO1	0.44677	5.6197e-25
AASDHPPT	SUPT4H1	0.34703	4.6533e-15
AASDHPPT	SUPT7L	0.58677	7.8053e-46
AASDHPPT	SWAP70	0.14743	0.0011842
AASDHPPT	TAF2	0.49545	3.6935e-31
AASDHPPT	TBC1D15	0.3729	2.5761e-17
AASDHPPT	TCEB3	0.2943	4.5787e-11
AASDHPPT	TDG	0.37788	8.9762e-18
AASDHPPT	TFRC	-0.0020757	0.96378
AASDHPPT	THUMPD1	0.50637	1.0924e-32
AASDHPPT	TIA1	0.54641	8.624e-39
AASDHPPT	TIMP3	0.20253	7.5803e-06
AASDHPPT	TM9SF3	0.3344	4.9671e-14
AASDHPPT	TMED2	0.17814	8.5565e-05
AASDHPPT	TMED7	0.47899	5.8866e-29
AASDHPPT	TMEM100	0.32687	1.9378e-13
AASDHPPT	TMEM106B	0.44561	7.6762e-25
AASDHPPT	TMEM127	0.29284	5.7582e-11
AASDHPPT	TMEM135	0.5141	8.3748e-34
AASDHPPT	TMEM14A	0.27679	6.5883e-10
AASDHPPT	TMEM168	0.43344	1.8888e-23
AASDHPPT	TMEM30A	0.41658	1.2952e-21
AASDHPPT	TMEM33	0.47264	3.8656e-28
AASDHPPT	TMEM41B	0.49777	1.7661e-31
AASDHPPT	TMEM43	0.16913	0.0001942
AASDHPPT	TMEM47	0.19234	2.1664e-05
AASDHPPT	TMEM97	0.49334	7.1766e-31
AASDHPPT	TMEM9B	0.45042	2.0862e-25
AASDHPPT	TMOD1	0.34239	1.1236e-14
AASDHPPT	TNKS2	0.28402	2.2386e-10
AASDHPPT	TOB2	0.3102	3.4553e-12
AASDHPPT	TOR1A	0.3434	9.2854e-15
AASDHPPT	TOR1B	0.32117	5.2893e-13
AASDHPPT	TP53BP2	0.4653	3.2534e-27
AASDHPPT	TPD52	0.23042	3.2355e-07
AASDHPPT	TPST2	0.053117	0.24493
AASDHPPT	TRIM13	0.48825	3.5084e-30
AASDHPPT	TRIM2	0.4919	1.1293e-30
AASDHPPT	TRIM44	0.28399	2.249e-10
AASDHPPT	TSC1	0.35719	6.3933e-16
AASDHPPT	TSN	0.54227	4.0393e-38
AASDHPPT	TSPAN12	0.37395	2.0677e-17
AASDHPPT	TSPAN14	0.22168	9.0912e-07
AASDHPPT	TSPYL4	0.63083	9.611e-55
AASDHPPT	TWF1	0.48692	5.2891e-30
AASDHPPT	TXLNA	0.31759	9.8372e-13
AASDHPPT	TXNDC15	0.25294	1.8577e-08
AASDHPPT	UBE2A	0.23002	3.3934e-07
AASDHPPT	UBE2B	0.40127	4.9228e-20
AASDHPPT	UBE2D3	0.29267	5.9141e-11
AASDHPPT	UBE2G1	0.57525	1.005e-43
AASDHPPT	UBE2H	0.24215	7.5665e-08
AASDHPPT	UBE2W	0.51332	1.0903e-33
AASDHPPT	UBP1	0.39988	6.7901e-20
AASDHPPT	UFM1	0.37137	3.5517e-17
AASDHPPT	UGDH	0.25511	1.3893e-08
AASDHPPT	UNC119B	0.47813	7.5987e-29
AASDHPPT	UQCC	0.50893	4.7058e-33
AASDHPPT	UQCRB	0.40013	6.4102e-20
AASDHPPT	USP13	0.39559	1.8097e-19
AASDHPPT	USP22	0.46488	3.6745e-27
AASDHPPT	USP25	0.26802	2.3366e-09
AASDHPPT	USP47	0.38621	1.4739e-18
AASDHPPT	USP8	0.54235	3.9204e-38
AASDHPPT	USP9X	0.40817	9.7834e-21
AASDHPPT	VAPB	0.46159	9.3566e-27
AASDHPPT	VCAN	0.29026	8.6057e-11
AASDHPPT	VEGFA	0.13452	0.0031173
AASDHPPT	VGLL4	0.32152	4.9803e-13
AASDHPPT	VPS13C	0.22807	4.2855e-07
AASDHPPT	VPS26A	0.23114	2.9662e-07
AASDHPPT	WASF1	0.50385	2.494e-32
AASDHPPT	WDR26	0.30472	8.5704e-12
AASDHPPT	WDR45L	0.63434	1.6268e-55
AASDHPPT	WDR82	0.49481	4.5174e-31
AASDHPPT	WIPI2	0.36351	1.7941e-16
AASDHPPT	WNK1	0.34799	3.8707e-15
AASDHPPT	WNT5A	0.20978	3.473e-06
AASDHPPT	WSB2	0.63263	3.8785e-55
AASDHPPT	WWC3	0.18403	4.9006e-05
AASDHPPT	YEATS2	0.35888	4.5674e-16
AASDHPPT	YES1	0.46296	6.341e-27
AASDHPPT	YIPF5	0.27477	8.8515e-10
AASDHPPT	YIPF6	0.43054	3.9722e-23
AASDHPPT	YME1L1	0.283	2.6133e-10
AASDHPPT	YTHDF3	0.50161	5.1508e-32
AASDHPPT	YY1	0.43153	3.0884e-23
AASDHPPT	ZBTB38	0.22996	3.4179e-07
AASDHPPT	ZBTB5	0.47476	2.0749e-28
AASDHPPT	ZC3HAV1	0.098691	0.030456
AASDHPPT	ZCCHC10	0.44085	2.7251e-24
AASDHPPT	ZCCHC6	0.15381	0.00071284
AASDHPPT	ZEB1	0.4818	2.5227e-29
AASDHPPT	ZFAND5	0.2528	1.8924e-08
AASDHPPT	ZFP36L1	0.077001	0.091629
AASDHPPT	ZFYVE16	0.47984	4.5578e-29
AASDHPPT	ZIC1	0.32619	2.1865e-13
AASDHPPT	ZMAT3	0.36499	1.3286e-16
AASDHPPT	ZMYND11	0.44951	2.6763e-25
AASDHPPT	ZNF140	0.50986	3.4603e-33
AASDHPPT	ZNF148	0.4389	4.5621e-24
AASDHPPT	ZNF302	0.56187	2.2484e-41
AASDHPPT	ZNF532	0.45797	2.5896e-26
AASDHPPT	ZNF587	0.28799	1.2227e-10
AASDHPPT	ZNF606	0.5366	3.2114e-37
AASDHPPT	ZNF91	0.36831	6.7126e-17
AASDHPPT	ZZZ3	0.5292	4.5613e-36
ABAT	MARCH3	0.47429	2.3787e-28
ABAT	MARCH6	0.13808	0.0024051
ABAT	MARCH7	0.022514	0.62232
ABAT	SEPT9	0.28876	1.0851e-10
ABAT	SEPT11	0.27193	1.3361e-09
ABAT	ABCA1	0.36336	1.8513e-16
ABAT	ABCD3	0.49775	1.776e-31
ABAT	ABCF1	0.24905	3.1044e-08
ABAT	ABHD11	-0.11025	0.015563
ABAT	ABHD4	0.44802	4.0116e-25
ABAT	ABI1	0.017451	0.70264
ABAT	ABL1	0.41943	6.4488e-22
ABAT	ABLIM1	0.36834	6.667e-17
ABAT	ACACA	0.36033	3.4167e-16
ABAT	ACAD8	0.48574	7.6072e-30
ABAT	ACLY	0.11515	0.011495
ABAT	ACP1	-0.21014	3.3411e-06
ABAT	ACP2	0.11842	0.0093323
ABAT	ACSL1	-0.15741	0.0005304
ABAT	ACSL3	0.27168	1.3843e-09
ABAT	ACTR1A	0.19265	2.0992e-05
ABAT	ACTR2	0.0263	0.56503
ABAT	ADD1	0.66126	8.6653e-62
ABAT	ADD3	0.39857	9.164e-20
ABAT	ADIPOR2	0.22808	4.2824e-07
ABAT	ADNP	0.33299	6.4297e-14
ABAT	ADNP2	0.25679	1.1087e-08
ABAT	ADPGK	-0.38799	9.949e-19
ABAT	AGL	0.226	5.4798e-07
ABAT	AGPAT1	0.51883	1.6833e-34
ABAT	AGPAT5	0.6304	1.1957e-54
ABAT	AHCYL1	0.56805	1.906e-42
ABAT	AK1	0.32414	3.143e-13
ABAT	AKAP11	0.52335	3.5423e-35
ABAT	AKTIP	0.49272	8.7274e-31
ABAT	ALDH3A2	0.29771	2.6664e-11
ABAT	ALG6	0.19057	2.5841e-05
ABAT	ALG9	0.17024	0.00017594
ABAT	ALKBH1	0.10232	0.024828
ABAT	AMFR	0.2127	2.5171e-06
ABAT	AMOTL2	0.22328	7.5424e-07
ABAT	AMPD2	0.37321	2.4169e-17
ABAT	ANK2	0.68973	3.6039e-69
ABAT	ANKRD10	0.20057	9.3107e-06
ABAT	ANKRD46	0.50287	3.4274e-32
ABAT	ANKRD49	-0.13578	0.0028453
ABAT	ANKRD6	0.46769	1.6342e-27
ABAT	ANXA4	-0.46868	1.2297e-27
ABAT	AP1G1	0.129	0.0046002
ABAT	AP1S2	0.47282	3.6737e-28
ABAT	AP2A2	0.42237	3.1109e-22
ABAT	AP2B1	0.371	3.8337e-17
ABAT	AP3S2	0.41449	2.152e-21
ABAT	APBA2	0.75627	2.6735e-90
ABAT	APH1A	0.07979	0.080435
ABAT	APOLD1	0.65231	1.2405e-59
ABAT	APP	0.33374	5.6011e-14
ABAT	APPBP2	0.57597	7.4809e-44
ABAT	APPL1	0.36455	1.4523e-16
ABAT	AQP4	0.62423	2.559e-53
ABAT	ARF1	-0.17346	0.00013163
ABAT	ARF3	0.39516	1.9962e-19
ABAT	ARF6	-0.31181	2.6364e-12
ABAT	ARFGAP3	0.040944	0.37025
ABAT	ARHGAP12	0.32027	6.1897e-13
ABAT	ARHGAP29	-0.15675	0.00056006
ABAT	ARHGAP5	0.39703	1.3038e-19
ABAT	ARHGEF18	0.42108	4.2846e-22
ABAT	ARHGEF7	0.48439	1.1475e-29
ABAT	ARID1A	0.46255	7.1394e-27
ABAT	ARL1	-0.15665	0.0005649
ABAT	ARL4C	0.24807	3.531e-08
ABAT	ARMCX3	0.48612	6.7564e-30
ABAT	ARNT2	0.79466	6.726e-106
ABAT	ARNTL	0.38684	1.2822e-18
ABAT	ASAH1	0.32635	2.1252e-13
ABAT	ASCC3	0.17308	0.00013623
ABAT	ATF3	-0.10979	0.016005
ABAT	ATG12	0.13689	0.0026241
ABAT	ATG5	-0.23682	1.4774e-07
ABAT	ATP10D	0.18569	4.1733e-05
ABAT	ATP1A2	0.70816	2.0163e-74
ABAT	ATP2B1	0.024266	0.59549
ABAT	ATP6V0E1	-0.028183	0.53749
ABAT	ATP6V1D	0.2543	1.5492e-08
ABAT	ATP9A	0.62828	3.4422e-54
ABAT	ATRX	0.3713	3.607e-17
ABAT	ATXN1	0.50336	2.9234e-32
ABAT	ATXN10	0.5139	8.9682e-34
ABAT	B3GAT1	0.7192	9.0607e-78
ABAT	B4GALT5	0.28684	1.4579e-10
ABAT	BACE1	0.6215	9.7243e-53
ABAT	BAG5	0.21427	2.1142e-06
ABAT	BAZ1B	0.35552	8.9057e-16
ABAT	BAZ2B	0.33749	2.8097e-14
ABAT	BBS1	0.58021	1.2746e-44
ABAT	BCL10	-0.17332	0.00013336
ABAT	BCL2L13	0.21898	1.2401e-06
ABAT	BCL6	0.28997	9.0012e-11
ABAT	BCLAF1	0.36529	1.2492e-16
ABAT	BDH2	0.30222	1.2895e-11
ABAT	BFAR	-0.062788	0.16918
ABAT	BIN1	0.39098	5.1178e-19
ABAT	BPGM	0.40608	1.6032e-20
ABAT	BRD4	0.30981	3.6879e-12
ABAT	BSCL2	0.15408	0.00069707
ABAT	BSDC1	0.47456	2.199e-28
ABAT	BTBD3	0.44991	2.4015e-25
ABAT	BUB3	-0.142	0.0017962
ABAT	BZW1	-0.014412	0.75255
ABAT	C10orf10	0.032214	0.4809
ABAT	C11orf58	0.042263	0.35502
ABAT	C12orf29	0.30932	4.0053e-12
ABAT	C12orf41	0.11412	0.012265
ABAT	C14orf147	0.00038171	0.99334
ABAT	C17orf62	0.22181	8.9535e-07
ABAT	C17orf63	0.38	5.6971e-18
ABAT	C19orf2	0.069744	0.12664
ABAT	C19orf54	0.35634	7.5643e-16
ABAT	C1D	-0.036925	0.41909
ABAT	C1orf216	0.42806	7.4765e-23
ABAT	C1orf27	-0.021732	0.63447
ABAT	C1orf9	0.23408	2.0732e-07
ABAT	C20orf30	-0.007336	0.87251
ABAT	C21orf62	0.47437	2.3289e-28
ABAT	C3orf63	0.35565	8.676e-16
ABAT	C5orf13	0.45018	2.2286e-25
ABAT	C5orf15	-0.10452	0.021866
ABAT	C6orf120	0.29145	7.1517e-11
ABAT	C6orf62	0.2925	6.0736e-11
ABAT	C7orf42	-0.19485	1.6797e-05
ABAT	C9orf78	0.41698	1.1757e-21
ABAT	C9orf82	0.028083	0.53894
ABAT	CA2	0.51088	2.4658e-33
ABAT	CAB39	0.21811	1.3691e-06
ABAT	CACYBP	-0.057726	0.2063
ABAT	CALCOCO2	0.030112	0.51
ABAT	CALD1	0.15718	0.00054039
ABAT	CALM1	0.57916	1.9773e-44
ABAT	CALM3	0.35489	1.0087e-15
ABAT	CALR	-0.064245	0.15949
ABAT	CALU	-0.23794	1.2854e-07
ABAT	CAMSAP1L1	0.57046	7.1968e-43
ABAT	CANT1	-0.017057	0.70903
ABAT	CANX	0.15933	0.00045192
ABAT	CAPRIN1	-0.030965	0.49808
ABAT	CAPRIN2	0.17389	0.00012659
ABAT	CARHSP1	-0.30709	5.8004e-12
ABAT	CAST	-0.3081	4.9054e-12
ABAT	CBFB	0.02435	0.59422
ABAT	CBX1	0.39167	4.3857e-19
ABAT	CBX5	0.56718	2.7065e-42
ABAT	CBX6	0.38258	3.2575e-18
ABAT	CCDC47	0.10307	0.023776
ABAT	CCDC92	0.54844	4.022e-39
ABAT	CCND2	0.63427	1.6846e-55
ABAT	CCND3	0.23051	3.1982e-07
ABAT	CCNG1	-0.14121	0.0019062
ABAT	CD151	-0.090141	0.048173
ABAT	CD164	-0.3367	3.2548e-14
ABAT	CD2BP2	0.10686	0.019061
ABAT	CD302	0.27341	1.0785e-09
ABAT	CD47	-0.37479	1.7303e-17
ABAT	CD59	-0.22501	6.1621e-07
ABAT	CD83	0.011156	0.8072
ABAT	CD93	0.19145	2.3672e-05
ABAT	CDC23	0.31869	8.1403e-13
ABAT	CDC25B	0.13271	0.0035466
ABAT	CDH11	0.35756	5.9373e-16
ABAT	CDH2	0.61132	1.26e-50
ABAT	CDKN1A	0.057955	0.20451
ABAT	CDKN1B	0.40149	4.6753e-20
ABAT	CDS2	0.28052	3.7908e-10
ABAT	CEBPG	-0.023403	0.60865
ABAT	CENPF	0.12888	0.0046387
ABAT	CEP170	0.49012	1.9664e-30
ABAT	CEP57	0.0098423	0.82953
ABAT	CEP68	0.61096	1.4954e-50
ABAT	CEPT1	-0.060669	0.18407
ABAT	CERK	0.20217	7.8726e-06
ABAT	CES2	0.28285	2.6718e-10
ABAT	CHFR	0.32783	1.6314e-13
ABAT	CHL1	0.39776	1.1035e-19
ABAT	CHMP1B	-0.37021	4.5263e-17
ABAT	CHMP2B	0.033321	0.46595
ABAT	CHMP7	0.32809	1.5576e-13
ABAT	CHP	-0.16186	0.00036503
ABAT	CHST10	0.69707	3.2406e-71
ABAT	CHST2	0.21468	2.0186e-06
ABAT	CHSY1	0.089479	0.049848
ABAT	CIAO1	0.14311	0.0016514
ABAT	CKAP2	0.23682	1.4774e-07
ABAT	CLASP1	0.46776	1.6038e-27
ABAT	CLCN3	0.63064	1.0575e-54
ABAT	CLDND1	0.26063	6.5599e-09
ABAT	CLIC4	0.17701	9.5061e-05
ABAT	CLIP2	0.69993	5.0023e-72
ABAT	CLK4	0.29552	3.7729e-11
ABAT	CLN5	0.22344	7.4106e-07
ABAT	CMTM6	-0.30088	1.6019e-11
ABAT	CNDP2	0.35932	4.1848e-16
ABAT	CNOT7	0.053172	0.24444
ABAT	COBL	0.55655	1.8068e-40
ABAT	COG2	0.28845	1.1393e-10
ABAT	COIL	0.066394	0.14596
ABAT	COL4A1	0.23077	3.0999e-07
ABAT	COLEC12	0.045344	0.321
ABAT	COMMD8	-0.15751	0.00052621
ABAT	COMMD9	0.3518	1.8505e-15
ABAT	COPA	-0.013962	0.76004
ABAT	COPS2	-0.29539	3.8552e-11
ABAT	COPS8	0.33323	6.1498e-14
ABAT	COPZ1	0.14019	0.002058
ABAT	CORO1C	0.037634	0.41021
ABAT	CORO2B	0.60584	1.6105e-49
ABAT	COX11	0.22982	3.4772e-07
ABAT	COX4NB	0.19851	1.1546e-05
ABAT	CP	-0.20336	6.9417e-06
ABAT	CPD	-0.22206	8.699e-07
ABAT	CPNE1	0.0021861	0.96186
ABAT	CPSF6	0.079407	0.081904
ABAT	CREB3L2	-0.1387	0.0022985
ABAT	CREBL2	0.14009	0.0020725
ABAT	CREG1	-0.32478	2.8078e-13
ABAT	CRIM1	-0.07955	0.081355
ABAT	CRNKL1	0.47293	3.5508e-28
ABAT	CRTC3	0.40875	8.526e-21
ABAT	CS	0.24497	5.2761e-08
ABAT	CSDE1	0.21949	1.17e-06
ABAT	CSF1R	0.26565	3.2669e-09
ABAT	CSNK1D	-0.099997	0.028315
ABAT	CSNK1E	0.47691	1.0943e-28
ABAT	CSNK1G2	0.080172	0.078991
ABAT	CTDSP1	0.040458	0.37596
ABAT	CTDSP2	0.19333	1.9611e-05
ABAT	CTGF	0.041393	0.36502
ABAT	CTNNA2	0.67893	2.8496e-66
ABAT	CTNNBIP1	0.44676	5.6278e-25
ABAT	CTNND1	0.22112	9.6957e-07
ABAT	CTSA	-0.14087	0.0019556
ABAT	CTSK	-0.12822	0.0048565
ABAT	CUL3	0.43313	2.0464e-23
ABAT	CUL5	0.27238	1.2523e-09
ABAT	CX3CR1	0.52639	1.2271e-35
ABAT	CXADR	0.094059	0.039199
ABAT	CYB5B	-0.013888	0.76127
ABAT	CYBRD1	0.050491	0.26909
ABAT	CYFIP2	0.62474	1.9957e-53
ABAT	CYP51A1	0.085083	0.062247
ABAT	DAAM2	0.43569	1.0541e-23
ABAT	DAB2	-0.127	0.0052792
ABAT	DAG1	0.48943	2.432e-30
ABAT	DAP	-0.10119	0.026469
ABAT	DAP3	-0.1691	0.0001947
ABAT	DBF4	-0.03837	0.40111
ABAT	DCLK1	0.59591	1.432e-47
ABAT	DCP1A	0.34149	1.3325e-14
ABAT	DCP2	0.39598	1.6595e-19
ABAT	DCTD	-0.06578	0.14973
ABAT	DCTN4	0.28076	3.656e-10
ABAT	DDX17	0.30937	3.9669e-12
ABAT	DDX18	-0.080792	0.076695
ABAT	DDX21	-0.33276	6.7012e-14
ABAT	DDX23	0.24901	3.1221e-08
ABAT	DDX42	0.22841	4.1148e-07
ABAT	DDX46	0.074772	0.10144
ABAT	DERL1	-0.24486	5.3502e-08
ABAT	DHFR	0.29784	2.6104e-11
ABAT	DLD	0.099175	0.029646
ABAT	DLG5	0.31218	2.4768e-12
ABAT	DLST	-0.17556	0.00010862
ABAT	DMTF1	0.27208	1.307e-09
ABAT	DMXL2	0.23547	1.7472e-07
ABAT	DNAJA2	0.023509	0.60702
ABAT	DNAJB1	-0.018615	0.68384
ABAT	DNAJB14	0.1139	0.012432
ABAT	DNAJB6	0.078686	0.084727
ABAT	DNAJB9	0.14249	0.0017306
ABAT	DOCK4	0.56119	2.9366e-41
ABAT	DPF2	0.45493	6.0376e-26
ABAT	DPM2	0.13915	0.0022225
ABAT	DPP3	-0.062508	0.1711
ABAT	DPY19L1	0.37634	1.2462e-17
ABAT	DPY19L4	0.057667	0.20677
ABAT	DPYD	0.045989	0.31416
ABAT	DPYSL3	0.56677	3.1894e-42
ABAT	DTNA	0.64975	4.9823e-59
ABAT	DTX4	0.27388	1.0082e-09
ABAT	DUT	0.055185	0.22702
ABAT	DVL3	0.35367	1.2826e-15
ABAT	E2F3	0.21942	1.1789e-06
ABAT	ECM2	0.34203	1.2031e-14
ABAT	EFEMP1	0.17543	0.00010998
ABAT	EFHC1	0.24838	3.3925e-08
ABAT	EFHD2	0.12205	0.0073672
ABAT	EFNA1	-0.29537	3.8635e-11
ABAT	EFS	0.48251	2.0348e-29
ABAT	EHBP1	0.2742	9.6184e-10
ABAT	EI24	0.20083	9.0648e-06
ABAT	EIF2AK1	0.2998	1.9047e-11
ABAT	EIF2C1	0.45766	2.824e-26
ABAT	EIF2S1	0.14219	0.001771
ABAT	EIF4H	0.35851	4.917e-16
ABAT	EIF5	0.12031	0.0082575
ABAT	ELAVL1	0.084567	0.063854
ABAT	ELMO1	0.52853	5.7795e-36
ABAT	EMP1	0.17304	0.00013669
ABAT	ENAH	0.42722	9.2487e-23
ABAT	EPAS1	0.10133	0.02626
ABAT	EPHA4	0.40503	2.0515e-20
ABAT	EPM2AIP1	0.48683	5.4431e-30
ABAT	EPS15	0.34185	1.2445e-14
ABAT	ERLIN2	0.39274	3.4495e-19
ABAT	ETF1	-0.086442	0.058166
ABAT	ETV5	0.25295	1.8569e-08
ABAT	EVI2A	0.13364	0.0033182
ABAT	F13A1	-0.18092	6.5903e-05
ABAT	F3	0.36219	2.3439e-16
ABAT	F8	0.36862	6.2907e-17
ABAT	FADD	-0.095047	0.037174
ABAT	FADS2	0.59441	2.7875e-47
ABAT	FAM102A	0.21176	2.7949e-06
ABAT	FAM120A	0.072891	0.11036
ABAT	FAM134A	0.56417	9.0454e-42
ABAT	FAM134C	0.13632	0.0027351
ABAT	FAM136A	-0.13522	0.0029628
ABAT	FAM32A	0.25479	1.451e-08
ABAT	FAM46A	7.7391e-05	0.99865
ABAT	FAM57A	0.18198	5.9621e-05
ABAT	FAM60A	-0.38719	1.1887e-18
ABAT	FAM70A	0.71743	3.1791e-77
ABAT	FAM8A1	0.56535	5.6329e-42
ABAT	FBXL5	0.48889	2.8827e-30
ABAT	FBXO21	0.48932	2.5195e-30
ABAT	FBXO28	0.11678	0.010371
ABAT	FBXO3	0.40764	1.1084e-20
ABAT	FBXO34	0.037402	0.4131
ABAT	FBXO9	0.24167	8.0412e-08
ABAT	FBXW2	0.04721	0.30147
ABAT	FCHSD2	0.56883	1.3912e-42
ABAT	FDX1	-0.086766	0.057228
ABAT	FEM1C	0.20057	9.3091e-06
ABAT	FEZ2	0.55198	1.0473e-39
ABAT	FILIP1L	0.067409	0.13989
ABAT	FLNC	0.18217	5.8529e-05
ABAT	FN1	0.10151	0.026001
ABAT	FNBP1	0.24935	2.9878e-08
ABAT	FNBP1L	0.28613	1.6239e-10
ABAT	FNBP4	0.064304	0.1591
ABAT	FNDC3B	-0.20317	7.08e-06
ABAT	FOXO1	0.27693	6.4535e-10
ABAT	FRYL	0.33311	6.2897e-14
ABAT	FSCN1	0.48973	2.2161e-30
ABAT	FTSJ2	0.24932	2.9979e-08
ABAT	FUBP3	0.45596	4.5468e-26
ABAT	FUT8	0.069582	0.12752
ABAT	FXR1	0.0056469	0.90169
ABAT	GAB2	0.53246	1.4311e-36
ABAT	GALNS	0.042058	0.35736
ABAT	GALNT1	0.10206	0.025202
ABAT	GALNT7	-0.23967	1.035e-07
ABAT	GAPVD1	0.28069	3.6952e-10
ABAT	GATAD1	0.22837	4.1342e-07
ABAT	GATAD2A	0.16658	0.00024303
ABAT	GATM	0.66327	2.7786e-62
ABAT	GBAS	0.31122	2.9126e-12
ABAT	GCA	0.057584	0.20742
ABAT	GCLC	-0.013778	0.76311
ABAT	GCLM	-0.2105	3.2118e-06
ABAT	GFPT2	0.10028	0.027872
ABAT	GGA1	0.24556	4.8893e-08
ABAT	GGPS1	0.38128	4.3195e-18
ABAT	GINS1	0.11524	0.011433
ABAT	GIPC1	0.16415	0.00030015
ABAT	GLG1	0.31855	8.3487e-13
ABAT	GLIPR1	-0.1012	0.026458
ABAT	GLRX5	0.11332	0.01289
ABAT	GLT25D2	0.56583	4.654e-42
ABAT	GLUD1	0.28225	2.9265e-10
ABAT	GMFB	0.18608	4.018e-05
ABAT	GNPDA1	0.25856	8.7177e-09
ABAT	GNS	-0.10704	0.018866
ABAT	GOLGA8A	0.075536	0.097986
ABAT	GOLM1	0.60518	2.1809e-49
ABAT	GOLPH3	-0.13416	0.0031986
ABAT	GOLPH3L	0.015884	0.72823
ABAT	GOLT1B	-0.4619	8.5799e-27
ABAT	GOSR1	0.28271	2.728e-10
ABAT	GOT1	-0.20807	4.186e-06
ABAT	GPATCH8	0.4245	1.8319e-22
ABAT	GPI	-0.09391	0.039514
ABAT	GPKOW	0.4255	1.4263e-22
ABAT	GPR56	0.70153	1.7345e-72
ABAT	GPRC5B	0.76855	5.827e-95
ABAT	GPX3	0.037182	0.41586
ABAT	GRB2	0.22413	6.8296e-07
ABAT	GRSF1	0.30567	7.3348e-12
ABAT	GSK3B	0.38073	4.864e-18
ABAT	GSTM3	0.25666	1.1273e-08
ABAT	GTF2A2	-0.063957	0.16137
ABAT	GTF2E1	-0.14588	0.0013352
ABAT	GTF2H5	0.15391	0.00070667
ABAT	GTF3C2	0.16149	0.00037659
ABAT	GYS1	0.25354	1.7149e-08
ABAT	HABP4	0.56637	3.7509e-42
ABAT	HDAC9	0.37189	3.1845e-17
ABAT	HDGF	0.02826	0.53638
ABAT	HDLBP	-0.095905	0.035489
ABAT	HEATR2	0.23545	1.7519e-07
ABAT	HEG1	0.17911	7.8194e-05
ABAT	HELZ	0.27024	1.7027e-09
ABAT	HERC2	0.39548	1.8557e-19
ABAT	HGSNAT	0.055506	0.22433
ABAT	HLA-DPB1	0.040762	0.37238
ABAT	HLTF	0.14826	0.0011097
ABAT	HMBOX1	0.5096	3.7618e-33
ABAT	HMGB3	-0.015891	0.72812
ABAT	HMGCR	0.16212	0.00035707
ABAT	HMGN4	0.12441	0.0062927
ABAT	HMOX1	0.026691	0.55925
ABAT	HN1	-0.07368	0.10655
ABAT	HNRNPA0	0.33301	6.4036e-14
ABAT	HNRNPC	-0.078793	0.084301
ABAT	HOMER1	0.29829	2.4292e-11
ABAT	HPS5	0.098764	0.030332
ABAT	HRH1	0.18787	3.3743e-05
ABAT	HS1BP3	0.18864	3.1293e-05
ABAT	HS2ST1	0.35761	5.8858e-16
ABAT	HSDL2	0.47819	7.4762e-29
ABAT	HSPA9	0.11769	0.0097797
ABAT	HYOU1	0.18502	4.4566e-05
ABAT	ICMT	-0.033738	0.46038
ABAT	IDH1	0.17113	0.00016248
ABAT	IDH3A	-0.034386	0.45181
ABAT	IER2	-0.12647	0.0054744
ABAT	IER5	0.1392	0.0022138
ABAT	IFI44L	0.19079	2.5285e-05
ABAT	IFNGR2	-0.091037	0.045984
ABAT	IGF2BP2	-0.11814	0.0095062
ABAT	IGFBP3	-0.078162	0.086827
ABAT	IGFBP4	-0.19243	2.146e-05
ABAT	IGFBP5	0.33179	7.9957e-14
ABAT	IGSF3	0.33685	3.1649e-14
ABAT	IMPA1	0.40473	2.1983e-20
ABAT	ING3	0.56803	1.9234e-42
ABAT	INHBB	0.33239	7.1706e-14
ABAT	INPP5F	0.33959	1.9019e-14
ABAT	INSIG1	-0.16484	0.00028274
ABAT	IPO9	0.5761	7.073e-44
ABAT	IQGAP1	-0.25541	1.3345e-08
ABAT	IRAK1	0.14198	0.0017991
ABAT	IRF9	0.18285	5.4867e-05
ABAT	ISOC1	0.037539	0.4114
ABAT	ITGA5	-0.22555	5.7784e-07
ABAT	ITGA6	0.072718	0.11121
ABAT	ITM2C	0.65887	3.3151e-61
ABAT	ITPKB	0.52362	3.2331e-35
ABAT	IVNS1ABP	0.0099372	0.82791
ABAT	JAG1	0.067399	0.13994
ABAT	JAK1	0.33278	6.6731e-14
ABAT	JOSD1	-0.070645	0.1218
ABAT	JUN	0.31626	1.2371e-12
ABAT	KAL1	0.5448	1.575e-38
ABAT	KBTBD11	0.67801	4.9726e-66
ABAT	KCMF1	-0.2593	7.8812e-09
ABAT	KCTD5	0.48242	2.0921e-29
ABAT	KDELR1	-0.019411	0.67109
ABAT	KHSRP	0.34372	8.7382e-15
ABAT	KIAA0090	-0.040327	0.37751
ABAT	KIAA0141	0.47784	8.2945e-29
ABAT	KIAA0174	0.43754	6.5157e-24
ABAT	KIAA0226	0.52177	6.1184e-35
ABAT	KIAA0232	0.57567	8.4541e-44
ABAT	KIAA0317	0.19755	1.2746e-05
ABAT	KIAA0355	0.45492	6.0581e-26
ABAT	KIAA0494	0.28013	4.0181e-10
ABAT	KIAA0907	0.050409	0.26986
ABAT	KIAA0947	0.2123	2.6327e-06
ABAT	KIF13B	0.34342	9.2602e-15
ABAT	KIF1A	0.71925	8.6989e-78
ABAT	KIF1B	0.72113	2.2646e-78
ABAT	KIF3B	0.28283	2.679e-10
ABAT	KIF5C	0.75434	1.358e-89
ABAT	KLC1	0.4738	2.7536e-28
ABAT	KLF10	-0.087896	0.05405
ABAT	KLF6	-0.23439	1.9939e-07
ABAT	KLHL2	0.29206	6.5029e-11
ABAT	KLHL21	0.26146	5.8523e-09
ABAT	KPNA3	0.3318	7.9775e-14
ABAT	KRR1	0.16688	0.00023663
ABAT	LAMC1	-0.25208	2.0828e-08
ABAT	LAMP1	0.013525	0.76734
ABAT	LAMP2	0.037824	0.40785
ABAT	LANCL1	0.31562	1.3813e-12
ABAT	LANCL2	0.20857	3.9638e-06
ABAT	LAPTM5	0.16254	0.00034457
ABAT	LARP1	0.28574	1.7257e-10
ABAT	LBR	0.084567	0.063854
ABAT	LEMD3	0.10567	0.020448
ABAT	LEPROT	-0.010386	0.82027
ABAT	LETMD1	-0.042905	0.34775
ABAT	LHFP	0.52274	4.376e-35
ABAT	LIMA1	0.24308	6.7215e-08
ABAT	LIMCH1	0.39128	4.7889e-19
ABAT	LIMS1	-0.025932	0.57048
ABAT	LITAF	-0.17026	0.00017549
ABAT	LMO3	0.29168	6.8987e-11
ABAT	LMO4	0.4277	8.1873e-23
ABAT	LPHN3	0.71599	8.8015e-77
ABAT	LPL	0.48389	1.3387e-29
ABAT	LRIG1	0.61877	3.6477e-52
ABAT	LRP4	0.65764	6.5854e-61
ABAT	LRPAP1	0.16811	0.00021235
ABAT	LRPPRC	-0.080107	0.079236
ABAT	LRRC59	-0.066137	0.14753
ABAT	LRRTM2	0.69649	4.7337e-71
ABAT	LSAMP	0.74285	1.6301e-85
ABAT	LSM12	0.087572	0.054948
ABAT	LSM14A	0.22294	7.854e-07
ABAT	LSM5	0.093147	0.041151
ABAT	LTBP1	-0.064861	0.15552
ABAT	LYPLA1	-0.11804	0.0095645
ABAT	LYRM1	0.077602	0.089117
ABAT	LYRM2	0.23442	1.9875e-07
ABAT	LYZ	-0.18894	3.0378e-05
ABAT	LZTFL1	0.39389	2.6621e-19
ABAT	MAFF	-0.029597	0.51726
ABAT	MAGI2	0.80949	7.5324e-113
ABAT	MAN1C1	0.41189	4.0231e-21
ABAT	MAN2A1	-0.21286	2.4741e-06
ABAT	MAP1LC3B	0.48222	2.2248e-29
ABAT	MAP2	0.69627	5.4633e-71
ABAT	MAP2K1	0.09606	0.03519
ABAT	MAP4	0.61613	1.2946e-51
ABAT	MAP4K3	0.19978	1.0116e-05
ABAT	MAP4K4	0.49427	5.3537e-31
ABAT	MAPK1	0.099719	0.02876
ABAT	MAPK10	0.68593	3.8986e-68
ABAT	MAPK6	0.07947	0.08166
ABAT	MAPRE1	0.2234	7.4401e-07
ABAT	MAPT	0.76329	6.2956e-93
ABAT	MARCKS	0.68952	4.1102e-69
ABAT	MARK4	0.42765	8.2858e-23
ABAT	MAT2A	0.27997	4.1142e-10
ABAT	MAT2B	-0.16625	0.00025017
ABAT	MBD3	0.52749	8.3538e-36
ABAT	MBP	0.34578	5.9126e-15
ABAT	MCAM	0.31886	7.912e-13
ABAT	MCFD2	-0.045983	0.31423
ABAT	MCL1	-0.19304	2.0194e-05
ABAT	MCTS1	-0.28422	2.1733e-10
ABAT	MED13	0.38639	1.4166e-18
ABAT	MED17	0.21171	2.8093e-06
ABAT	MED21	-0.058268	0.20207
ABAT	MED4	0.090531	0.047211
ABAT	MEGF9	0.39445	2.3474e-19
ABAT	MEIS1	0.19789	1.2303e-05
ABAT	MEIS2	0.3605	3.2991e-16
ABAT	METAP1	-0.35618	7.8184e-16
ABAT	MEX3C	0.41075	5.2944e-21
ABAT	MFHAS1	0.17218	0.00014775
ABAT	MFN2	0.31685	1.1184e-12
ABAT	MGEA5	0.10451	0.021883
ABAT	MGLL	0.40811	9.9286e-21
ABAT	MGP	-0.033915	0.45804
ABAT	MID1	0.28141	3.3165e-10
ABAT	MKL2	0.40434	2.4119e-20
ABAT	MKNK2	-0.12309	0.0068732
ABAT	MKRN1	0.35347	1.3327e-15
ABAT	MLC1	0.68619	3.3087e-68
ABAT	MMD	0.17172	0.00015404
ABAT	MMP2	0.10857	0.017223
ABAT	MNT	0.26938	1.9247e-09
ABAT	MOCS2	0.49034	1.8378e-30
ABAT	MOSPD1	-0.0063938	0.88877
ABAT	MPDZ	0.63748	3.2455e-56
ABAT	MRC2	0.14999	0.00096765
ABAT	MREG	-0.065875	0.14915
ABAT	MRP63	0.15805	0.00050302
ABAT	MRPL17	-0.29272	5.8644e-11
ABAT	MRPL19	0.099483	0.029142
ABAT	MRPL22	-0.24366	6.2423e-08
ABAT	MRPL24	-0.091546	0.044777
ABAT	MRPL42	-0.3428	1.0401e-14
ABAT	MRPL49	-0.044559	0.32947
ABAT	MRPS10	0.038703	0.39704
ABAT	MRPS14	-0.15271	0.00077906
ABAT	MRPS16	-0.42701	9.7539e-23
ABAT	MRPS18B	-0.076191	0.095101
ABAT	MRPS27	0.072996	0.10984
ABAT	MRTO4	-0.064486	0.15793
ABAT	MS4A4A	-0.026681	0.5594
ABAT	MSN	0.090301	0.047777
ABAT	MTCH2	-0.075958	0.096119
ABAT	MTDH	-0.12234	0.0072258
ABAT	MTERF	0.17833	8.4104e-05
ABAT	MTMR1	0.39205	4.0253e-19
ABAT	MTMR2	0.14269	0.0017046
ABAT	MTMR4	0.27497	8.6003e-10
ABAT	MTMR6	0.097747	0.032088
ABAT	MTMR9	0.59699	8.8895e-48
ABAT	MXI1	0.41154	4.3828e-21
ABAT	MYD88	0.024066	0.59853
ABAT	MYLK	-0.13711	0.0025828
ABAT	MYO10	0.7274	2.3036e-80
ABAT	MYO1B	-0.21627	1.6875e-06
ABAT	MYO6	0.35986	3.7518e-16
ABAT	NAP1L1	0.04332	0.3431
ABAT	NAP1L4	0.29593	3.5394e-11
ABAT	NAV2	0.40524	1.951e-20
ABAT	NBR1	0.35067	2.3046e-15
ABAT	NCALD	0.60246	7.5601e-49
ABAT	NCAN	0.73052	2.2459e-81
ABAT	NCK2	0.44813	3.8925e-25
ABAT	NCOA1	0.6456	4.6157e-58
ABAT	NCOR1	0.31122	2.913e-12
ABAT	NDE1	0.35212	1.736e-15
ABAT	NDRG2	0.62741	5.3135e-54
ABAT	NDUFA10	0.04478	0.32707
ABAT	NDUFA5	0.38668	1.3283e-18
ABAT	NDUFC2	0.22504	6.1423e-07
ABAT	NECAP2	0.1526	0.00078569
ABAT	NEDD9	-0.028659	0.53064
ABAT	NELL2	0.47541	1.709e-28
ABAT	NETO2	0.10177	0.025616
ABAT	NFASC	0.58223	5.4182e-45
ABAT	NFE2L1	0.14038	0.0020279
ABAT	NFIB	0.55183	1.109e-39
ABAT	NID1	0.2747	8.9397e-10
ABAT	NINJ1	0.25377	1.6639e-08
ABAT	NKRF	0.092682	0.042179
ABAT	NKTR	0.27404	9.8502e-10
ABAT	NKX2-2	0.69351	3.2363e-70
ABAT	NLGN1	0.7844	2.0303e-101
ABAT	NOVA1	0.78796	6.0331e-103
ABAT	NPLOC4	0.11169	0.014253
ABAT	NPTX2	0.17575	0.00010676
ABAT	NRAS	-0.032371	0.47876
ABAT	NRIP1	0.19754	1.2758e-05
ABAT	NSF	0.40586	1.6886e-20
ABAT	NSFL1C	0.23932	1.0812e-07
ABAT	NT5C2	-0.010729	0.81444
ABAT	NT5E	0.1612	0.00038601
ABAT	NTRK2	0.68433	1.0488e-67
ABAT	NUAK1	0.18634	3.9177e-05
ABAT	NUCB1	0.24098	8.7776e-08
ABAT	NUP153	0.11641	0.010618
ABAT	NUSAP1	0.065512	0.1514
ABAT	NXT2	0.14933	0.0010197
ABAT	ODZ4	0.46866	1.2366e-27
ABAT	OPTN	0.020646	0.65151
ABAT	OSBPL11	0.42118	4.1798e-22
ABAT	OSBPL9	-0.024198	0.59653
ABAT	OSTM1	0.10671	0.019234
ABAT	OXSR1	0.10652	0.01945
ABAT	PA2G4	0.057303	0.20965
ABAT	PADI2	0.52533	1.781e-35
ABAT	PAF1	0.42486	1.6719e-22
ABAT	PAFAH1B1	0.40491	2.1113e-20
ABAT	PAK2	0.031292	0.49355
ABAT	PAPOLA	0.0020581	0.96409
ABAT	PARN	0.13768	0.0024779
ABAT	PARP1	0.31686	1.1157e-12
ABAT	PARVA	0.11967	0.0086074
ABAT	PAX6	0.49838	1.4538e-31
ABAT	PBK	0.087636	0.054769
ABAT	PBRM1	0.27811	5.4172e-10
ABAT	PBX3	0.25242	1.9924e-08
ABAT	PCM1	0.40501	2.0576e-20
ABAT	PCNP	0.21839	1.3271e-06
ABAT	PCYOX1	0.064817	0.1558
ABAT	PDCD6IP	-0.098922	0.030067
ABAT	PDE4B	0.52333	3.5733e-35
ABAT	PDE8B	0.50456	1.979e-32
ABAT	PDGFRA	0.31646	1.1959e-12
ABAT	PDHX	0.11928	0.008831
ABAT	PDXK	0.010901	0.81151
ABAT	PDZD2	0.42902	5.8485e-23
ABAT	PEG10	0.18004	7.162e-05
ABAT	PEX19	0.33855	2.3066e-14
ABAT	PEX3	0.043629	0.33967
ABAT	PFKFB3	0.39384	2.6933e-19
ABAT	PFKM	0.53409	7.9665e-37
ABAT	PFKP	-0.047299	0.30056
ABAT	PGK1	-0.24048	9.3441e-08
ABAT	PGRMC2	0.016287	0.72163
ABAT	PHB	-0.060461	0.18558
ABAT	PHC1	0.49595	3.1533e-31
ABAT	PHF2	0.44724	4.9494e-25
ABAT	PHF20	0.31415	1.7727e-12
ABAT	PHF21A	0.4888	2.958e-30
ABAT	PHIP	0.037565	0.41107
ABAT	PHLDA1	0.29637	3.2987e-11
ABAT	PIGK	0.19291	2.0446e-05
ABAT	PIK3R1	0.70788	2.4291e-74
ABAT	PIP5K1C	0.46439	4.2214e-27
ABAT	PITPNA	0.46328	5.7925e-27
ABAT	PJA1	0.57555	8.8777e-44
ABAT	PJA2	0.61204	8.9949e-51
ABAT	PKD2	0.27183	1.3553e-09
ABAT	PKIA	0.58479	1.8261e-45
ABAT	PKN2	0.05674	0.21417
ABAT	PLEKHB1	0.7796	2.091e-99
ABAT	PLEKHB2	0.35699	6.6578e-16
ABAT	PLOD2	-0.097995	0.031653
ABAT	PNMA1	0.64483	6.9377e-58
ABAT	PNO1	-0.19898	1.0994e-05
ABAT	PNPO	0.027285	0.55054
ABAT	PNRC1	0.087709	0.054566
ABAT	PNRC2	0.12913	0.0045618
ABAT	PODXL	0.37015	4.5804e-17
ABAT	POGZ	0.25522	1.3698e-08
ABAT	POLA1	0.19949	1.0422e-05
ABAT	POLDIP2	0.28933	9.9487e-11
ABAT	POLE3	-0.022856	0.61706
ABAT	POLI	0.32677	1.9728e-13
ABAT	POLR2E	0.24705	4.0328e-08
ABAT	POLR2F	0.092415	0.042777
ABAT	POP4	-0.17093	0.00016543
ABAT	POT1	0.099191	0.02962
ABAT	POU3F2	0.55953	5.6462e-41
ABAT	PPAP2B	0.68277	2.739e-67
ABAT	PPIF	-0.097776	0.032036
ABAT	PPME1	0.3569	6.7788e-16
ABAT	PPP1R3C	0.31036	3.3628e-12
ABAT	PPP2CA	0.19051	2.6011e-05
ABAT	PPP2R2A	0.18929	2.9338e-05
ABAT	PPP2R4	0.33873	2.2336e-14
ABAT	PPP3CA	0.51694	3.2084e-34
ABAT	PPP6C	-0.083543	0.067149
ABAT	PRDX3	-0.24618	4.5129e-08
ABAT	PREPL	0.44713	5.1032e-25
ABAT	PRKACB	0.72198	1.2205e-78
ABAT	PRKAR1A	0.21483	1.9854e-06
ABAT	PRKDC	0.065739	0.14999
ABAT	PRKRA	0.11978	0.0085507
ABAT	PRKRIP1	0.53942	1.1488e-37
ABAT	PRKRIR	0.13347	0.00336
ABAT	PRNP	0.3584	5.0219e-16
ABAT	ProSAPiP1	0.47858	6.6566e-29
ABAT	PRPF4	-0.07407	0.1047
ABAT	PRPF40A	0.089567	0.049623
ABAT	PSD3	0.42133	4.0317e-22
ABAT	PSEN1	0.21081	3.1011e-06
ABAT	PSMA5	-0.30094	1.5866e-11
ABAT	PSMD9	0.047096	0.30264
ABAT	PTBP1	0.059869	0.18993
ABAT	PTCD3	0.22806	4.2926e-07
ABAT	PTK2	0.31312	2.1127e-12
ABAT	PTPLAD1	0.031909	0.48507
ABAT	PTPN4	0.39309	3.187e-19
ABAT	PTPRE	0.36056	3.257e-16
ABAT	PTPRF	0.14742	0.0011847
ABAT	PTPRK	0.03506	0.44298
ABAT	PTRF	-0.072448	0.11254
ABAT	PXDN	0.11131	0.014589
ABAT	PYROXD1	-0.041919	0.35895
ABAT	R3HDM2	0.31001	3.5688e-12
ABAT	RAB11A	-0.10748	0.018381
ABAT	RAB14	0.30597	6.9813e-12
ABAT	RAB1A	-0.068009	0.13638
ABAT	RAB1B	0.32179	4.7486e-13
ABAT	RAB21	0.11028	0.015535
ABAT	RAB22A	0.28534	1.833e-10
ABAT	RAB5B	0.3985	9.3193e-20
ABAT	RABGEF1	0.40815	9.8215e-21
ABAT	RACGAP1	0.053878	0.23823
ABAT	RAD1	-0.15568	0.00061188
ABAT	RAF1	0.44783	4.2146e-25
ABAT	RAI14	-0.29544	3.8209e-11
ABAT	RALA	-0.010703	0.81489
ABAT	RALB	-0.24866	3.2669e-08
ABAT	RALBP1	0.23656	1.5264e-07
ABAT	RANBP2	0.11118	0.014706
ABAT	RANBP6	0.28736	1.3468e-10
ABAT	RAP2B	-0.083111	0.068581
ABAT	RAP2C	-0.05436	0.23405
ABAT	RASA1	0.12303	0.006901
ABAT	RASSF2	0.73766	9.5832e-84
ABAT	RB1CC1	0.23606	1.6232e-07
ABAT	RBBP4	0.13761	0.0024899
ABAT	RBM12	0.15258	0.00078721
ABAT	RBM15B	0.24475	5.4281e-08
ABAT	RBM3	-0.084235	0.064908
ABAT	RBM7	-0.13072	0.0040809
ABAT	RCAN2	0.094702	0.037871
ABAT	RCBTB1	0.44607	6.7757e-25
ABAT	RCN1	-0.050422	0.26974
ABAT	RDX	0.44491	9.2574e-25
ABAT	RER1	-0.21886	1.2576e-06
ABAT	RETSAT	0.15379	0.00071375
ABAT	REV1	0.19108	2.4562e-05
ABAT	REV3L	0.50742	7.7372e-33
ABAT	RFK	0.016864	0.71219
ABAT	RFTN1	0.19603	1.4901e-05
ABAT	RGS2	-0.11796	0.0096171
ABAT	RHOBTB3	0.68178	5.019e-67
ABAT	RHOC	0.14494	0.0014354
ABAT	RHOQ	0.24827	3.4386e-08
ABAT	RHOT1	0.39035	5.8894e-19
ABAT	RIOK3	-0.092675	0.042193
ABAT	RIT1	0.010484	0.8186
ABAT	RLF	0.13271	0.0035477
ABAT	RNASEH1	0.021724	0.63459
ABAT	RND3	-0.072443	0.11257
ABAT	RNF11	0.36433	1.5198e-16
ABAT	RNF111	0.11931	0.0088106
ABAT	RNF13	0.31487	1.5685e-12
ABAT	RNF14	0.081779	0.07315
ABAT	RNF24	0.30099	1.5729e-11
ABAT	RNF38	0.49181	1.1619e-30
ABAT	RNF4	0.33494	4.4977e-14
ABAT	RNF40	0.56438	8.3195e-42
ABAT	RNF44	0.2477	3.7072e-08
ABAT	RNH1	0.028456	0.53355
ABAT	RNPS1	0.34147	1.3374e-14
ABAT	ROCK1	-0.083258	0.068089
ABAT	RPA1	0.22278	8.0006e-07
ABAT	RPL28	0.11304	0.013116
ABAT	RPP30	-0.34755	4.2082e-15
ABAT	RPS6KA2	0.35822	5.2065e-16
ABAT	RRAGD	0.52261	4.5772e-35
ABAT	RRM2	-0.20254	7.5692e-06
ABAT	RSL1D1	0.31693	1.1031e-12
ABAT	RSRC2	0.28702	1.4192e-10
ABAT	RTCD1	-0.15918	0.00045785
ABAT	S100PBP	0.37955	6.2759e-18
ABAT	SACM1L	0.22841	4.1152e-07
ABAT	SALL1	0.60386	3.9859e-49
ABAT	SAP30BP	0.4166	1.2885e-21
ABAT	SAR1A	-0.4758	1.5241e-28
ABAT	SAR1B	0.054999	0.22859
ABAT	SART1	0.22343	7.4175e-07
ABAT	SASH1	0.57293	2.6198e-43
ABAT	SATB1	0.57311	2.4333e-43
ABAT	SATB2	0.43726	6.9992e-24
ABAT	SC4MOL	0.047131	0.30229
ABAT	SCAMP1	0.41117	4.7868e-21
ABAT	SCCPDH	0.44538	8.1654e-25
ABAT	SCD	-0.13419	0.0031919
ABAT	SCN3A	0.66128	8.577e-62
ABAT	SCNM1	0.070793	0.12102
ABAT	SCRN1	0.61441	2.9353e-51
ABAT	SDC2	-0.13591	0.0028196
ABAT	SDC4	-0.24166	8.0532e-08
ABAT	SDHC	-0.26653	2.8844e-09
ABAT	SEC14L1	0.41628	1.3946e-21
ABAT	SEC16A	0.27124	1.4761e-09
ABAT	SEC22B	-0.0322	0.4811
ABAT	SEC24C	-0.052903	0.24685
ABAT	SEC61A1	0.10131	0.0263
ABAT	SEC63	0.22912	3.7806e-07
ABAT	SEH1L	0.12674	0.0053742
ABAT	SELT	-0.14744	0.0011829
ABAT	SEMA5A	0.61461	2.6754e-51
ABAT	SERBP1	0.047601	0.29748
ABAT	SERINC3	0.19848	1.1576e-05
ABAT	SERP1	-0.16451	0.00029094
ABAT	SERPINE1	-0.12676	0.0053675
ABAT	SERTAD2	0.01305	0.77528
ABAT	SETD1B	0.14331	0.0016266
ABAT	SETD3	0.10608	0.019958
ABAT	SETX	0.29477	4.2483e-11
ABAT	SF1	0.37604	1.3289e-17
ABAT	SF3A1	0.32495	2.725e-13
ABAT	SF3A3	0.40855	8.9355e-21
ABAT	SFXN1	0.3	1.847e-11
ABAT	SGCB	0.44317	1.4747e-24
ABAT	SH2B3	0.11921	0.0088727
ABAT	SH3BP5	-0.15847	0.00048553
ABAT	SH3GLB1	-0.10716	0.01873
ABAT	SHMT2	-0.086372	0.058371
ABAT	SHQ1	-0.11712	0.010145
ABAT	SHROOM2	0.39178	4.2821e-19
ABAT	SIDT2	0.26686	2.7526e-09
ABAT	SLA	0.13805	0.0024105
ABAT	SLC11A2	0.34045	1.6191e-14
ABAT	SLC12A7	-0.14107	0.0019269
ABAT	SLC1A2	0.49764	1.8425e-31
ABAT	SLC1A4	0.37761	9.5079e-18
ABAT	SLC25A36	0.11631	0.010682
ABAT	SLC25A4	0.46476	3.7982e-27
ABAT	SLC25A44	0.53471	6.3817e-37
ABAT	SLC26A2	-0.085301	0.061577
ABAT	SLC2A1	-0.015076	0.74155
ABAT	SLC30A9	0.39979	6.9386e-20
ABAT	SLC31A1	-0.11751	0.0098964
ABAT	SLC31A2	0.0096449	0.8329
ABAT	SLC35A5	0.3925	3.6401e-19
ABAT	SLC35E3	0.063844	0.16211
ABAT	SLC38A1	-0.04809	0.29255
ABAT	SLC39A1	-0.25523	1.368e-08
ABAT	SLC39A6	0.25898	8.2283e-09
ABAT	SLC4A4	0.50486	1.7904e-32
ABAT	SLC7A5	0.35372	1.2699e-15
ABAT	SLC9A6	0.53837	1.689e-37
ABAT	SLMO2	-0.017866	0.69592
ABAT	SLTM	0.22146	9.32e-07
ABAT	SMAD4	0.094879	0.037512
ABAT	SMARCE1	0.16793	0.00021577
ABAT	SMCR7L	0.36608	1.0628e-16
ABAT	SMNDC1	-0.16057	0.00040733
ABAT	SMPD4	0.11351	0.012735
ABAT	SMURF2	0.12632	0.0055316
ABAT	SNAP29	-0.094957	0.037355
ABAT	SNN	0.7093	9.2262e-75
ABAT	SNRK	0.49488	4.4144e-31
ABAT	SNRPD3	-0.12685	0.0053345
ABAT	SNW1	-0.032353	0.47901
ABAT	SNX10	0.051154	0.26284
ABAT	SNX11	0.21797	1.3915e-06
ABAT	SNX19	0.34956	2.8559e-15
ABAT	SNX27	0.45025	2.1883e-25
ABAT	SNX5	0.49086	1.561e-30
ABAT	SNX6	-0.083547	0.067135
ABAT	SOBP	0.77699	2.4827e-98
ABAT	SOD2	-0.031305	0.49337
ABAT	SORL1	0.37412	1.9927e-17
ABAT	SOX11	0.58828	4.0692e-46
ABAT	SOX2	0.73678	1.8964e-83
ABAT	SOX4	0.31474	1.6032e-12
ABAT	SOX9	0.69766	2.2172e-71
ABAT	SPAG9	0.50561	1.4018e-32
ABAT	SPECC1L	0.28723	1.3742e-10
ABAT	SPG20	0.32516	2.6241e-13
ABAT	SPIN1	0.48012	4.1852e-29
ABAT	SPOCK1	0.29447	4.4542e-11
ABAT	SPRY2	0.33863	2.2757e-14
ABAT	SPRY4	0.26565	3.2655e-09
ABAT	SRP72	0.097828	0.031945
ABAT	SRPK2	0.62464	2.0954e-53
ABAT	SRPRB	-0.012525	0.78409
ABAT	SRR	0.73635	2.649e-83
ABAT	SS18L1	0.27147	1.427e-09
ABAT	SSPN	0.36727	8.3232e-17
ABAT	SSR1	-0.27117	1.4898e-09
ABAT	SSR3	-0.067634	0.13856
ABAT	STAG2	0.26474	3.7097e-09
ABAT	STAT1	-0.047256	0.301
ABAT	STAT3	0.18928	2.9364e-05
ABAT	STEAP3	0.011778	0.79667
ABAT	STK24	-0.23889	1.1414e-07
ABAT	STK38L	0.29237	6.1933e-11
ABAT	STK39	0.44091	2.6861e-24
ABAT	STOM	-0.14558	0.0013668
ABAT	STX18	0.1891	2.9899e-05
ABAT	SUMO1	-0.071407	0.11782
ABAT	SUMO3	-0.080896	0.076314
ABAT	SUPT16H	0.09826	0.031192
ABAT	SUV420H1	0.43575	1.0373e-23
ABAT	SV2A	0.77417	3.4312e-97
ABAT	SWAP70	-0.022256	0.62632
ABAT	SYNE2	0.10371	0.022925
ABAT	SYNJ2BP	0.23099	3.0186e-07
ABAT	SYPL1	-0.20653	4.9453e-06
ABAT	TAF11	0.023675	0.60449
ABAT	TAF2	0.097266	0.032947
ABAT	TAOK3	0.64704	2.134e-58
ABAT	TAPBP	-0.0079168	0.86251
ABAT	TARDBP	0.38871	8.4777e-19
ABAT	TATDN2	0.40542	1.8716e-20
ABAT	TAX1BP1	0.34287	1.0267e-14
ABAT	TBC1D15	0.031912	0.48503
ABAT	TBC1D9B	0.35601	8.0776e-16
ABAT	TBL2	-0.050343	0.27049
ABAT	TCEB3	-0.00297	0.9482
ABAT	TCF4	0.71502	1.7475e-76
ABAT	TERF2	0.61783	5.7563e-52
ABAT	TEX2	0.28693	1.4373e-10
ABAT	TEX261	0.27205	1.3136e-09
ABAT	TFRC	-0.31953	7.0422e-13
ABAT	TGOLN2	0.025008	0.58429
ABAT	THBS2	0.14273	0.0016991
ABAT	THTPA	0.57594	7.5767e-44
ABAT	THY1	0.38805	9.8124e-19
ABAT	TIMM17A	-0.13731	0.0025453
ABAT	TIMP3	0.32546	2.4879e-13
ABAT	TIPARP	0.20664	4.8844e-06
ABAT	TJP2	0.24289	6.8885e-08
ABAT	TM9SF3	-0.13336	0.0033855
ABAT	TMBIM1	-0.15813	0.00049942
ABAT	TMBIM4	0.044984	0.32487
ABAT	TMED2	-0.28827	1.1715e-10
ABAT	TMED5	0.09063	0.046968
ABAT	TMED7	0.18776	3.4108e-05
ABAT	TMED9	-0.23738	1.378e-07
ABAT	TMEM106B	0.1566	0.00056703
ABAT	TMEM109	-0.3313	8.7355e-14
ABAT	TMEM127	0.21435	2.0951e-06
ABAT	TMEM135	0.040484	0.37565
ABAT	TMEM165	-0.057254	0.21004
ABAT	TMEM30A	0.042068	0.35724
ABAT	TMEM33	0.10225	0.02492
ABAT	TMEM50A	0.090673	0.046862
ABAT	TMEM50B	-0.074185	0.10416
ABAT	TNFRSF21	0.39071	5.4358e-19
ABAT	TNIK	0.66824	1.5957e-63
ABAT	TNIP1	0.074506	0.10267
ABAT	TNIP2	-0.0035766	0.93764
ABAT	TNKS2	0.010908	0.8114
ABAT	TNPO1	0.36461	1.4344e-16
ABAT	TNPO3	0.1283	0.0048297
ABAT	TNS3	0.31989	6.6094e-13
ABAT	TOB2	0.49587	3.2281e-31
ABAT	TOMM20	-0.11604	0.01087
ABAT	TOMM70A	-0.11737	0.0099871
ABAT	TOP1	0.27209	1.3049e-09
ABAT	TOP2A	0.067458	0.13959
ABAT	TOPORS	0.1178	0.0097126
ABAT	TOR1A	-0.036879	0.41967
ABAT	TOR1B	0.033336	0.46575
ABAT	TPD52	-0.085168	0.061983
ABAT	TPP1	0.17828	8.444e-05
ABAT	TPR	0.23821	1.2428e-07
ABAT	TRAK2	0.36149	2.7021e-16
ABAT	TRAM1	-0.31911	7.5722e-13
ABAT	TRIB2	0.52856	5.7244e-36
ABAT	TRIM13	0.060292	0.18681
ABAT	TRIM2	0.60087	1.5514e-48
ABAT	TRIM22	0.087805	0.054302
ABAT	TRIM27	0.12045	0.0081824
ABAT	TRIM33	0.3258	2.3438e-13
ABAT	TRIM44	0.13977	0.0021221
ABAT	TRIOBP	0.06731	0.14047
ABAT	TROVE2	0.65925	2.69e-61
ABAT	TRPS1	0.38455	2.1213e-18
ABAT	TSC1	0.37884	7.3129e-18
ABAT	TSPAN13	0.071134	0.11923
ABAT	TSPAN14	-0.08422	0.064957
ABAT	TSPAN6	0.1513	0.00087211
ABAT	TSPYL1	0.23289	2.3967e-07
ABAT	TSPYL4	0.68343	1.8337e-67
ABAT	TTC19	0.29636	3.3043e-11
ABAT	TTC3	0.52203	5.5977e-35
ABAT	TTC4	0.15326	0.00074517
ABAT	TUBB6	-0.1598	0.00043451
ABAT	TULP3	0.20447	6.1668e-06
ABAT	TWF1	0.2206	1.0296e-06
ABAT	TXLNA	0.22309	7.7183e-07
ABAT	TXNDC15	0.053803	0.23889
ABAT	TXNIP	0.1117	0.014247
ABAT	TXNRD1	-0.32623	2.1689e-13
ABAT	UBAP1	0.32563	2.4134e-13
ABAT	UBE2G1	0.2191	1.2228e-06
ABAT	UBE2H	0.15264	0.00078347
ABAT	UBE2L3	0.20275	7.4045e-06
ABAT	UBE2L6	0.22792	4.3624e-07
ABAT	UBE2N	0.14319	0.0016412
ABAT	UBE2W	0.24486	5.3487e-08
ABAT	UBE2Z	-0.25888	8.3355e-09
ABAT	UBE3A	0.045456	0.31981
ABAT	UBE3C	0.053255	0.24371
ABAT	UBE4A	0.33392	5.4257e-14
ABAT	UBN1	0.043034	0.3463
ABAT	UBR5	0.11485	0.011715
ABAT	UGDH	-0.1326	0.0035735
ABAT	UNC119B	0.51572	4.8547e-34
ABAT	UNC13B	0.23631	1.5746e-07
ABAT	UNG	0.0053053	0.90761
ABAT	UPF3A	0.32568	2.3924e-13
ABAT	UQCC	0.27509	8.4516e-10
ABAT	UQCRB	0.17034	0.00017436
ABAT	URM1	0.30469	8.6064e-12
ABAT	USO1	0.0090417	0.84321
ABAT	USP10	0.41652	1.3139e-21
ABAT	USP14	-0.099693	0.028801
ABAT	USP16	0.29467	4.3188e-11
ABAT	USP25	-0.1707	0.00016877
ABAT	USP33	0.44878	3.2576e-25
ABAT	USP34	0.17927	7.7025e-05
ABAT	USP4	0.455	5.9301e-26
ABAT	USP7	0.36796	7.2135e-17
ABAT	USP8	0.33261	6.889e-14
ABAT	USP9X	0.30055	1.6881e-11
ABAT	UTP11L	-0.10684	0.019089
ABAT	UTP14C	0.35549	8.9601e-16
ABAT	VAT1	0.21372	2.2479e-06
ABAT	VCAM1	0.16877	0.00020048
ABAT	VCAN	0.34805	3.8251e-15
ABAT	VCP	0.0066172	0.88491
ABAT	VEGFA	0.12403	0.0064562
ABAT	VEZF1	0.59335	4.4506e-47
ABAT	VPS13C	0.008878	0.84601
ABAT	VPS26A	-0.26914	1.9944e-09
ABAT	VPS37B	0.41994	5.684e-22
ABAT	VPS37C	-0.0076959	0.86631
ABAT	VPS4B	0.088947	0.05123
ABAT	WAC	0.098676	0.030481
ABAT	WARS	-0.17408	0.00012441
ABAT	WDR1	-0.060015	0.18885
ABAT	WDR26	-0.065416	0.15201
ABAT	WDR3	0.21129	2.9421e-06
ABAT	WDR41	0.3036	1.0284e-11
ABAT	WDR7	0.55879	7.5541e-41
ABAT	WDR73	0.095994	0.035318
ABAT	WDR82	0.5368	2.989e-37
ABAT	WEE1	0.094666	0.037944
ABAT	WFS1	0.33751	2.8017e-14
ABAT	WIPF2	0.42436	1.8985e-22
ABAT	WNK1	0.44457	1.0145e-24
ABAT	WNT5A	0.07289	0.11036
ABAT	WRB	0.5714	4.8889e-43
ABAT	WSCD1	0.67034	4.7033e-64
ABAT	XKR8	0.12395	0.0064895
ABAT	XRCC5	-0.044216	0.3332
ABAT	YEATS2	0.26941	1.9178e-09
ABAT	YES1	0.20056	9.3215e-06
ABAT	YIPF6	0.063677	0.16322
ABAT	YLPM1	0.3541	1.1791e-15
ABAT	YME1L1	-0.22611	5.409e-07
ABAT	YPEL5	0.16174	0.00036862
ABAT	YRDC	0.022912	0.61619
ABAT	YTHDC1	0.35137	2.0112e-15
ABAT	YWHAE	0.49736	2.0152e-31
ABAT	ZBTB20	0.67362	6.8456e-65
ABAT	ZBTB38	0.13025	0.004217
ABAT	ZBTB5	0.2967	3.1292e-11
ABAT	ZC3H11A	0.12676	0.0053699
ABAT	ZC3H14	0.283	2.6139e-10
ABAT	ZCCHC8	-0.043514	0.34095
ABAT	ZDHHC6	-0.15762	0.00052118
ABAT	ZEB1	0.63605	6.7556e-56
ABAT	ZFP106	0.34434	7.7678e-15
ABAT	ZFP36	0.018393	0.68741
ABAT	ZFYVE16	0.31625	1.2384e-12
ABAT	ZFYVE21	0.19282	2.0631e-05
ABAT	ZHX2	0.52252	4.7279e-35
ABAT	ZIC1	0.62524	1.561e-53
ABAT	ZKSCAN1	0.4781	7.6787e-29
ABAT	ZMPSTE24	0.022563	0.62158
ABAT	ZMYM3	0.33296	6.4607e-14
ABAT	ZMYM4	0.43831	5.3174e-24
ABAT	ZMYND8	0.31158	2.74e-12
ABAT	ZNF12	0.30296	1.1426e-11
ABAT	ZNF140	0.27295	1.1525e-09
ABAT	ZNF148	0.35513	9.6124e-16
ABAT	ZNF195	0.39163	4.4261e-19
ABAT	ZNF22	0.44346	1.3631e-24
ABAT	ZNF274	0.22534	5.9281e-07
ABAT	ZNF395	0.20376	6.6501e-06
ABAT	ZNF43	0.5724	3.2582e-43
ABAT	ZNF532	0.48283	1.8489e-29
ABAT	ZNF562	0.40685	1.3377e-20
ABAT	ZNF606	0.59954	2.8295e-48
ABAT	ZNF611	0.10735	0.018515
ABAT	ZNF665	0.22653	5.15e-07
ABCA1	MARCH2	0.35897	4.4878e-16
ABCA1	MARCH7	0.15097	0.00089525
ABCA1	SEPT8	0.48268	1.9347e-29
ABCA1	SEPT9	0.31628	1.2331e-12
ABCA1	SEPT11	0.35107	2.13e-15
ABCA1	ABCA3	0.22119	9.6142e-07
ABCA1	ABCA8	0.45065	1.9618e-25
ABCA1	ABCD3	0.16999	0.00017989
ABCA1	ABCE1	0.049269	0.28086
ABCA1	ABHD11	0.12426	0.0063563
ABCA1	ABI1	0.16774	0.00021941
ABCA1	ABL1	0.48452	1.1048e-29
ABCA1	ABLIM1	0.33032	1.0438e-13
ABCA1	ACBD3	0.41374	2.5773e-21
ABCA1	ACLY	0.16043	0.00041188
ABCA1	ACO1	0.19583	1.5204e-05
ABCA1	ACP1	-0.076424	0.09409
ABCA1	ACSL1	0.34479	7.1292e-15
ABCA1	ACSL3	0.3389	2.1631e-14
ABCA1	ACTR1A	-0.023776	0.60294
ABCA1	ACVR1	0.32988	1.1285e-13
ABCA1	ADAM9	0.53492	5.9043e-37
ABCA1	ADD1	0.51092	2.4282e-33
ABCA1	ADD3	0.16695	0.00023534
ABCA1	ADIPOR2	0.31309	2.1223e-12
ABCA1	ADNP2	0.15245	0.00079534
ABCA1	ADPGK	0.15488	0.0006532
ABCA1	AGK	0.35232	1.6696e-15
ABCA1	AGL	0.1442	0.0015192
ABCA1	AGPAT1	0.36127	2.8251e-16
ABCA1	AGPAT5	0.43951	3.8884e-24
ABCA1	AK1	0.11387	0.012451
ABCA1	AKTIP	0.22591	5.5394e-07
ABCA1	ALDH3A2	0.3537	1.2738e-15
ABCA1	ALG6	0.075656	0.097453
ABCA1	ALG9	0.18989	2.7648e-05
ABCA1	ALKBH1	0.095464	0.036346
ABCA1	AMOTL2	0.079598	0.081169
ABCA1	AMPD2	0.41815	8.8223e-22
ABCA1	ANK2	0.55558	2.6295e-40
ABCA1	ANKMY2	0.34402	8.2666e-15
ABCA1	ANKRD27	0.1406	0.001995
ABCA1	ANKRD46	-0.021948	0.63111
ABCA1	ANKRD49	-0.11099	0.014874
ABCA1	ANKRD6	0.22386	7.0487e-07
ABCA1	ANXA4	0.10224	0.024938
ABCA1	ANXA6	0.10408	0.022437
ABCA1	ANXA7	-0.039643	0.38566
ABCA1	AP1G1	0.18772	3.4234e-05
ABCA1	AP1S2	0.36241	2.2449e-16
ABCA1	AP2B1	0.31766	9.719e-13
ABCA1	AP3S2	0.29001	8.9529e-11
ABCA1	APBA2	0.33561	3.9794e-14
ABCA1	APOLD1	0.38284	3.082e-18
ABCA1	APP	0.46083	1.1619e-26
ABCA1	APPL1	0.34275	1.0495e-14
ABCA1	APPL2	0.45219	1.2868e-25
ABCA1	AQP4	0.39134	4.7258e-19
ABCA1	ARCN1	0.32176	4.7743e-13
ABCA1	ARF3	0.26883	2.082e-09
ABCA1	ARF6	0.10649	0.019492
ABCA1	ARHGAP29	0.33057	9.9616e-14
ABCA1	ARHGAP5	0.3048	8.4607e-12
ABCA1	ARHGEF2	0.22113	9.6861e-07
ABCA1	ARHGEF3	0.45729	3.1348e-26
ABCA1	ARHGEF6	0.56059	3.727e-41
ABCA1	ARHGEF7	0.14976	0.00098573
ABCA1	ARID1A	0.33782	2.6408e-14
ABCA1	ARID5B	0.52613	1.3437e-35
ABCA1	ARL1	0.11965	0.0086198
ABCA1	ARL4A	0.1151	0.011529
ABCA1	ARL4C	0.5681	1.8652e-42
ABCA1	ARMC1	-0.079268	0.082442
ABCA1	ARMCX3	0.42501	1.6095e-22
ABCA1	ARNT2	0.37623	1.2753e-17
ABCA1	ASAH1	0.44705	5.2107e-25
ABCA1	ASCC3	0.38093	4.6549e-18
ABCA1	ASXL2	0.36489	1.3554e-16
ABCA1	ATG12	0.1685	0.00020522
ABCA1	ATG5	-0.038472	0.39986
ABCA1	ATP10D	0.3922	3.894e-19
ABCA1	ATP1A2	0.29939	2.0346e-11
ABCA1	ATP2B1	0.24182	7.8942e-08
ABCA1	ATP6V1B2	0.42019	5.3406e-22
ABCA1	ATP6V1D	0.33312	6.2772e-14
ABCA1	ATP6V1E1	-0.017362	0.70408
ABCA1	ATRX	0.29815	2.483e-11
ABCA1	ATXN1	0.59976	2.5651e-48
ABCA1	ATXN10	0.15564	0.0006138
ABCA1	AUTS2	0.42627	1.1754e-22
ABCA1	B3GAT1	0.32394	3.2551e-13
ABCA1	BAG1	-0.040262	0.37828
ABCA1	BAG5	0.34699	4.6897e-15
ABCA1	BAI3	0.2426	7.1457e-08
ABCA1	BAMBI	-0.093994	0.039335
ABCA1	BBS1	0.50292	3.3655e-32
ABCA1	BCAS2	0.010253	0.82253
ABCA1	BCL10	0.16242	0.00034792
ABCA1	BCL7B	0.17982	7.3118e-05
ABCA1	BCLAF1	0.35435	1.1214e-15
ABCA1	BDH2	0.3745	1.8401e-17
ABCA1	BECN1	0.41774	9.7645e-22
ABCA1	BET1	0.15365	0.00072169
ABCA1	BEX4	0.2675	2.5156e-09
ABCA1	BFAR	0.0792	0.082705
ABCA1	BLCAP	0.33063	9.8625e-14
ABCA1	BMI1	-0.062663	0.17004
ABCA1	BNIP3	0.17328	0.00013384
ABCA1	BPTF	0.32195	4.6174e-13
ABCA1	BSCL2	0.13572	0.0028587
ABCA1	BTAF1	0.057128	0.21106
ABCA1	BTBD1	0.41449	2.1542e-21
ABCA1	BTBD3	0.13494	0.0030225
ABCA1	BUB3	-0.17453	0.00011944
ABCA1	BZW1	0.12491	0.0060873
ABCA1	C10orf10	0.44596	6.9783e-25
ABCA1	C11orf57	0.1083	0.017502
ABCA1	C11orf58	0.10953	0.016255
ABCA1	C17orf62	0.39365	2.8128e-19
[truncated: 549,176+ more rows]

## Sheet: summary
ceRNA	Num_1st-order_neighbors
CDS2	1480
PARVA	1470
SLC1A2	1466
NFIB	1435
SSR1	1421
GTF2H5	1407
SAR1B	1398
GSK3B	1392
HEG1	1390
ZNF148	1390
EIF5	1387
SMAD4	1382
TCF4	1374
QKI	1366
LSAMP	1364
ATXN1	1354
DCP2	1354
PSD3	1346
SLC38A1	1340
VAPB	1340
FBXO28	1339
MCTS1	1335
ENAH	1324
TMEM33	1324
CBX5	1323
IPO9	1318
C12orf5	1311
SERTAD2	1292
ALG9	1290
FZD3	1290
PHIP	1290
YIPF6	1290
SASH1	1284
MKL2	1283
SOX11	1283
TMEM135	1278
ABCA1	1277
RASSF2	1274
MAPK1	1271
PSEN1	1271
SNX27	1268
PRPF40A	1267
MEGF9	1262
PIGK	1262
ODZ4	1252
DCLK1	1248
RAB22A	1246
SEMA5A	1244
TRPS1	1241
USP13	1238
CD59	1235
HS2ST1	1234
AP1G1	1229
KIF1B	1229
GMFB	1227
TNPO1	1227
TRIM2	1227
ATRX	1219
KCMF1	1216
PIK3R1	1215
LRPAP1	1210
PTCD3	1210
EPM2AIP1	1203
AQP4	1202
FBXW2	1202
KLF6	1197
USP9X	1197
TSPAN14	1196
MAPT	1195
PDGFRA	1188
GOSR1	1186
CUL5	1179
UBE2W	1179
SERBP1	1176
APOLD1	1175
NT5C2	1175
RAP2B	1175
CPSF6	1172
SEC63	1170
ZBTB38	1168
FXR1	1166
SMAD2	1166
SNAP29	1165
SLC26A2	1162
HELZ	1158
SCAMP1	1154
SSR3	1152
FAM46A	1151
TRIM44	1148
ABAT	1146
IGFBP5	1138
RGS5	1136
SORL1	1136
CXADR	1132
WIPF2	1131
CREBL2	1128
NUAK1	1124
DCP1A	1122
NFASC	1120
PCYOX1	1119
AP3S2	1117
EFNB2	1117
CHL1	1115
WDR82	1115
CEP350	1113
BCLAF1	1111
SEPT11	1109
KIF5C	1109
B4GALT5	1106
ERLIN2	1105
PAFAH1B1	1105
CD47	1102
SPOCK1	1100
ARL4C	1098
RIT1	1098
YTHDC1	1098
E2F3	1097
SCARB2	1093
APPL1	1091
EIF2C1	1090
ELMO1	1090
AGPAT5	1089
ATG12	1088
SATB2	1084
CDC42BPA	1083
CUL3	1083
RBM12	1082
SEC24A	1081
EIF4EBP2	1080
PRKACB	1079
SLC4A4	1079
MCL1	1074
MED13	1074
WASF3	1074
ZNF43	1073
KIAA0226	1072
RSBN1	1072
RNF24	1071
CYBRD1	1068
LEPROT	1068
RAB14	1068
RSL1D1	1067
UBE2H	1066
ITPKB	1065
ZFAND5	1065
RHOQ	1064
RAB11A	1063
SH3GLB1	1063
PAK2	1062
FEM1C	1061
UBE2G1	1060
GRSF1	1059
CALU	1058
OSTM1	1057
MTDH	1055
TPD52	1055
WNK1	1055
KIF3B	1053
TMEM127	1053
RPL28	1052
LIMS1	1047
LMO3	1047
SLC25A36	1047
ZNF395	1047
SDC2	1046
CYB5B	1045
KBTBD11	1044
DTNA	1043
ATP2B1	1042
TMEM106B	1041
TRIM13	1041
TMED5	1040
KIAA0494	1039
KRAS	1038
CD93	1037
CORO1C	1037
REEP1	1037
HLA-DPB1	1033
CNDP2	1032
LIMCH1	1032
SPRY4	1031
SS18L1	1027
ARNT2	1026
C20orf11	1026
ETF1	1025
GNG4	1024
PREPL	1023
RRAGD	1023
CAPRIN1	1022
MYO10	1022
YES1	1022
LRP4	1020
MRPL22	1020
ZNF562	1020
PHF20	1019
UBE4A	1019
KIAA0355	1018
CASK	1017
GOLGA8A	1017
MARCKS	1017
PSMA5	1015
MTMR6	1014
TFRC	1014
PODXL	1013
WNT5A	1013
MAP2	1012
ARHGEF6	1011
GAPVD1	1008
ARHGAP29	1007
PPP6C	1007
WDR26	1006
FBXW11	1005
APPBP2	1001
G3BP2	1001
RBM15B	1001
CAMSAP1L1	1000
LRRTM2	998
RAD23B	998
UNC119B	998
MCFD2	997
SWAP70	997
C21orf62	996
CEP68	996
TGOLN2	996
ZNF12	996
LAMP2	995
RGL1	995
SERP1	994
PITPNA	993
COMMD9	990
NCALD	990
PLEKHB2	990
CCND2	989
NKTR	989
PRRC1	989
TWF1	989
MID1	988
PBRM1	988
DCTN4	987
MAP4K4	986
PGRMC2	986
ABLIM1	985
CPD	985
HGSNAT	985
MRPL19	984
CERK	983
SOBP	983
ZKSCAN1	982
TCEB3	980
ICMT	979
SPG20	979
AKAP11	977
KIAA0232	977
KPNA1	977
TSC1	977
ZNF587	977
LAMC1	976
RYBP	976
AMOTL2	973
COPS2	973
TM9SF3	973
FSTL1	971
ATP1A2	969
RAD1	968
GNG12	966
TRIM33	966
CREB3L2	964
LARP1	963
MAGI2	962
SCD	962
SCN3A	962
FNBP1	959
MTMR9	958
PHF21A	958
BAG5	957
STK38L	956
ARL1	954
EIF2S1	953
TBC1D15	953
ARF6	952
ARHGAP5	951
DPY19L1	951
PPP1R12A	951
REEP5	951
KAL1	950
DDX3X	949
STAMBP	949
FBXO21	948
RNF38	948
ENDOD1	947
TNKS2	947
C11orf58	946
ASXL2	945
NRAS	945
PAX6	941
PTP4A1	940
MRPS16	936
GLG1	935
MOBKL3	935
PAPOLA	935
NDUFA10	934
STOM	933
NOTCH2	932
CD302	931
PKIA	931
ZMAT3	931
STX12	930
TNS3	930
DPY19L4	929
GNS	927
PNMA2	927
LYRM2	926
RAI14	926
MRPL35	924
TMEM50B	924
FAM134A	920
KIAA0141	920
CBFB	919
RAB5B	919
SLC31A1	918
FBXO9	917
FNBP1L	917
GNA12	917
BACE1	916
TMEM47	916
IFI44L	914
LMO4	914
YTHDF3	914
ANK2	913
SPAG9	913
CORO2B	911
FNDC3B	911
PEX19	911
PSMF1	911
VGLL4	911
NAP1L1	909
PHLDA1	909
CAND1	906
DDX46	905
RNF11	904
TSPYL4	904
DERL1	902
PDXK	900
CANX	898
PNPO	898
SMCR7L	898
EPHA4	897
EPS15	897
PDCD6IP	896
RABGAP1	896
S100PBP	896
SELT	896
FOXO1	895
RHOBTB3	895
ALDH3A2	894
LPPR4	894
SNRK	894
TRAK2	894
VPS24	894
FDX1	893
TXLNA	893
VAPA	893
ACACA	892
RPS6KA2	891
GOLPH3L	890
HECA	890
CYFIP2	889
KIF13B	889
FRYL	888
CALCOCO2	887
CRTC3	887
RAB21	887
DDX17	886
NAV2	886
CEBPG	885
EFHC1	885
ASTN1	882
EIF1AX	881
LHFPL2	881
SH2B3	880
GLT25D2	879
TIMP3	878
CALD1	875
MGLL	873
FAM8A1	872
ANKRD6	870
FMR1	868
TMOD1	868
OXR1	867
LEMD3	866
USP47	864
RNF4	863
NT5E	862
CRNKL1	861
ABI1	860
GCA	860
RAP2A	857
CARHSP1	854
ITGA6	854
OXSR1	854
POLI	854
ZNF532	854
PEG10	853
AP2B1	852
ARHGEF3	852
ELAVL1	852
MREG	852
ZMYM4	852
GCLM	851
GNAI3	851
RABGEF1	851
UBE3A	851
EIF2AK1	850
EPAS1	850
HRH1	850
NR3C1	850
TARDBP	850
VPS4B	848
CIAO1	846
KCNJ2	846
CRIM1	845
INSIG2	845
TIA1	844
CHD9	843
ETV5	842
ZEB1	841
TCEB1	840
GINS1	839
IQGAP1	838
ERBB2IP	834
C7orf42	833
SLC39A14	833
GRB10	831
MYO6	830
RND3	829
LANCL2	828
C3orf63	826
KIF1A	825
MYLK	825
CAB39	824
NOVA1	824
LANCL1	821
WDR7	821
ZIC1	821
ACSL3	819
CBX1	819
SCRN1	819
SETX	818
UQCRB	818
SLC25A4	817
SYT11	815
TRIOBP	814
SH3BP5	813
MINA	811
RFK	810
ATG5	809
MARCH3	808
STAM	808
ADIPOR2	807
CTNND1	806
GLIPR1	805
MAP1LC3B	805
USP14	804
ZCCHC8	804
CADM1	803
HDAC9	802
C10orf26	801
DDX21	801
KCTD12	801
SOX4	801
DAG1	800
SPECC1L	800
DTX4	799
HMBOX1	799
SETD5	799
SLC25A44	799
TMEM168	799
UBE2B	799
C5orf22	798
DCUN1D1	798
GOLM1	798
GPATCH8	798
BET1	797
VCAN	797
GSTM3	796
NDUFC2	795
ARHGEF7	793
VPS13C	792
CALM1	791
MOSPD1	789
SMARCA5	789
CEP170	787
PJA2	787
USP22	787
GALNT7	786
MED1	786
SEC16A	786
NUP43	785
KLHL21	784
PCNP	784
ARID5B	783
SH3BP4	783
CLIC4	782
METAP1	780
TEX2	780
HMGB3	779
IGSF3	779
NUDT4	779
RAB1A	778
TMCO1	778
RNF111	777
RNF44	777
TOMM20	777
DAB2	776
BTBD3	775
VEZF1	775
EVI2A	774
TMEM30A	774
CHP	773
SUPT7L	773
KIAA0247	772
RAP2C	772
FAM53C	770
MBNL1	770
RSU1	770
MARK4	769
PPP1CB	769
NETO2	768
KIAA0430	766
STAT3	766
CCDC90A	764
ENC1	762
SHOC2	761
ALG6	758
MARCH6	757
F2R	757
RNF14	757
C14orf147	756
KPNA3	756
RALBP1	756
SLC2A1	756
TXNDC15	756
GPD1L	755
MRPL42	755
FAM129A	754
SLC1A4	754
NRIP1	753
SYNJ2BP	753
GPKOW	751
KLF10	751
PDPN	751
LRPPRC	749
MFHAS1	747
INSIG1	746
ZC3H11A	745
BCL10	744
SGCB	744
UBL3	744
BTBD1	742
RB1CC1	742
GSPT1	741
LPL	741
THBS2	740
CAPZA1	739
ADD3	738
GRB2	737
PALLD	737
MTMR4	736
CHSY1	735
PHF2	735
RCBTB1	735
ARL4A	734
MGEA5	734
PPP2R5E	733
CACYBP	732
LBR	732
NDRG3	732
MAML1	731
ALDH7A1	730
CCNG1	730
FNDC3A	730
ABCE1	729
AASDHPPT	728
CMTM6	728
POLD3	728
F13A1	727
C6orf120	726
GATAD2A	725
JAG1	723
THUMPD1	723
GAB2	722
PFKFB3	722
PPM1D	722
FAM107A	721
NBR1	721
SNX10	721
OSBPL8	720
SLC11A2	720
C1orf27	719
RBBP4	719
GGPS1	717
RDX	717
STON1	717
IL13RA1	716
TMEM123	716
LYPLA1	715
MAPK10	715
CKAP2	713
PHF17	712
SPIN1	712
ZBTB5	712
ARCN1	711
PRNP	711
SNN	711
NXT2	710
CD46	709
CHMP1B	709
EDNRB	709
PPP3CA	709
RIOK3	709
TXNRD1	709
AGK	708
PPP2R2A	708
UFM1	708
ARMC1	707
NID1	707
USP8	707
ZNF140	707
NCOA1	706
SLC9A6	704
DDHD2	703
IMPA1	703
TXNIP	703
VPS26A	703
SEPT8	701
GOLT1B	701
TOB2	701
POU3F2	700
DNAJB1	699
SEH1L	699
MXI1	698
CNOT7	697
HDAC2	697
PDZD2	695
PPP2R5C	695
DVL3	694
PLEKHF2	694
STXBP1	694
CRLF3	693
ZMYND11	693
COL4A3BP	692
PKD2	692
MTMR2	691
PTPRK	691
SLC35A5	691
WSB2	690
C5orf30	689
SDHC	689
DMXL2	688
PTPRE	687
WSCD1	686
CNP	685
ADAM9	683
KCNJ16	683
IRS2	682
UTP14C	682
ZFYVE16	682
PIP5K1C	681
SACM1L	681
SHROOM2	681
UBE2Q1	681
JAK1	680
CHORDC1	679
TBC1D9B	679
ZNF611	679
PCDH17	677
YIPF5	677
ATP6V1A	676
C5orf15	676
FZD7	675
MRPS14	674
PLSCR4	674
CHMP2B	673
DDX18	672
FUBP3	672
PXDN	672
RALA	672
UBE2Z	672
ZFP36L1	672
GRIA2	671
SRPK2	671
CTDSP2	670
GNPDA1	670
LITAF	670
PKN2	670
DAAM2	669
DNAJC15	669
PAICS	669
PPP1R3C	669
TMED7	669
FAM102A	668
POLR2E	667
RNF138	667
EIF4E	666
TIPARP	666
USP25	665
PELI1	664
SERPINE1	664
NEDD9	663
ATP2B4	662
LSM12	662
PHC1	662
RANBP6	661
CTNND2	659
FAM60A	659
NDE1	659
F3	658
MKRN1	657
ZFP106	656
JAM3	655
MED17	655
CD2BP2	653
INPP5F	653
MAPRE1	652
DOCK4	651
JOSD1	650
NFE2L1	650
SSFA2	650
CLASP1	649
MMD	649
UGDH	649
BDH2	648
MRPL17	648
ZC3HAV1	648
ANKRD27	647
LASP1	647
STAU1	647
NECAP1	646
TIMP2	646
UBP1	646
ARF3	645
MFN2	645
NPLOC4	645
PDE4B	645
CHD1	643
DBF4	641
HMGCR	641
ID4	641
NARG2	641
PCM1	640
BRD4	639
CLIP2	639
FADS1	639
WWC3	639
BCL6	637
BPTF	637
NCBP2	637
FUS	635
ProSAPiP1	633
SLMO2	632
GPI	631
HSDL2	631
MAFB	628
SSPN	628
DLG5	627
GTF2E1	627
MORC3	627
PHC2	627
ADD1	626
FEZ2	626
PCDH9	626
RBL2	626
SLC24A3	626
TOR1B	625
PPAP2B	624
C1orf9	622
FAM136A	622
VAMP3	622
KIAA0528	621
RER1	621
SFXN1	621
UBR5	621
ATP10D	620
SAP30BP	620
TIMM17A	620
PDHA1	619
RPA1	619
SUV420H1	619
IRAK1	618
MTUS1	618
PRKAR1A	618
PNRC2	617
ASAH1	616
DMTF1	616
EID1	616
KIF5B	616
TOR1A	616
DPYSL3	615
LHFP	615
PROSC	614
C5orf13	613
PTPLAD1	612
ZNF302	612
MEIS1	611
SEC61A1	611
YME1L1	611
CAST	609
SOX9	609
SRPRB	609
DNM1L	608
BAG1	607
PNO1	605
STK24	605
RNF40	604
ZNF665	604
BLCAP	602
INHBB	602
LIMA1	602
LSM14A	601
RBM25	601
VEGFA	601
BAZ2B	599
PSME3	599
CECR1	597
HOMER1	597
PTRF	596
STK39	596
AP1S2	595
GTF2H1	593
ABCD3	592
NBN	592
TPCN1	592
ARID1A	591
POLE3	591
SF3A1	591
GOLPH3	590
ATXN10	589
MUT	589
TSN	589
COX11	588
FAM57A	588
RBMS1	588
SLC39A6	588
ZC3H14	588
BTAF1	587
NTRK2	587
CUL4A	586
E2F6	586
TSPAN12	586
CPNE3	585
SAR1A	585
STAG2	585
AHR	583
COBL	583
STK17A	583
NCOR1	582
OSBPL11	582
RAP1A	582
TOMM70A	582
AP3M2	580
ZNF706	580
POGZ	579
NCK2	578
AK2	577
BUB3	577
TATDN2	577
AGL	576
C12orf29	576
RASA1	575
TNIK	574
FBXL5	573
KIAA0317	573
SLC16A1	573
ANKRD10	572
CA12	572
RBM8A	572
EGR1	571
PADI2	571
AKTIP	570
HYOU1	570
MBP	570
SATB1	569
CTSS	568
FKBP1A	568
PTK2	568
RAB3GAP2	568
VPS37C	568
MLC1	566
POT1	566
RRM2	566
SC4MOL	566
SLA	566
SUMO1	566
GCLC	564
PDXDC1	564
SLC25A32	564
TMEM97	564
TNFRSF21	564
C8orf4	563
CTNNBIP1	563
BMI1	562
COL4A1	562
DLD	562
DPYD	561
SLTM	560
RBM7	559
IGFBP3	558
GBAS	557
KRR1	557
UBN1	557
PAQR3	556
HABP4	555
SRP72	554
MEIS2	553
CDV3	551
IDH3A	551
REV3L	551
TEX261	551
ABL1	550
SLC31A2	549
WFS1	549
CTSO	548
C17orf63	546
C6orf62	546
TMED2	546
WIPI2	546
MAFF	545
SERPINA1	545
SUZ12	545
MNT	543
MRTO4	543
LZTFL1	542
TDG	542
KLHL2	540
C9orf82	539
FAM134C	539
MRP63	539
TMEM100	539
TCTA	538
AKAP12	537
FCHSD2	537
NDRG1	537
RSRC2	536
ZHX2	536
ELTD1	535
SDC3	535
UBE2D2	535
C1orf216	532
MCM6	532
CANT1	531
FUT8	530
KIAA1033	530
NRCAM	530
UBE2D3	530
ATP1B2	529
EXTL2	529
TJP1	529
CLDND1	528
FAM82B	528
IGF2R	528
NOTCH1	528
TSPYL1	528
GPRC5B	527
SAP18	527
KCTD3	526
ROBO1	526
SNX19	526
TOP1	525
CSNK1D	524
TBL2	524
B3GAT1	523
STAT1	523
TPM4	523
ACTR1A	520
DAP	520
NSF	520
SLC7A5	520
METTL7A	519
SLC35E3	518
MARCH7	515
PUM2	515
TAOK3	515
ZDHHC7	515
CDC23	514
ENY2	514
NUDT11	514
PSMD5	514
BZW1	512
KIAA1598	512
RPP30	512
ARHGEF18	511
TMEM9B	511
CALM3	510
CD164	510
MAP4	510
EIF4H	509
BRD3	508
LPHN3	508
STAG1	508
UBE3C	508
CAMLG	507
FAM70A	507
MRPS27	505
FTO	504
WEE1	504
OSBPL1A	503
CES2	502
DNAJA3	501
FNBP4	501
HPS5	500
CDKN1B	498
CLSTN1	498
CCDC47	497
IGF2BP2	497
TMEM43	497
POP4	496
EP300	495
MYD88	494
CLASP2	493
PYROXD1	493
TAF2	493
FAM111A	492
SLC25A12	492
MAT2A	491
SERINC3	491
SMC6	491
DNAJA2	490
ADNP2	489
DAP3	488
DNAJB9	488
PRPF4	488
HNRNPA0	487
YLPM1	487
COL5A2	486
HMGN4	486
METAP2	486
SPEN	486
DDIT4	485
DNAJB6	485
DYNLT3	485
SOCS2	485
MRPL49	484
CTNNA1	483
TMEM184B	483
TPR	483
CBX3	482
CTGF	482
SORD	482
AHCYL1	481
SALL2	480
MMP2	479
SETD1B	479
ASRGL1	478
PUM1	478
SP3	478
MYO1B	477
LYRM1	476
MAT2B	475
PPP2CA	475
TROVE2	475
NDN	473
SNAP25	473
ZFYVE21	473
LSM5	471
MACF1	471
PTBP1	471
RAD21	471
RIN2	471
TERF2	471
C19orf54	470
DAZAP2	470
TMEM50A	470
TRIM22	470
CKAP4	469
CXCL14	468
CTCF	467
HDLBP	465
STEAP3	465
TMBIM1	465
GALNT1	464
ROCK1	464
AP3D1	461
GOT2	461
IFRD1	460
RCN1	460
YEATS2	460
CCNC	459
GHITM	459
BMPR1A	457
BSDC1	457
TTC19	457
ATF1	456
ATP6V1B2	456
C10orf10	456
PRKD1	456
RAB4A	456
KLHL23	455
OPTN	455
PRC1	455
TSNAX	455
KIAA0090	454
CD44	453
MCAM	453
TXNDC5	453
CELSR2	452
CX3CR1	452
GFAP	452
COG5	451
EIF4B	451
RHOT1	451
APP	450
MAN1C1	450
TPP1	450
COPA	449
TSPAN6	448
CRK	447
GATAD1	447
LRRC40	447
PTPN11	447
EMP1	446
NLGN1	445
CHST10	444
NDUFA5	444
NPTX2	444
SEPHS1	444
WAC	444
PLP1	443
SLC6A1	443
PRUNE2	442
RAB5A	442
GNB1	441
KIAA0947	441
SEPT9	440
C20orf111	440
TRIM9	440
AMPD2	439
NLGN4X	439
ZNF91	439
FAM115A	438
MTCH2	437
SART1	437
SYNE2	437
DNAJB14	436
IFT57	436
ACSL1	435
SMARCC2	435
TAX1BP1	435
OPA1	434
HNRNPC	433
ISOC1	433
TRIAP1	433
CS	432
PARP1	432
PSMD9	432
CAPRIN2	431
PBX3	431
SNX4	431
ANP32E	430
TMEM41B	430
INPP5A	429
RANBP2	429
RBM3	429
POLR2F	425
EIF2AK3	424
POLDIP2	424
SLC12A7	424
USP33	424
OSBPL9	423
SALL1	423
SEC14L1	423
SPTLC1	423
GORASP2	422
C11orf57	421
SQSTM1	420
VCP	420
CASP3	419
CSNK1A1	419
PDE8B	419
PPA2	419
LRRFIP1	418
FOXG1	417
PPME1	417
SMC5	417
BECN1	416
PRPS2	416
MLF1IP	415
FN1	414
PTDSS1	414
UBE2L3	414
ZBTB11	414
SEC23A	413
WRB	413
COQ10B	412
HLTF	412
MTCP1	411
SMURF2	410
UPF3A	410
MRFAP1L1	409
MYH10	409
APLP2	408
DPP6	408
IVNS1ABP	408
M6PR	408
VPS37B	408
CTSA	407
MKNK2	407
MRPL24	407
TOPORS	407
ALKBH1	406
FILIP1L	406
USP16	406
USP34	406
DARS	405
ELMO2	404
FBXL7	404
LRRC59	403
RAB3GAP1	403
SCIN	403
TRAM1	403
SNX6	402
RACGAP1	400
AK1	399
BBS1	399
DHCR24	399
HIST2H2BE	399
PEX3	398
ZNF195	397
BAMBI	396
DHFR	396
DKK3	395
ACVR1	393
SF3A3	393
ZNF606	393
FAM120A	392
ITM2C	392
PHKB	392
PROS1	392
ANKRD46	391
BSCL2	391
GCC2	391
HNRPDL	391
DEK	390
DHX40	390
LMO2	390
MED4	390
SACS	390
COIL	389
IFIT5	389
ZCCHC10	389
ATP9A	388
CSNK1E	388
NSMAF	388
CSNK2A1	387
ACLY	386
CD83	386
NDEL1	386
NECAP2	386
CASD1	385
ZMIZ1	385
SNRPB2	384
WDR45L	384
AZIN1	383
GORASP1	383
PPCS	382
DENR	381
DEGS1	380
DR1	380
GABBR1	380
RCAN1	380
RUFY3	380
UQCC	380
AUTS2	379
MEX3C	379
PFKP	379
SCNM1	379
SEPT10	378
KBTBD2	378
POLA1	376
ARFIP2	375
CDYL	375
DUSP6	375
NUSAP1	375
PIN4	375
EPS8	374
HS1BP3	373
TSEN34	372
GPR137B	371
IRF9	371
PPP1R10	370
CAV1	369
CUL1	369
PBK	369
BPGM	368
TULP3	368
ACTR2	367
MSRB2	367
NONO	367
OXCT1	367
PDE8A	367
PITPNB	367
ATF3	366
CP	366
KIAA0776	366
SOD2	366
MRPS18B	365
MXRA5	365
SNX5	365
BCL7B	364
CUL2	364
GOLGB1	364
RANBP9	364
CYP51A1	363
LSG1	361
PELO	361
WSB1	361
CDC42	360
CEP57	360
IGFBP4	360
OSBP	360
ABCG2	359
PID1	359
STX18	359
FCGR2A	358
RAB1B	358
SMARCE1	358
AGPAT1	357
TP53BP2	357
C17orf62	356
CHMP7	356
COMMD8	356
NDRG4	356
PDGFA	356
PAF1	355
H1F0	354
BFAR	353
CLN5	353
SAE1	353
SLC25A13	353
UBAP1	353
CENPF	352
ELF1	352
FBXO3	352
PIPOX	352
BAI3	351
LARS	351
TTC4	351
SYPL1	350
NSFL1C	349
TRIB2	349
GLRX	348
NPTN	348
SNX11	348
TIPRL	348
ZNF292	348
EXT2	347
KPNA2	347
NCAN	347
CDKN1A	346
LTBP1	346
MRPS10	346
UBE2N	346
GFPT2	344
ME2	344
PPP4R1	344
SMAD1	344
ACBD3	343
CROT	343
DDOST	342
HERC2	342
KCTD5	342
TBK1	342
KDELR2	341
EHBP1	340
ILF3	340
CNOT2	339
HEATR1	339
NR2E1	339
RCHY1	339
WDR47	339
USO1	338
DPP3	337
GBP1	337
MPDZ	337
REV1	337
RTCD1	337
YPEL5	337
CASC3	336
MAN2B2	336
MATN2	336
ATP2C1	335
PUS7	334
SV2A	334
ZMPSTE24	333
KIAA0174	332
TJP2	332
PLS3	330
ARHGAP12	329
CNTNAP1	329
DFFA	329
PPIF	329
C9orf78	328
EFEMP1	328
RETSAT	328
RHOC	327
TOP2A	327
YTHDF1	327
ATP6V1D	326
FBXO34	326
DERL2	325
CLK4	324
MGRN1	324
RNF13	321
SDC4	321
CREG1	320
DSE	320
PSAT1	320
CDH11	319
ANKMY2	318
POLR2K	318
SEC22B	318
SGSM2	318
SH3GL1	318
CSDE1	316
WDR73	316
SMPD4	315
UNC13B	315
SUMO3	313
EIF2S2	311
IBTK	311
MED23	310
VAT1	310
WDR1	310
COTL1	309
HN1	309
RAP1GDS1	309
ANXA4	308
DUT	308
EI24	308
FAM98A	308
TRIB1	308
WDR41	308
UBE2A	307
ZFR	307
CLCN3	306
MOXD1	306
PNRC1	305
ABHD11	304
DENND4B	304
LAGE3	304
NR2F2	301
TMEM87A	301
NUP153	300
CBR4	299
GPBP1L1	299
DCK	298
RSAD1	298
ADNP	297
PDHX	297
RFTN1	297
COPZ1	296
DMXL1	296
KPNB1	296
PPP3CB	296
SUCLG2	296
TAPBP	295
AFTPH	294
BEX4	294
CPNE1	294
DOK5	294
CAPZA2	293
CCND3	293
COL6A3	293
TMEM109	293
ARF1	292
PPP2R4	290
TCFL5	290
DCN	289
FSCN1	289
ITGA5	289
TMEM14A	289
PTPN13	288
WTAP	288
DCTD	287
SLC25A38	287
TRIM8	287
RMI1	285
CNIH	283
CTR9	281
MAPK6	280
MCM3	280
SNRPE	280
SPRY1	279
KIAA0101	278
RNH1	278
CLINT1	277
MAP4K3	277
ZMYM3	277
TMEM165	276
CRYZL1	275
RALGDS	275
SPRY2	275
CTDSP1	274
JUN	274
NEK4	274
RHEB	274
EFS	273
PEX12	273
ING3	271
SUPT16H	271
ZDHHC14	271
RCN2	269
ANKRD17	268
EIF3J	267
SF1	267
SNRPD1	267
CRBN	266
GTF2I	266
PROM1	265
ADH5	264
CNOT8	264
SYNGR2	264
PNN	263
RBM26	263
HEATR2	262
RGPD5	262
WBP2	262
MKNK1	261
MRC2	261
CLEC2B	260
GLUD1	260
SUPT4H1	260
DNPEP	259
RBM22	259
UXS1	259
ZZZ3	258
COL4A2	257
EHD4	257
FADD	257
INSM1	256
PREB	256
MIS12	255
ARL5A	254
PMPCB	254
BRP44L	253
ECHDC1	253
PRKRIR	253
KLHL9	252
SLC39A1	252
COL4A5	251
ITFG1	251
C19orf42	250
SIAH1	250
BCL2L13	249
C19orf2	249
PJA1	249
ZFAND3	249
ADSS	248
EPB41L2	248
RAB40B	248
SEPHS2	248
AMFR	247
CAP2	247
SNRPD3	247
YKT6	247
ACADM	246
NAP1L3	246
LEPROTL1	245
VDAC1	245
LYN	243
PITPNC1	242
STMN1	242
C1D	241
CBX6	241
ZNF22	241
CDKN2AIP	240
IER2	240
RDH11	240
EBAG9	239
MSN	239
PYGB	238
ACO1	237
MKRN2	237
YTHDF2	237
MOAP1	236
PRKRA	236
IDH1	235
COX4NB	234
EIF5B	234
MAP3K15	234
MED21	234
KIAA0907	233
AP2A2	232
C1orf174	232
GPRASP1	232
TSPAN31	232
EGFR	231
PFKM	231
UBE2L6	231
LYZ	230
PTPRM	230
WDR3	230
C2orf42	229
CIAPIN1	229
MFSD1	229
PGK1	228
GLRX5	227
COMT	226
TNFAIP6	225
ZMYND8	225
BID	224
NUP133	224
SEC24C	224
YY1	223
DAAM1	222
EFHD1	222
PDGFC	221
RAB8A	221
LAPTM5	220
TANK	220
TGFBI	220
UNG	220
CHCHD3	219
GTF2A2	218
RCBTB2	218
FADS2	217
LMAN2L	217
MS4A4A	216
TMEM131	216
DPF2	215
F8	215
NPEPPS	215
RTN1	215
SESN1	215
TMEM70	215
AQP1	214
GCSH	214
CTBP2	212
EFHD2	212
ABHD4	211
RAB7A	211
NDP	210
QDPR	210
SEC24B	210
THY1	210
CD163	209
MID1IP1	209
TSFM	209
CHFR	208
APPL2	206
BAZ1B	206
SETD3	205
APBA2	204
NIPSNAP1	204
TSPAN13	204
OGDH	202
SIDT2	202
ZNF83	202
NSUN5	201
KIF2A	199
CYR61	198
GRAMD3	198
RPA2	196
RBM23	195
KHSRP	194
RAF1	194
WASF1	194
GDI2	193
TCERG1	193
ECM2	192
JMJD1C	192
PTPRF	192
TPST2	191
MGP	189
MTERF	189
RBBP6	189
XRCC5	189
ADPGK	188
EIF3A	188
COPS8	186
TNPO3	186
USP3	185
DLST	183
GOT1	183
PLOD2	183
EFNA1	182
POSTN	182
PHB	181
SHMT2	181
NINJ1	179
PPP1R11	179
MYCBP2	178
YWHAE	178
ANXA6	177
CSE1L	177
SLBP	177
MAEA	176
NKX2-2	176
PER1	176
VCAM1	175
BBS10	174
DIMT1L	174
GYS1	174
MAP2K1	174
PNMA1	174
R3HDM2	174
ZNF331	174
USP7	173
CHST12	172
CDH2	171
HMGB2	171
MBD3	171
ZNF274	171
PRDX3	170
TM4SF1	169
URM1	169
COMMD10	168
KRT10	167
UTP11L	167
SART3	165
ASCC3	164
CHST2	164
NOL8	164
ALCAM	163
C6orf145	163
CCT6A	163
LETMD1	163
OGFOD1	163
C9orf6	162
CCDC92	162
ACAD8	161
MINPP1	160
ATP6V1G2	159
CKS1B	159
MAN2A1	159
ZNF266	159
ADI1	158
FDFT1	158
RCAN2	158
TSC22D3	158
XKR8	157
COG2	156
TOB1	156
SLC30A9	155
CSF1R	154
FN3KRP	154
HSD17B11	153
RNF10	153
TMBIM4	153
TRIM37	153
ARFGAP3	152
RAB2A	151
ATP6V0E1	150
THTPA	150
ZCCHC6	150
CCNB1	149
GPR56	149
SHQ1	149
ZNF544	149
ZWINT	149
BNIP3	148
CRMP1	148
SH3BGRL	148
CALR	147
CDC25B	147
GIPC1	147
HDDC2	147
MOCS2	147
PDIA6	147
ADM	146
ZBTB20	146
PTPN4	144
YRDC	143
PARN	142
SFPQ	142
UBE2V2	142
DUSP1	141
PPIC	141
ARHGEF2	140
PRKRIP1	140
SDCCAG3	140
ABCA8	138
POLR3B	138
TFE3	138
FAM32A	137
SCCPDH	137
TGIF1	136
C7orf49	135
TAGLN2	135
DKC1	134
FLNC	133
GATM	133
RNF103	132
SRPR	132
MED28	131
PTX3	131
CPSF4	130
HCCS	130
LAMP1	130
ABCA3	128
DDX23	128
PRPS1	128
RGS2	128
TPP2	128
TUFM	128
ATP2A2	127
CHCHD7	127
USP10	127
HADH	125
HSPA9	124
ACAT1	123
ID2	123
KIDINS220	123
LRIG1	123
RGS1	123
IER5	122
KIAA1279	122
NDUFA9	121
GDI1	120
PLLP	120
SHC1	120
RFX5	119
USP4	119
PRKDC	118
SLC25A46	118
TNIP2	118
MAD2L1	116
ZNF263	116
SOX2	115
SRP19	115
TAF11	115
TERF1	115
GNAI2	114
MGAT1	114
NASP	114
SRPX	114
MARK3	113
PPID	113
RNF139	113
TCTN3	113
CEPT1	112
XPC	112
BRP44	111
COL1A2	111
ACTN1	110
ANKRD11	110
RNF7	110
RPS6KC1	110
TOPBP1	110
ACAT2	109
WARS	109
ZNF189	109
GIMAP4	108
PRKAR2B	108
SEC23B	108
CA2	107
CDIPT	107
LRRC8D	106
HDAC1	105
RNF34	104
MSX1	102
TRIM27	102
ZFP36	102
ACP1	101
B3GNT1	101
GRPEL1	101
NKRF	101
TTC3	101
SMYD2	100
ST13	100
C20orf3	99
C8orf33	99
HECTD3	99
MEPCE	99
C16orf45	98
FTSJ2	98
HDGFRP3	98
MRPL15	97
PLSCR3	97
ZNF131	97
CBY1	96
AMD1	95
CD53	95
COL3A1	95
SH3YL1	94
ABCF1	93
CTSK	93
FOS	93
GBE1	93
HDGF	93
SNX2	93
UBAP2	93
APH1A	92
ATP6V1E1	92
GTF2E2	92
THAP11	92
ZDHHC6	91
CTNNA2	90
GGA1	90
MTHFD2	90
NELL2	90
NPC1	90
POGK	90
POLR3K	90
SRR	89
CISD1	88
HSPH1	88
GTF3C2	87
MTMR1	87
RLF	87
DCTN6	86
GSPT2	86
SGTA	86
IL10RB	85
ARMCX3	84
COLEC12	84
PLEKHA5	84
SPG7	84
ANKRD49	83
COQ9	83
PEPD	83
SDHD	83
DHX15	82
GALNS	82
TXN2	82
RAB5C	81
RUSC1	80
SMNDC1	80
YWHAH	80
ZNF146	80
HARS	79
IFNGR2	79
PRAF2	79
XPO1	79
ACTR1B	78
PLEKHB1	78
SPOP	78
TUBB6	78
VPS45	78
CXCL10	77
DDB1	77
FAM49B	77
GOLGA4	77
TMEM176A	77
PCMT1	75
PCYOX1L	75
C12orf41	74
LYRM5	74
RBM5	74
C11orf68	73
CYB5R1	73
FARP1	73
GPX3	73
TIMM23	73
RAB20	72
CD151	71
GBP2	71
GTF3C1	71
ACN9	70
C10orf18	70
RNASEH1	70
HADHA	69
KLF2	69
PA2G4	69
SLC35D2	69
TNIP1	69
ARPC1A	68
HMOX1	68
ZNF207	68
BCAS2	67
C19orf22	67
GAL3ST4	67
CYB5R4	66
ERGIC2	66
YARS	66
ATP6V0E2	65
HSPA2	65
MEN1	65
PDE6D	65
ARNTL	64
GPNMB	64
AP2M1	63
COX7A2L	63
DEXI	63
MRPL11	63
P4HA1	63
PINK1	63
SNW1	63
WBSCR22	63
ZC3H7A	63
ITM2A	62
PSMD8	62
SMC4	62
SPG21	62
ABHD3	60
ENO2	60
GPR125	60
MPP1	60
PDCD10	60
ANKRA2	59
[truncated: 406 more rows]
