# Supplementary material for: Parameter optimization for constructing competing endogenous RNA regulatory network in glioblastoma multiforme and other cancers
Source: BMC Genomics. 2015 Apr 21;16(Suppl 4):S1. doi: 10.1186/1471-2164-16-S4-S1 (PMC4416191; doi:10.1186/1471-2164-16-S4-S1)
Supplement: Additional file 5 — Table S2. Lists of core ceRNA pairs and core ceRNAs in four cancer types. [file 1471-2164-16-S4-S1-S5.xlsx]

## Sheet: core_pairs_GBM
ceRNA1	ceRNA2	Pearson_correlation	Pearson_correlation_two-tail_p-value
AARS	ENAH	0.33706	3.0443e-14
AARS	SEMA5A	0.28831	1.163e-10
AARS	SLC1A2	0.20082	9.0753e-06
AARS	SLC26A2	0.085701	0.060363
AARS	TMEM135	0.3423	1.1424e-14
AASDHPPT	MARCH6	0.50759	7.3191e-33
AASDHPPT	SEPT8	0.49722	2.1037e-31
AASDHPPT	SEPT11	0.32956	1.1961e-13
AASDHPPT	ABCA1	0.18802	3.3241e-05
AASDHPPT	ABCE1	0.51178	1.8211e-33
AASDHPPT	ACACA	0.44275	1.6473e-24
AASDHPPT	ACLY	0.34387	8.4943e-15
AASDHPPT	ACSL3	0.39417	2.498e-19
AASDHPPT	ACVR1	0.36556	1.1812e-16
AASDHPPT	ADAM9	0.23088	3.0595e-07
AASDHPPT	ADIPOR2	0.40782	1.0625e-20
AASDHPPT	ADNP2	0.5175	2.6521e-34
AASDHPPT	AGPAT5	0.56751	2.3663e-42
AASDHPPT	AK2	0.1573	0.00053531
AASDHPPT	AKAP11	0.58306	3.8087e-45
AASDHPPT	AKAP12	0.20329	6.9915e-06
AASDHPPT	ALDH3A2	0.32131	5.1656e-13
AASDHPPT	ALDH7A1	0.29971	1.9334e-11
AASDHPPT	ALG9	0.50501	1.7059e-32
AASDHPPT	ALKBH1	0.46373	5.1005e-27
AASDHPPT	AMOTL2	0.34847	3.526e-15
AASDHPPT	ANK2	0.36001	3.6378e-16
AASDHPPT	ANKMY2	0.39919	7.9593e-20
AASDHPPT	ANKRD27	0.18606	4.0264e-05
AASDHPPT	ANKRD46	0.57437	1.4485e-43
AASDHPPT	ANKRD6	0.44564	7.6125e-25
AASDHPPT	ANP32E	0.40337	3.0219e-20
AASDHPPT	AP1G1	0.515	6.1916e-34
AASDHPPT	AP1S2	0.32645	2.0881e-13
AASDHPPT	AP2B1	0.57438	1.4396e-43
AASDHPPT	AP3M2	0.49028	1.8695e-30
AASDHPPT	AP3S2	0.44925	2.8701e-25
AASDHPPT	APOLD1	0.372	3.1153e-17
AASDHPPT	APPBP2	0.71084	3.2102e-75
AASDHPPT	AQP4	0.2849	1.9588e-10
AASDHPPT	ARHGAP5	0.46808	1.4616e-27
AASDHPPT	ARHGEF3	0.32655	2.05e-13
AASDHPPT	ARHGEF7	0.5268	1.0615e-35
AASDHPPT	ARID1A	0.43746	6.6578e-24
AASDHPPT	ARID5B	0.19993	9.9617e-06
AASDHPPT	ARL1	0.32305	3.805e-13
AASDHPPT	ASRGL1	0.45977	1.565e-26
AASDHPPT	ASTN1	0.5074	7.7927e-33
AASDHPPT	ASXL2	0.34158	1.3089e-14
AASDHPPT	ATG12	0.4294	5.309e-23
AASDHPPT	ATG5	0.23612	1.6118e-07
AASDHPPT	ATP10D	0.38083	4.7613e-18
AASDHPPT	ATP1A2	0.33659	3.3185e-14
AASDHPPT	ATP2B1	0.27858	5.06e-10
AASDHPPT	ATXN1	0.40664	1.4055e-20
AASDHPPT	AUTS2	0.30955	3.8481e-12
AASDHPPT	B4GALT5	0.36274	2.099e-16
AASDHPPT	BACE1	0.38297	2.9919e-18
AASDHPPT	BAG5	0.46631	2.4333e-27
AASDHPPT	BAZ2B	0.42168	3.6953e-22
AASDHPPT	BCL10	0.25701	1.0756e-08
AASDHPPT	BCLAF1	0.56518	6.0292e-42
AASDHPPT	BDH2	0.20243	7.6564e-06
AASDHPPT	BEX4	0.48272	1.9091e-29
AASDHPPT	BID	0.30907	4.1733e-12
AASDHPPT	BMPR1A	0.44451	1.0302e-24
AASDHPPT	BPTF	0.43765	6.3304e-24
AASDHPPT	BRD3	0.33495	4.4901e-14
AASDHPPT	BRP44L	0.33504	4.4154e-14
AASDHPPT	BTBD3	0.55424	4.4034e-40
AASDHPPT	BUB3	0.42289	2.7373e-22
AASDHPPT	BZW1	0.37989	5.8353e-18
AASDHPPT	C10orf26	0.2188	1.2657e-06
AASDHPPT	C12orf29	0.47846	6.9027e-29
AASDHPPT	C12orf5	0.34861	3.4306e-15
AASDHPPT	C19orf42	0.44212	1.9502e-24
AASDHPPT	C19orf54	0.37057	4.1999e-17
AASDHPPT	C1orf216	0.5586	8.1131e-41
AASDHPPT	C20orf11	0.36989	4.8329e-17
AASDHPPT	C21orf62	0.1774	9.1672e-05
AASDHPPT	C5orf13	0.49137	1.3299e-30
AASDHPPT	C6orf62	0.49287	8.3141e-31
AASDHPPT	C9orf82	0.28364	2.3726e-10
AASDHPPT	CA2	0.2872	1.3798e-10
AASDHPPT	CACYBP	0.42558	1.396e-22
AASDHPPT	CADM1	0.34317	9.707e-15
AASDHPPT	CALD1	0.15334	0.00073992
AASDHPPT	CALM1	0.45996	1.4815e-26
AASDHPPT	CALU	0.088272	0.053028
AASDHPPT	CAMLG	0.49961	9.8204e-32
AASDHPPT	CAMSAP1L1	0.62747	5.159e-54
AASDHPPT	CAND1	0.52554	1.6505e-35
AASDHPPT	CANT1	0.30952	3.8678e-12
AASDHPPT	CANX	0.3007	1.6486e-11
AASDHPPT	CAPRIN1	0.38608	1.5176e-18
AASDHPPT	CAPZA1	0.089687	0.049317
AASDHPPT	CASK	0.4825	2.0419e-29
AASDHPPT	CBX3	0.35681	6.8958e-16
AASDHPPT	CBX5	0.46485	3.6983e-27
AASDHPPT	CCDC47	0.42163	3.7415e-22
AASDHPPT	CCND2	0.39221	3.8851e-19
AASDHPPT	CCNG1	0.21041	3.2414e-06
AASDHPPT	CD83	0.10784	0.017988
AASDHPPT	CDC23	0.57854	2.558e-44
AASDHPPT	CDKN2AIP	0.54342	2.6349e-38
AASDHPPT	CDS2	0.4101	6.1885e-21
AASDHPPT	CDV3	0.18576	4.1471e-05
AASDHPPT	CDYL	0.52742	8.5579e-36
AASDHPPT	CEBPG	0.30418	9.3657e-12
AASDHPPT	CEP170	0.51796	2.264e-34
AASDHPPT	CEP350	0.5226	4.5937e-35
AASDHPPT	CEP68	0.64673	2.5295e-58
AASDHPPT	CHD1	0.50971	3.6347e-33
AASDHPPT	CHD9	0.56112	3.0235e-41
AASDHPPT	CHL1	0.24315	6.6637e-08
AASDHPPT	CHMP1B	0.17772	8.8993e-05
AASDHPPT	CHMP2B	0.41582	1.5601e-21
AASDHPPT	CIAO1	0.58009	1.3403e-44
AASDHPPT	CKAP4	0.15658	0.00056811
AASDHPPT	CLASP1	0.50869	5.0886e-33
AASDHPPT	CNDP2	0.33338	5.9867e-14
AASDHPPT	CNOT2	0.40267	3.5581e-20
AASDHPPT	COIL	0.57977	1.5308e-44
AASDHPPT	COPS2	0.23101	3.0131e-07
AASDHPPT	CORO1C	0.36546	1.2057e-16
AASDHPPT	CPSF6	0.48877	2.9923e-30
AASDHPPT	CRBN	0.46366	5.1926e-27
AASDHPPT	CREB3L2	0.096743	0.033906
AASDHPPT	CREBL2	0.22227	8.4845e-07
AASDHPPT	CRLF3	0.19534	1.5982e-05
AASDHPPT	CRNKL1	0.62152	9.6596e-53
AASDHPPT	CRTC3	0.37735	1.0049e-17
AASDHPPT	CSNK1A1	0.52786	7.3231e-36
AASDHPPT	CTNNA1	0.22702	4.8582e-07
AASDHPPT	CTNNBIP1	0.5014	5.5035e-32
AASDHPPT	CTNND1	0.33296	6.4641e-14
AASDHPPT	CTNND2	0.44077	2.7846e-24
AASDHPPT	CTSO	0.25516	1.3813e-08
AASDHPPT	CUL3	0.68044	1.1405e-66
AASDHPPT	CUL5	0.71833	1.6767e-77
AASDHPPT	CXADR	0.25744	1.0148e-08
AASDHPPT	CYB5B	0.3857	1.6498e-18
AASDHPPT	CYBRD1	0.14957	0.0010007
AASDHPPT	DAG1	0.30496	8.2322e-12
AASDHPPT	DARS	0.46265	6.9383e-27
AASDHPPT	DCLK1	0.33304	6.3723e-14
AASDHPPT	DCTN4	0.45491	6.0728e-26
AASDHPPT	DCUN1D1	0.44605	6.8107e-25
AASDHPPT	DDHD2	0.47128	5.7562e-28
AASDHPPT	DDX17	0.28209	2.9937e-10
AASDHPPT	DDX21	0.17463	0.00011832
AASDHPPT	DDX3X	0.38121	4.3833e-18
AASDHPPT	DDX46	0.52425	2.5976e-35
AASDHPPT	DEK	0.43284	2.2053e-23
AASDHPPT	DENR	0.54061	7.4258e-38
AASDHPPT	DERL1	0.28899	1.0474e-10
AASDHPPT	DHX40	0.6103	2.0308e-50
AASDHPPT	DMTF1	0.33761	2.7506e-14
AASDHPPT	DMXL2	0.48933	2.5103e-30
AASDHPPT	DNAJB1	0.077784	0.088365
AASDHPPT	DNM1L	0.39765	1.1332e-19
AASDHPPT	DOK5	0.32457	2.9133e-13
AASDHPPT	DPY19L1	0.16856	0.00020416
AASDHPPT	DPY19L4	0.42018	5.362e-22
AASDHPPT	DPYSL3	0.35452	1.0848e-15
AASDHPPT	DR1	0.36426	1.5404e-16
AASDHPPT	DTNA	0.3032	1.0986e-11
AASDHPPT	DUSP6	0.15777	0.00051461
AASDHPPT	E2F3	0.40635	1.504e-20
AASDHPPT	EFNB2	0.1332	0.0034256
AASDHPPT	EGFR	0.1393	0.0021974
AASDHPPT	EGR1	0.096478	0.034398
AASDHPPT	EHBP1	0.32552	2.4606e-13
AASDHPPT	EID1	0.58602	1.0753e-45
AASDHPPT	EIF1AX	0.48055	3.6791e-29
AASDHPPT	EIF2AK1	0.48717	4.8991e-30
AASDHPPT	EIF2C1	0.51555	5.128e-34
AASDHPPT	EIF2S1	0.43826	5.3979e-24
AASDHPPT	EIF4B	0.34632	5.3336e-15
AASDHPPT	EIF4E	0.50225	4.1862e-32
AASDHPPT	EIF4EBP2	0.27409	9.7787e-10
AASDHPPT	EIF5	0.42667	1.0614e-22
AASDHPPT	ELAVL1	0.37071	4.0766e-17
AASDHPPT	ELMO1	0.44681	5.5632e-25
AASDHPPT	ELMO2	0.55073	1.6882e-39
AASDHPPT	ELTD1	0.26288	4.807e-09
AASDHPPT	ENAH	0.38501	1.9194e-18
AASDHPPT	ENDOD1	0.25522	1.3705e-08
AASDHPPT	ENY2	0.17867	8.148e-05
AASDHPPT	EPHA4	0.27645	6.9205e-10
AASDHPPT	EPM2AIP1	0.49706	2.2147e-31
AASDHPPT	ERLIN2	0.47727	9.8319e-29
AASDHPPT	ETF1	0.31909	7.5985e-13
AASDHPPT	EXTL2	0.5522	9.6208e-40
AASDHPPT	FAM107A	0.26505	3.5503e-09
AASDHPPT	FAM111A	0.13475	0.0030656
AASDHPPT	FAM134A	0.54349	2.5642e-38
AASDHPPT	FAM134C	0.25873	8.5084e-09
AASDHPPT	FAM136A	0.36071	3.164e-16
AASDHPPT	FAM60A	0.12661	0.0054217
AASDHPPT	FAM82B	0.26371	4.2817e-09
AASDHPPT	FBXO21	0.59994	2.3612e-48
AASDHPPT	FBXO28	0.5705	7.0549e-43
AASDHPPT	FBXO34	0.43494	1.2825e-23
AASDHPPT	FBXW11	0.56983	9.275e-43
AASDHPPT	FCHSD2	0.63834	2.0802e-56
AASDHPPT	FDX1	0.45348	9.0084e-26
AASDHPPT	FEM1C	0.25522	1.3705e-08
AASDHPPT	FEZ2	0.33508	4.3845e-14
AASDHPPT	FMR1	0.57682	5.2603e-44
AASDHPPT	FNBP1	0.26698	2.7071e-09
AASDHPPT	FNBP4	0.33725	2.9374e-14
AASDHPPT	FOXO1	0.23345	2.2375e-07
AASDHPPT	FRYL	0.45854	2.2117e-26
AASDHPPT	FUBP3	0.56819	1.8052e-42
AASDHPPT	FXR1	0.35737	6.1759e-16
AASDHPPT	FZD3	0.52719	9.2737e-36
AASDHPPT	G3BP2	0.46197	8.4158e-27
AASDHPPT	GAB2	0.4618	8.8135e-27
AASDHPPT	GALNT7	0.24788	3.6171e-08
AASDHPPT	GATAD2A	0.34231	1.1412e-14
AASDHPPT	GBAS	0.36945	5.2942e-17
AASDHPPT	GCA	0.20957	3.5554e-06
AASDHPPT	GCLM	0.12612	0.0056082
AASDHPPT	GDI2	0.13222	0.0036712
AASDHPPT	GFAP	0.2813	3.3727e-10
AASDHPPT	GHITM	0.20874	3.8934e-06
AASDHPPT	GLG1	0.27834	5.2407e-10
AASDHPPT	GLT25D2	0.36885	5.9935e-17
AASDHPPT	GMFB	0.52173	6.2091e-35
AASDHPPT	GNA12	0.33403	5.3161e-14
AASDHPPT	GNAI3	0.46558	3.0019e-27
AASDHPPT	GNG12	0.15385	0.00071042
AASDHPPT	GNG4	0.42361	2.2868e-22
AASDHPPT	GNPDA1	0.32383	3.3189e-13
AASDHPPT	GNS	0.12548	0.0058562
AASDHPPT	GOLGA8A	0.22354	7.3188e-07
AASDHPPT	GOLGB1	0.24843	3.3669e-08
AASDHPPT	GOSR1	0.49308	7.8012e-31
AASDHPPT	GPATCH8	0.5014	5.5156e-32
AASDHPPT	GPD1L	0.30324	1.092e-11
AASDHPPT	GPI	0.10914	0.016639
AASDHPPT	GPRASP1	0.42089	4.4994e-22
AASDHPPT	GPRC5B	0.46708	1.9499e-27
AASDHPPT	GRIA2	0.44098	2.6357e-24
AASDHPPT	GRSF1	0.60839	4.9606e-50
AASDHPPT	GSPT1	0.27121	1.4815e-09
AASDHPPT	GTF2E1	0.35455	1.0784e-15
AASDHPPT	GTF2H1	0.44605	6.8107e-25
AASDHPPT	GTF2H5	0.34565	6.0525e-15
AASDHPPT	H1F0	0.25152	2.243e-08
AASDHPPT	HDAC2	0.37182	3.2325e-17
AASDHPPT	HEG1	0.14449	0.001486
AASDHPPT	HELZ	0.3098	3.6909e-12
AASDHPPT	HGSNAT	0.17514	0.00011292
AASDHPPT	HMBOX1	0.31006	3.5368e-12
AASDHPPT	HMGB2	0.35426	1.142e-15
AASDHPPT	HMGCR	0.55675	1.6674e-40
AASDHPPT	HNRNPA0	0.52923	4.5153e-36
AASDHPPT	HNRNPC	0.31564	1.3763e-12
AASDHPPT	HNRPDL	0.57629	6.543e-44
AASDHPPT	HSD17B11	0.22522	6.0139e-07
AASDHPPT	HYOU1	0.45636	4.0592e-26
AASDHPPT	IBTK	0.47962	4.8661e-29
AASDHPPT	ICMT	0.26189	5.5125e-09
AASDHPPT	ID4	0.3609	3.0452e-16
AASDHPPT	IGF2R	0.09242	0.042766
AASDHPPT	IGSF3	0.41353	2.7138e-21
AASDHPPT	IMPA1	0.45918	1.845e-26
AASDHPPT	INPP5A	0.47596	1.451e-28
AASDHPPT	INPP5F	0.39301	3.248e-19
AASDHPPT	INSIG1	0.1969	1.3627e-05
AASDHPPT	INSIG2	0.36892	5.9191e-17
AASDHPPT	IPO9	0.48874	3.0143e-30
AASDHPPT	IRS2	0.21082	3.1006e-06
AASDHPPT	ITGA6	0.2029	7.288e-06
AASDHPPT	ITPKB	0.22671	5.0387e-07
AASDHPPT	JAG1	0.18387	4.9765e-05
AASDHPPT	JAM3	0.43033	4.1943e-23
AASDHPPT	KAL1	0.25041	2.5983e-08
AASDHPPT	KBTBD11	0.44156	2.259e-24
AASDHPPT	KCMF1	0.24022	9.6652e-08
AASDHPPT	KCNJ16	0.36316	1.9276e-16
AASDHPPT	KCNJ2	0.20573	5.3879e-06
AASDHPPT	KCTD12	0.10337	0.023372
AASDHPPT	KCTD3	0.54313	2.929e-38
AASDHPPT	KCTD5	0.54841	4.0629e-39
AASDHPPT	KIAA0174	0.53499	5.7698e-37
AASDHPPT	KIAA0226	0.44339	1.3885e-24
AASDHPPT	KIAA0355	0.46218	7.9262e-27
AASDHPPT	KIAA0430	0.51821	2.082e-34
AASDHPPT	KIAA0494	0.34082	1.5116e-14
AASDHPPT	KIF1B	0.53186	1.7746e-36
AASDHPPT	KIF5B	0.40149	4.6836e-20
AASDHPPT	KIF5C	0.46517	3.3728e-27
AASDHPPT	KPNA1	0.57856	2.5462e-44
AASDHPPT	KPNA3	0.54768	5.3563e-39
AASDHPPT	KRAS	0.54978	2.4217e-39
AASDHPPT	LAMP2	0.13534	0.002937
AASDHPPT	LANCL1	0.60188	9.8164e-49
AASDHPPT	LANCL2	0.16678	0.00023878
AASDHPPT	LASP1	0.29451	4.4253e-11
AASDHPPT	LBR	0.42556	1.4033e-22
AASDHPPT	LEMD3	0.52492	2.0558e-35
AASDHPPT	LEPROT	0.07852	0.085387
AASDHPPT	LIMA1	0.29102	7.6485e-11
AASDHPPT	LIMCH1	0.41076	5.2815e-21
AASDHPPT	LIMS1	0.21497	1.9546e-06
AASDHPPT	LMO3	0.09224	0.043174
AASDHPPT	LPHN3	0.5058	1.3172e-32
AASDHPPT	LPPR4	0.37779	9.1374e-18
AASDHPPT	LRP4	0.48698	5.1909e-30
AASDHPPT	LRPAP1	0.28675	1.4779e-10
AASDHPPT	LRPPRC	0.45118	1.6978e-25
AASDHPPT	LRRC40	0.59567	1.5975e-47
AASDHPPT	LRRC59	0.36058	3.2435e-16
AASDHPPT	LRRTM2	0.49258	9.1053e-31
AASDHPPT	LSG1	0.40487	2.1283e-20
AASDHPPT	LSM14A	0.45335	9.3604e-26
AASDHPPT	LYRM2	0.48314	1.6796e-29
AASDHPPT	M6PR	0.075501	0.098143
AASDHPPT	MACF1	0.25612	1.2132e-08
AASDHPPT	MAGI2	0.45594	4.5653e-26
AASDHPPT	MAML1	0.38856	8.7722e-19
AASDHPPT	MAP1LC3B	0.49594	3.1599e-31
AASDHPPT	MAP4	0.29063	8.1325e-11
AASDHPPT	MAP4K4	0.46255	7.1368e-27
AASDHPPT	MAPT	0.50602	1.2264e-32
AASDHPPT	MARCKS	0.49745	1.9577e-31
AASDHPPT	MARK3	0.44472	9.7315e-25
AASDHPPT	MARK4	0.3339	5.4453e-14
AASDHPPT	MAT2A	0.45474	6.3602e-26
AASDHPPT	MBNL1	0.1843	4.7763e-05
AASDHPPT	MBP	0.18888	3.0558e-05
AASDHPPT	MCFD2	0.27189	1.3434e-09
AASDHPPT	MCL1	0.095927	0.035447
AASDHPPT	MCM6	0.31129	2.8777e-12
AASDHPPT	MCTS1	0.23782	1.3053e-07
AASDHPPT	ME2	0.47749	9.2036e-29
AASDHPPT	MED1	0.37945	6.4089e-18
AASDHPPT	MED13	0.50109	6.0827e-32
AASDHPPT	MED4	0.46477	3.7913e-27
AASDHPPT	MEGF9	0.38388	2.4534e-18
AASDHPPT	MEIS1	0.22064	1.0253e-06
AASDHPPT	MEIS2	0.27408	9.7906e-10
AASDHPPT	METAP1	0.28781	1.2565e-10
AASDHPPT	METAP2	0.55767	1.1687e-40
AASDHPPT	MFHAS1	0.27041	1.6633e-09
AASDHPPT	MKL2	0.30554	7.4924e-12
AASDHPPT	MOBKL3	0.60539	1.9811e-49
AASDHPPT	MORC3	0.48012	4.1852e-29
AASDHPPT	MOSPD1	0.42682	1.0226e-22
AASDHPPT	MPDZ	0.47557	1.6308e-28
AASDHPPT	MRFAP1L1	0.41548	1.6915e-21
AASDHPPT	MRPL19	0.48288	1.8175e-29
AASDHPPT	MRPL22	0.16972	0.00018426
AASDHPPT	MRPL35	0.15754	0.00052487
AASDHPPT	MRPS10	0.40972	6.7733e-21
AASDHPPT	MRPS14	0.26547	3.3476e-09
AASDHPPT	MRPS16	0.12958	0.0044208
AASDHPPT	MSRB2	0.3632	1.9113e-16
AASDHPPT	MTCP1	0.21856	1.3007e-06
AASDHPPT	MTDH	0.34648	5.1711e-15
AASDHPPT	MTMR4	0.59474	2.4055e-47
AASDHPPT	MTMR6	0.44044	3.0392e-24
AASDHPPT	MTMR9	0.6033	5.1454e-49
AASDHPPT	MTUS1	0.24	9.927e-08
AASDHPPT	MYO10	0.44166	2.1996e-24
AASDHPPT	NAP1L1	0.44354	1.3358e-24
AASDHPPT	NARG2	0.4565	3.9114e-26
AASDHPPT	NBR1	0.44507	8.8735e-25
AASDHPPT	NCALD	0.45649	3.9133e-26
AASDHPPT	NCBP2	0.40133	4.8549e-20
AASDHPPT	NCK2	0.42352	2.3378e-22
AASDHPPT	NCOR1	0.42638	1.1418e-22
AASDHPPT	NDRG3	0.55772	1.1455e-40
AASDHPPT	NDUFA10	0.37554	1.4754e-17
AASDHPPT	NDUFC2	0.57562	8.6288e-44
AASDHPPT	NETO2	0.27022	1.709e-09
AASDHPPT	NFASC	0.31015	3.4826e-12
AASDHPPT	NFIB	0.42475	1.7211e-22
AASDHPPT	NKTR	0.31764	9.7567e-13
AASDHPPT	NLGN1	0.57782	3.4676e-44
AASDHPPT	NOTCH1	0.40888	8.2673e-21
AASDHPPT	NOTCH2	0.2686	2.1531e-09
AASDHPPT	NOVA1	0.55474	3.6384e-40
AASDHPPT	NPTN	0.35623	7.7331e-16
AASDHPPT	NR2F2	0.096589	0.034192
AASDHPPT	NR3C1	0.41413	2.3492e-21
AASDHPPT	NRAS	0.30842	4.6486e-12
AASDHPPT	NRCAM	0.31125	2.8961e-12
AASDHPPT	NRIP1	0.32441	2.9977e-13
AASDHPPT	NSF	0.5968	9.6458e-48
AASDHPPT	NSMAF	0.41934	6.584e-22
AASDHPPT	NT5E	0.21111	3.0017e-06
AASDHPPT	NUAK1	0.16795	0.00021544
AASDHPPT	NUDT11	0.569	1.2997e-42
AASDHPPT	NXT2	0.37586	1.379e-17
AASDHPPT	ODZ4	0.2729	1.1612e-09
AASDHPPT	OSBPL11	0.46845	1.3113e-27
AASDHPPT	OSBPL9	0.27708	6.3059e-10
AASDHPPT	OSTM1	0.35262	1.5763e-15
AASDHPPT	PAFAH1B1	0.50521	1.5991e-32
AASDHPPT	PAQR3	0.42919	5.6075e-23
AASDHPPT	PARN	0.36066	3.1949e-16
AASDHPPT	PARVA	0.26589	3.1563e-09
AASDHPPT	PBRM1	0.40949	7.1557e-21
AASDHPPT	PCDH17	0.35614	7.8735e-16
AASDHPPT	PCDH9	0.36825	6.7858e-17
AASDHPPT	PCM1	0.4858	7.4726e-30
AASDHPPT	PCYOX1	0.3069	5.9782e-12
AASDHPPT	PDCD6IP	0.21735	1.4941e-06
AASDHPPT	PDE4B	0.40089	5.3788e-20
AASDHPPT	PDGFRA	0.2076	4.4044e-06
AASDHPPT	PDXDC1	0.33915	2.0647e-14
AASDHPPT	PDXK	0.12825	0.004846
AASDHPPT	PDZD2	0.2719	1.3419e-09
AASDHPPT	PELI1	0.46943	9.8764e-28
AASDHPPT	PEX12	0.59018	1.7847e-46
AASDHPPT	PEX3	0.42216	3.278e-22
AASDHPPT	PGRMC2	0.41499	1.9056e-21
AASDHPPT	PHF2	0.51611	4.251e-34
AASDHPPT	PHF21A	0.49728	2.0629e-31
AASDHPPT	PHIP	0.32066	5.7858e-13
AASDHPPT	PHLDA1	0.38821	9.4877e-19
AASDHPPT	PIGK	0.49183	1.1531e-30
AASDHPPT	PIK3R1	0.45535	5.3739e-26
AASDHPPT	PIN4	0.43506	1.2419e-23
AASDHPPT	PITPNB	0.29228	6.2837e-11
AASDHPPT	PJA2	0.4659	2.7397e-27
AASDHPPT	PKD2	0.28466	2.032e-10
AASDHPPT	PKN2	0.38791	1.0138e-18
AASDHPPT	PLEKHB2	0.51227	1.547e-33
AASDHPPT	PLSCR4	0.21845	1.3172e-06
AASDHPPT	PMPCB	0.36212	2.3813e-16
AASDHPPT	PNMA2	0.39367	2.7965e-19
AASDHPPT	PNPO	0.27003	1.7546e-09
AASDHPPT	PNRC1	0.21198	2.7264e-06
AASDHPPT	PODXL	0.22867	3.9889e-07
AASDHPPT	POLA1	0.39905	8.2166e-20
AASDHPPT	POLD3	0.47388	2.6905e-28
AASDHPPT	POLE3	0.37312	2.4612e-17
AASDHPPT	POLR2K	0.38416	2.3085e-18
AASDHPPT	PPM1D	0.65198	1.4909e-59
AASDHPPT	PPP1CB	0.34657	5.0834e-15
AASDHPPT	PPP1R12A	0.46176	8.9276e-27
AASDHPPT	PPP1R3C	0.23087	3.0636e-07
AASDHPPT	PPP2R2A	0.44694	5.3631e-25
AASDHPPT	PPP2R5C	0.56431	8.5447e-42
AASDHPPT	PPP2R5E	0.56601	4.3243e-42
AASDHPPT	PPP3CA	0.56521	5.9605e-42
AASDHPPT	PPP6C	0.27527	8.2307e-10
AASDHPPT	PRC1	0.32035	6.11e-13
AASDHPPT	PREPL	0.56295	1.468e-41
AASDHPPT	PRKAR1A	0.51908	1.5453e-34
AASDHPPT	PRKD1	0.55822	9.4052e-41
AASDHPPT	PRNP	0.34524	6.5515e-15
AASDHPPT	PROM1	0.27136	1.4494e-09
AASDHPPT	PROSC	0.53984	9.8826e-38
AASDHPPT	PRPF40A	0.49365	6.5146e-31
AASDHPPT	PRRC1	0.3778	9.1246e-18
AASDHPPT	PRUNE2	0.24222	7.4998e-08
AASDHPPT	PSAT1	0.49678	2.4191e-31
AASDHPPT	PSD3	0.43821	5.458e-24
AASDHPPT	PSEN1	0.41883	7.471e-22
AASDHPPT	PSMD5	0.22204	8.7188e-07
AASDHPPT	PSMF1	0.47535	1.7417e-28
AASDHPPT	PTCD3	0.58838	3.9029e-46
AASDHPPT	PTPRE	0.28233	2.8913e-10
AASDHPPT	PTPRK	0.25293	1.8616e-08
AASDHPPT	PUM1	0.52613	1.3452e-35
AASDHPPT	PUM2	0.53748	2.3358e-37
AASDHPPT	PXDN	0.13274	0.0035399
AASDHPPT	PYROXD1	0.27916	4.6426e-10
AASDHPPT	QKI	0.53513	5.4696e-37
AASDHPPT	RAB14	0.47215	4.4661e-28
AASDHPPT	RAB1A	0.41049	5.6314e-21
AASDHPPT	RAB22A	0.47817	7.5294e-29
AASDHPPT	RAB3GAP2	0.3068	6.0846e-12
AASDHPPT	RAB4A	0.52454	2.3442e-35
AASDHPPT	RABGEF1	0.43166	2.9854e-23
AASDHPPT	RALA	0.2373	1.3921e-07
AASDHPPT	RALGDS	0.29343	5.2511e-11
AASDHPPT	RAP1GDS1	0.52332	3.5841e-35
AASDHPPT	RAP2B	0.13917	0.0022187
AASDHPPT	RAP2C	0.3418	1.2557e-14
AASDHPPT	RASSF2	0.37476	1.7433e-17
AASDHPPT	RBM12	0.59836	4.8132e-48
AASDHPPT	RBM15B	0.4169	1.199e-21
AASDHPPT	RBM25	0.43371	1.7615e-23
AASDHPPT	RBM26	0.48137	2.8779e-29
AASDHPPT	RBM7	0.31075	3.1525e-12
AASDHPPT	RCAN1	0.10061	0.027353
AASDHPPT	RCBTB1	0.56847	1.6124e-42
AASDHPPT	RCBTB2	0.50004	8.5527e-32
AASDHPPT	RCN2	0.50387	2.4751e-32
AASDHPPT	RDH11	0.50368	2.6313e-32
AASDHPPT	REEP1	0.46717	1.9e-27
AASDHPPT	REEP5	0.25424	1.5619e-08
AASDHPPT	RETSAT	0.27465	9.0123e-10
AASDHPPT	RGS5	0.36962	5.112e-17
AASDHPPT	RIN2	0.23878	1.1579e-07
AASDHPPT	RIOK3	0.3672	8.4281e-17
AASDHPPT	RLF	0.5021	4.3974e-32
AASDHPPT	RMI1	0.46168	9.1355e-27
AASDHPPT	RNF13	0.34696	4.713e-15
AASDHPPT	RNF138	0.5602	4.341e-41
AASDHPPT	RNF24	0.35264	1.5688e-15
AASDHPPT	RNF38	0.54191	4.6036e-38
AASDHPPT	RNF44	0.42765	8.2912e-23
AASDHPPT	RPS6KA2	0.24599	4.6258e-08
AASDHPPT	RRAGD	0.35976	3.8286e-16
AASDHPPT	RSBN1	0.68256	3.1267e-67
AASDHPPT	RSL1D1	0.53448	6.9359e-37
AASDHPPT	RYBP	0.45047	2.0581e-25
AASDHPPT	S100PBP	0.53273	1.2996e-36
AASDHPPT	SACS	0.53522	5.302e-37
AASDHPPT	SALL1	0.43174	2.9244e-23
AASDHPPT	SAP30BP	0.48668	5.6946e-30
AASDHPPT	SASH1	0.31772	9.6218e-13
AASDHPPT	SATB1	0.40812	9.9059e-21
AASDHPPT	SATB2	0.4296	5.0568e-23
AASDHPPT	SCAMP1	0.65901	3.0705e-61
AASDHPPT	SCN3A	0.48483	1.0049e-29
AASDHPPT	SCRN1	0.35524	9.4106e-16
AASDHPPT	SDC3	0.35497	9.9371e-16
AASDHPPT	SEC24A	0.28236	2.8752e-10
AASDHPPT	SEC63	0.44293	1.5728e-24
AASDHPPT	SEH1L	0.59759	6.7806e-48
AASDHPPT	SELT	0.14263	0.001713
AASDHPPT	SEMA5A	0.36075	3.1381e-16
AASDHPPT	SERINC3	0.34567	6.0376e-15
AASDHPPT	SERP1	0.30352	1.0431e-11
AASDHPPT	SERTAD2	0.30071	1.6455e-11
AASDHPPT	SETD5	0.38817	9.5558e-19
AASDHPPT	SETX	0.37065	4.1262e-17
AASDHPPT	SF3A1	0.53999	9.3272e-38
AASDHPPT	SF3A3	0.38651	1.38e-18
AASDHPPT	SGCB	0.44889	3.1661e-25
AASDHPPT	SH2B3	0.17341	0.00013225
AASDHPPT	SH3BP4	0.3654	1.2198e-16
AASDHPPT	SH3GLB1	0.1335	0.0033528
AASDHPPT	SIAH1	0.52097	8.0787e-35
AASDHPPT	SLC11A2	0.4416	2.2386e-24
AASDHPPT	SLC1A2	0.24937	2.9793e-08
AASDHPPT	SLC1A4	0.3721	3.0459e-17
AASDHPPT	SLC25A32	0.40175	4.4011e-20
AASDHPPT	SLC25A36	0.47114	6.0061e-28
AASDHPPT	SLC25A4	0.53239	1.468e-36
AASDHPPT	SLC25A44	0.47853	6.7464e-29
AASDHPPT	SLC26A2	0.12737	0.0051485
AASDHPPT	SLC35A5	0.53511	5.5069e-37
AASDHPPT	SLC38A1	0.22075	1.0123e-06
AASDHPPT	SLC39A14	0.11858	0.009236
AASDHPPT	SLC4A4	0.3163	1.2298e-12
AASDHPPT	SLC9A6	0.53727	2.5243e-37
AASDHPPT	SLMO2	0.36234	2.2762e-16
AASDHPPT	SMAD2	0.49616	2.9487e-31
AASDHPPT	SMAD4	0.49508	4.1557e-31
AASDHPPT	SMARCA5	0.46272	6.7878e-27
AASDHPPT	SMCR7L	0.51223	1.5668e-33
AASDHPPT	SMURF2	0.39598	1.6582e-19
AASDHPPT	SNAP29	0.19907	1.0889e-05
AASDHPPT	SNN	0.43837	5.2441e-24
AASDHPPT	SNRPB2	0.37805	8.6472e-18
AASDHPPT	SNRPD1	0.43873	4.7618e-24
AASDHPPT	SNX19	0.51921	1.4797e-34
AASDHPPT	SNX27	0.47148	5.4401e-28
AASDHPPT	SNX4	0.57699	4.9006e-44
AASDHPPT	SNX5	0.44016	3.2737e-24
AASDHPPT	SOCS2	0.16704	0.00023349
AASDHPPT	SORL1	0.18775	3.4136e-05
AASDHPPT	SOX11	0.4288	6.1874e-23
AASDHPPT	SOX2	0.42337	2.4276e-22
AASDHPPT	SOX4	0.33858	2.2933e-14
AASDHPPT	SPEN	0.44512	8.7418e-25
AASDHPPT	SPG20	0.51604	4.349e-34
AASDHPPT	SPIN1	0.63156	6.6456e-55
AASDHPPT	SPOCK1	0.21163	2.8336e-06
AASDHPPT	SRP72	0.43869	4.8141e-24
AASDHPPT	SRPK2	0.64779	1.4348e-58
AASDHPPT	SSFA2	0.36362	1.7554e-16
AASDHPPT	SSR1	0.27118	1.4893e-09
AASDHPPT	STAG1	0.43892	4.5327e-24
AASDHPPT	STAG2	0.41728	1.0915e-21
AASDHPPT	STAMBP	0.61233	7.8531e-51
AASDHPPT	STAU1	0.39285	3.3673e-19
AASDHPPT	STK17A	0.28031	3.9077e-10
AASDHPPT	STON1	0.28885	1.0709e-10
AASDHPPT	STX12	0.46962	9.3417e-28
AASDHPPT	SUCLG2	0.21944	1.1772e-06
AASDHPPT	SUMO1	0.44677	5.6197e-25
AASDHPPT	SUPT4H1	0.34703	4.6533e-15
AASDHPPT	SUPT7L	0.58677	7.8053e-46
AASDHPPT	SWAP70	0.14743	0.0011842
AASDHPPT	TAF2	0.49545	3.6935e-31
AASDHPPT	TBC1D15	0.3729	2.5761e-17
AASDHPPT	TCEB3	0.2943	4.5787e-11
AASDHPPT	TDG	0.37788	8.9762e-18
AASDHPPT	THUMPD1	0.50637	1.0924e-32
AASDHPPT	TIA1	0.54641	8.624e-39
AASDHPPT	TIMP3	0.20253	7.5803e-06
AASDHPPT	TM9SF3	0.3344	4.9671e-14
AASDHPPT	TMED2	0.17814	8.5565e-05
AASDHPPT	TMED7	0.47899	5.8866e-29
AASDHPPT	TMEM100	0.32687	1.9378e-13
AASDHPPT	TMEM106B	0.44561	7.6762e-25
AASDHPPT	TMEM127	0.29284	5.7582e-11
AASDHPPT	TMEM135	0.5141	8.3748e-34
AASDHPPT	TMEM14A	0.27679	6.5883e-10
AASDHPPT	TMEM168	0.43344	1.8888e-23
AASDHPPT	TMEM30A	0.41658	1.2952e-21
AASDHPPT	TMEM33	0.47264	3.8656e-28
AASDHPPT	TMEM41B	0.49777	1.7661e-31
AASDHPPT	TMEM43	0.16913	0.0001942
AASDHPPT	TMEM47	0.19234	2.1664e-05
AASDHPPT	TMEM97	0.49334	7.1766e-31
AASDHPPT	TMEM9B	0.45042	2.0862e-25
AASDHPPT	TMOD1	0.34239	1.1236e-14
AASDHPPT	TNKS2	0.28402	2.2386e-10
AASDHPPT	TOB2	0.3102	3.4553e-12
AASDHPPT	TOR1A	0.3434	9.2854e-15
AASDHPPT	TOR1B	0.32117	5.2893e-13
AASDHPPT	TP53BP2	0.4653	3.2534e-27
AASDHPPT	TPD52	0.23042	3.2355e-07
AASDHPPT	TRIM13	0.48825	3.5084e-30
AASDHPPT	TRIM2	0.4919	1.1293e-30
AASDHPPT	TRIM44	0.28399	2.249e-10
AASDHPPT	TSC1	0.35719	6.3933e-16
AASDHPPT	TSN	0.54227	4.0393e-38
AASDHPPT	TSPAN12	0.37395	2.0677e-17
AASDHPPT	TSPAN14	0.22168	9.0912e-07
AASDHPPT	TSPYL4	0.63083	9.611e-55
AASDHPPT	TWF1	0.48692	5.2891e-30
AASDHPPT	TXLNA	0.31759	9.8372e-13
AASDHPPT	TXNDC15	0.25294	1.8577e-08
AASDHPPT	UBE2A	0.23002	3.3934e-07
AASDHPPT	UBE2B	0.40127	4.9228e-20
AASDHPPT	UBE2D3	0.29267	5.9141e-11
AASDHPPT	UBE2G1	0.57525	1.005e-43
AASDHPPT	UBE2H	0.24215	7.5665e-08
AASDHPPT	UBE2W	0.51332	1.0903e-33
AASDHPPT	UBP1	0.39988	6.7901e-20
AASDHPPT	UFM1	0.37137	3.5517e-17
AASDHPPT	UGDH	0.25511	1.3893e-08
AASDHPPT	UNC119B	0.47813	7.5987e-29
AASDHPPT	UQCC	0.50893	4.7058e-33
AASDHPPT	UQCRB	0.40013	6.4102e-20
AASDHPPT	USP13	0.39559	1.8097e-19
AASDHPPT	USP22	0.46488	3.6745e-27
AASDHPPT	USP25	0.26802	2.3366e-09
AASDHPPT	USP47	0.38621	1.4739e-18
AASDHPPT	USP8	0.54235	3.9204e-38
AASDHPPT	USP9X	0.40817	9.7834e-21
AASDHPPT	VAPB	0.46159	9.3566e-27
AASDHPPT	VCAN	0.29026	8.6057e-11
AASDHPPT	VEGFA	0.13452	0.0031173
AASDHPPT	VGLL4	0.32152	4.9803e-13
AASDHPPT	VPS13C	0.22807	4.2855e-07
AASDHPPT	VPS26A	0.23114	2.9662e-07
AASDHPPT	WASF1	0.50385	2.494e-32
AASDHPPT	WDR26	0.30472	8.5704e-12
AASDHPPT	WDR45L	0.63434	1.6268e-55
AASDHPPT	WDR82	0.49481	4.5174e-31
AASDHPPT	WIPI2	0.36351	1.7941e-16
AASDHPPT	WNK1	0.34799	3.8707e-15
AASDHPPT	WNT5A	0.20978	3.473e-06
AASDHPPT	WSB2	0.63263	3.8785e-55
AASDHPPT	WWC3	0.18403	4.9006e-05
AASDHPPT	YEATS2	0.35888	4.5674e-16
AASDHPPT	YES1	0.46296	6.341e-27
AASDHPPT	YIPF5	0.27477	8.8515e-10
AASDHPPT	YIPF6	0.43054	3.9722e-23
AASDHPPT	YME1L1	0.283	2.6133e-10
AASDHPPT	YTHDF3	0.50161	5.1508e-32
AASDHPPT	YY1	0.43153	3.0884e-23
AASDHPPT	ZBTB38	0.22996	3.4179e-07
AASDHPPT	ZBTB5	0.47476	2.0749e-28
AASDHPPT	ZC3HAV1	0.098691	0.030456
AASDHPPT	ZCCHC10	0.44085	2.7251e-24
AASDHPPT	ZCCHC6	0.15381	0.00071284
AASDHPPT	ZEB1	0.4818	2.5227e-29
AASDHPPT	ZFAND5	0.2528	1.8924e-08
AASDHPPT	ZFP36L1	0.077001	0.091629
AASDHPPT	ZFYVE16	0.47984	4.5578e-29
AASDHPPT	ZIC1	0.32619	2.1865e-13
AASDHPPT	ZMAT3	0.36499	1.3286e-16
AASDHPPT	ZMYND11	0.44951	2.6763e-25
AASDHPPT	ZNF140	0.50986	3.4603e-33
AASDHPPT	ZNF148	0.4389	4.5621e-24
AASDHPPT	ZNF302	0.56187	2.2484e-41
AASDHPPT	ZNF532	0.45797	2.5896e-26
AASDHPPT	ZNF587	0.28799	1.2227e-10
AASDHPPT	ZNF606	0.5366	3.2114e-37
AASDHPPT	ZNF91	0.36831	6.7126e-17
AASDHPPT	ZZZ3	0.5292	4.5613e-36
ABAT	MARCH3	0.47429	2.3787e-28
ABAT	MARCH6	0.13808	0.0024051
ABAT	SEPT9	0.28876	1.0851e-10
ABAT	SEPT11	0.27193	1.3361e-09
ABAT	ABCA1	0.36336	1.8513e-16
ABAT	ABCD3	0.49775	1.776e-31
ABAT	ABCF1	0.24905	3.1044e-08
ABAT	ABHD4	0.44802	4.0116e-25
ABAT	ABL1	0.41943	6.4488e-22
ABAT	ABLIM1	0.36834	6.667e-17
ABAT	ACACA	0.36033	3.4167e-16
ABAT	ACAD8	0.48574	7.6072e-30
ABAT	ACLY	0.11515	0.011495
ABAT	ACP2	0.11842	0.0093323
ABAT	ACSL3	0.27168	1.3843e-09
ABAT	ACTR1A	0.19265	2.0992e-05
ABAT	ADD1	0.66126	8.6653e-62
ABAT	ADD3	0.39857	9.164e-20
ABAT	ADIPOR2	0.22808	4.2824e-07
ABAT	ADNP	0.33299	6.4297e-14
ABAT	ADNP2	0.25679	1.1087e-08
ABAT	AGL	0.226	5.4798e-07
ABAT	AGPAT1	0.51883	1.6833e-34
ABAT	AGPAT5	0.6304	1.1957e-54
ABAT	AHCYL1	0.56805	1.906e-42
ABAT	AK1	0.32414	3.143e-13
ABAT	AKAP11	0.52335	3.5423e-35
ABAT	AKTIP	0.49272	8.7274e-31
ABAT	ALDH3A2	0.29771	2.6664e-11
ABAT	ALG6	0.19057	2.5841e-05
ABAT	ALG9	0.17024	0.00017594
ABAT	ALKBH1	0.10232	0.024828
ABAT	AMFR	0.2127	2.5171e-06
ABAT	AMOTL2	0.22328	7.5424e-07
ABAT	AMPD2	0.37321	2.4169e-17
ABAT	ANK2	0.68973	3.6039e-69
ABAT	ANKRD10	0.20057	9.3107e-06
ABAT	ANKRD46	0.50287	3.4274e-32
ABAT	ANKRD6	0.46769	1.6342e-27
ABAT	AP1G1	0.129	0.0046002
ABAT	AP1S2	0.47282	3.6737e-28
ABAT	AP2A2	0.42237	3.1109e-22
ABAT	AP2B1	0.371	3.8337e-17
ABAT	AP3S2	0.41449	2.152e-21
ABAT	APBA2	0.75627	2.6735e-90
ABAT	APH1A	0.07979	0.080435
ABAT	APOLD1	0.65231	1.2405e-59
ABAT	APP	0.33374	5.6011e-14
ABAT	APPBP2	0.57597	7.4809e-44
ABAT	APPL1	0.36455	1.4523e-16
ABAT	AQP4	0.62423	2.559e-53
ABAT	ARF3	0.39516	1.9962e-19
ABAT	ARHGAP12	0.32027	6.1897e-13
ABAT	ARHGAP5	0.39703	1.3038e-19
ABAT	ARHGEF18	0.42108	4.2846e-22
ABAT	ARHGEF7	0.48439	1.1475e-29
ABAT	ARID1A	0.46255	7.1394e-27
ABAT	ARL4C	0.24807	3.531e-08
ABAT	ARMCX3	0.48612	6.7564e-30
ABAT	ARNT2	0.79466	6.726e-106
ABAT	ARNTL	0.38684	1.2822e-18
ABAT	ASAH1	0.32635	2.1252e-13
ABAT	ASCC3	0.17308	0.00013623
ABAT	ATG12	0.13689	0.0026241
ABAT	ATP10D	0.18569	4.1733e-05
ABAT	ATP1A2	0.70816	2.0163e-74
ABAT	ATP6V1D	0.2543	1.5492e-08
ABAT	ATP9A	0.62828	3.4422e-54
ABAT	ATRX	0.3713	3.607e-17
ABAT	ATXN1	0.50336	2.9234e-32
ABAT	ATXN10	0.5139	8.9682e-34
ABAT	B3GAT1	0.7192	9.0607e-78
ABAT	B4GALT5	0.28684	1.4579e-10
ABAT	BACE1	0.6215	9.7243e-53
ABAT	BAG5	0.21427	2.1142e-06
ABAT	BAZ1B	0.35552	8.9057e-16
ABAT	BAZ2B	0.33749	2.8097e-14
ABAT	BBS1	0.58021	1.2746e-44
ABAT	BCL2L13	0.21898	1.2401e-06
ABAT	BCL6	0.28997	9.0012e-11
ABAT	BCLAF1	0.36529	1.2492e-16
ABAT	BDH2	0.30222	1.2895e-11
ABAT	BIN1	0.39098	5.1178e-19
ABAT	BPGM	0.40608	1.6032e-20
ABAT	BRD4	0.30981	3.6879e-12
ABAT	BSCL2	0.15408	0.00069707
ABAT	BSDC1	0.47456	2.199e-28
ABAT	BTBD3	0.44991	2.4015e-25
ABAT	C12orf29	0.30932	4.0053e-12
ABAT	C12orf41	0.11412	0.012265
ABAT	C17orf62	0.22181	8.9535e-07
ABAT	C17orf63	0.38	5.6971e-18
ABAT	C19orf54	0.35634	7.5643e-16
ABAT	C1orf216	0.42806	7.4765e-23
ABAT	C1orf9	0.23408	2.0732e-07
ABAT	C21orf62	0.47437	2.3289e-28
ABAT	C3orf63	0.35565	8.676e-16
ABAT	C5orf13	0.45018	2.2286e-25
ABAT	C6orf120	0.29145	7.1517e-11
ABAT	C6orf62	0.2925	6.0736e-11
ABAT	C9orf78	0.41698	1.1757e-21
ABAT	CA2	0.51088	2.4658e-33
ABAT	CAB39	0.21811	1.3691e-06
ABAT	CALD1	0.15718	0.00054039
ABAT	CALM1	0.57916	1.9773e-44
ABAT	CALM3	0.35489	1.0087e-15
ABAT	CAMSAP1L1	0.57046	7.1968e-43
ABAT	CANX	0.15933	0.00045192
ABAT	CAPRIN2	0.17389	0.00012659
ABAT	CBX1	0.39167	4.3857e-19
ABAT	CBX5	0.56718	2.7065e-42
ABAT	CBX6	0.38258	3.2575e-18
ABAT	CCDC47	0.10307	0.023776
ABAT	CCDC92	0.54844	4.022e-39
ABAT	CCND2	0.63427	1.6846e-55
ABAT	CCND3	0.23051	3.1982e-07
ABAT	CD2BP2	0.10686	0.019061
ABAT	CD302	0.27341	1.0785e-09
ABAT	CD93	0.19145	2.3672e-05
ABAT	CDC23	0.31869	8.1403e-13
ABAT	CDC25B	0.13271	0.0035466
ABAT	CDH11	0.35756	5.9373e-16
ABAT	CDH2	0.61132	1.26e-50
ABAT	CDKN1B	0.40149	4.6753e-20
ABAT	CDS2	0.28052	3.7908e-10
ABAT	CENPF	0.12888	0.0046387
ABAT	CEP170	0.49012	1.9664e-30
ABAT	CEP68	0.61096	1.4954e-50
ABAT	CERK	0.20217	7.8726e-06
ABAT	CES2	0.28285	2.6718e-10
ABAT	CHFR	0.32783	1.6314e-13
ABAT	CHL1	0.39776	1.1035e-19
ABAT	CHMP7	0.32809	1.5576e-13
ABAT	CHST10	0.69707	3.2406e-71
ABAT	CHST2	0.21468	2.0186e-06
ABAT	CHSY1	0.089479	0.049848
ABAT	CIAO1	0.14311	0.0016514
ABAT	CKAP2	0.23682	1.4774e-07
ABAT	CLASP1	0.46776	1.6038e-27
ABAT	CLCN3	0.63064	1.0575e-54
ABAT	CLDND1	0.26063	6.5599e-09
ABAT	CLIC4	0.17701	9.5061e-05
ABAT	CLIP2	0.69993	5.0023e-72
ABAT	CLK4	0.29552	3.7729e-11
ABAT	CLN5	0.22344	7.4106e-07
ABAT	CNDP2	0.35932	4.1848e-16
ABAT	COBL	0.55655	1.8068e-40
ABAT	COG2	0.28845	1.1393e-10
ABAT	COL4A1	0.23077	3.0999e-07
ABAT	COMMD9	0.3518	1.8505e-15
ABAT	COPS8	0.33323	6.1498e-14
ABAT	COPZ1	0.14019	0.002058
ABAT	CORO2B	0.60584	1.6105e-49
ABAT	COX11	0.22982	3.4772e-07
ABAT	COX4NB	0.19851	1.1546e-05
ABAT	CPSF6	0.079407	0.081904
ABAT	CREBL2	0.14009	0.0020725
ABAT	CRNKL1	0.47293	3.5508e-28
ABAT	CRTC3	0.40875	8.526e-21
ABAT	CS	0.24497	5.2761e-08
ABAT	CSDE1	0.21949	1.17e-06
ABAT	CSF1R	0.26565	3.2669e-09
ABAT	CSNK1E	0.47691	1.0943e-28
ABAT	CSNK1G2	0.080172	0.078991
ABAT	CTDSP2	0.19333	1.9611e-05
ABAT	CTNNA2	0.67893	2.8496e-66
ABAT	CTNNBIP1	0.44676	5.6278e-25
ABAT	CTNND1	0.22112	9.6957e-07
ABAT	CUL3	0.43313	2.0464e-23
ABAT	CUL5	0.27238	1.2523e-09
ABAT	CX3CR1	0.52639	1.2271e-35
ABAT	CXADR	0.094059	0.039199
ABAT	CYFIP2	0.62474	1.9957e-53
ABAT	CYP51A1	0.085083	0.062247
ABAT	DAAM2	0.43569	1.0541e-23
ABAT	DAG1	0.48943	2.432e-30
ABAT	DCLK1	0.59591	1.432e-47
ABAT	DCP1A	0.34149	1.3325e-14
ABAT	DCP2	0.39598	1.6595e-19
ABAT	DCTN4	0.28076	3.656e-10
ABAT	DDX17	0.30937	3.9669e-12
ABAT	DDX23	0.24901	3.1221e-08
ABAT	DDX42	0.22841	4.1148e-07
ABAT	DHFR	0.29784	2.6104e-11
ABAT	DLD	0.099175	0.029646
ABAT	DLG5	0.31218	2.4768e-12
ABAT	DMTF1	0.27208	1.307e-09
ABAT	DMXL2	0.23547	1.7472e-07
ABAT	DNAJB14	0.1139	0.012432
ABAT	DNAJB6	0.078686	0.084727
ABAT	DNAJB9	0.14249	0.0017306
ABAT	DOCK4	0.56119	2.9366e-41
ABAT	DPF2	0.45493	6.0376e-26
ABAT	DPM2	0.13915	0.0022225
ABAT	DPY19L1	0.37634	1.2462e-17
ABAT	DPYSL3	0.56677	3.1894e-42
ABAT	DTNA	0.64975	4.9823e-59
ABAT	DTX4	0.27388	1.0082e-09
ABAT	DVL3	0.35367	1.2826e-15
ABAT	E2F3	0.21942	1.1789e-06
ABAT	ECM2	0.34203	1.2031e-14
ABAT	EFEMP1	0.17543	0.00010998
ABAT	EFHC1	0.24838	3.3925e-08
ABAT	EFHD2	0.12205	0.0073672
ABAT	EFS	0.48251	2.0348e-29
ABAT	EHBP1	0.2742	9.6184e-10
ABAT	EI24	0.20083	9.0648e-06
ABAT	EIF2AK1	0.2998	1.9047e-11
ABAT	EIF2C1	0.45766	2.824e-26
ABAT	EIF2S1	0.14219	0.001771
ABAT	EIF4H	0.35851	4.917e-16
ABAT	EIF5	0.12031	0.0082575
ABAT	ELAVL1	0.084567	0.063854
ABAT	ELMO1	0.52853	5.7795e-36
ABAT	EMP1	0.17304	0.00013669
ABAT	ENAH	0.42722	9.2487e-23
ABAT	EPAS1	0.10133	0.02626
ABAT	EPHA4	0.40503	2.0515e-20
ABAT	EPM2AIP1	0.48683	5.4431e-30
ABAT	EPS15	0.34185	1.2445e-14
ABAT	ERLIN2	0.39274	3.4495e-19
ABAT	ETV5	0.25295	1.8569e-08
ABAT	EVI2A	0.13364	0.0033182
ABAT	F3	0.36219	2.3439e-16
ABAT	F8	0.36862	6.2907e-17
ABAT	FADS2	0.59441	2.7875e-47
ABAT	FAM102A	0.21176	2.7949e-06
ABAT	FAM134A	0.56417	9.0454e-42
ABAT	FAM134C	0.13632	0.0027351
ABAT	FAM32A	0.25479	1.451e-08
ABAT	FAM57A	0.18198	5.9621e-05
ABAT	FAM70A	0.71743	3.1791e-77
ABAT	FAM8A1	0.56535	5.6329e-42
ABAT	FBXL5	0.48889	2.8827e-30
ABAT	FBXO21	0.48932	2.5195e-30
ABAT	FBXO28	0.11678	0.010371
ABAT	FBXO3	0.40764	1.1084e-20
ABAT	FBXO9	0.24167	8.0412e-08
ABAT	FCHSD2	0.56883	1.3912e-42
ABAT	FEM1C	0.20057	9.3091e-06
ABAT	FEZ2	0.55198	1.0473e-39
ABAT	FLNC	0.18217	5.8529e-05
ABAT	FN1	0.10151	0.026001
ABAT	FNBP1	0.24935	2.9878e-08
ABAT	FNBP1L	0.28613	1.6239e-10
ABAT	FOXO1	0.27693	6.4535e-10
ABAT	FRYL	0.33311	6.2897e-14
ABAT	FSCN1	0.48973	2.2161e-30
ABAT	FTSJ2	0.24932	2.9979e-08
ABAT	FUBP3	0.45596	4.5468e-26
ABAT	GAB2	0.53246	1.4311e-36
ABAT	GALNT1	0.10206	0.025202
ABAT	GAPVD1	0.28069	3.6952e-10
ABAT	GATAD1	0.22837	4.1342e-07
ABAT	GATAD2A	0.16658	0.00024303
ABAT	GATM	0.66327	2.7786e-62
ABAT	GBAS	0.31122	2.9126e-12
ABAT	GFPT2	0.10028	0.027872
ABAT	GGA1	0.24556	4.8893e-08
ABAT	GGPS1	0.38128	4.3195e-18
ABAT	GINS1	0.11524	0.011433
ABAT	GIPC1	0.16415	0.00030015
ABAT	GLG1	0.31855	8.3487e-13
ABAT	GLRX5	0.11332	0.01289
ABAT	GLT25D2	0.56583	4.654e-42
ABAT	GLUD1	0.28225	2.9265e-10
ABAT	GMFB	0.18608	4.018e-05
ABAT	GNPDA1	0.25856	8.7177e-09
ABAT	GOLGA8A	0.075536	0.097986
ABAT	GOLM1	0.60518	2.1809e-49
ABAT	GOSR1	0.28271	2.728e-10
ABAT	GPATCH8	0.4245	1.8319e-22
ABAT	GPKOW	0.4255	1.4263e-22
ABAT	GPR56	0.70153	1.7345e-72
ABAT	GPRC5B	0.76855	5.827e-95
ABAT	GRB2	0.22413	6.8296e-07
ABAT	GRSF1	0.30567	7.3348e-12
ABAT	GSK3B	0.38073	4.864e-18
ABAT	GSTM3	0.25666	1.1273e-08
ABAT	GTF2H5	0.15391	0.00070667
ABAT	GTF3C2	0.16149	0.00037659
ABAT	GYS1	0.25354	1.7149e-08
ABAT	HABP4	0.56637	3.7509e-42
ABAT	HDAC9	0.37189	3.1845e-17
ABAT	HEATR2	0.23545	1.7519e-07
ABAT	HEG1	0.17911	7.8194e-05
ABAT	HELZ	0.27024	1.7027e-09
ABAT	HERC2	0.39548	1.8557e-19
ABAT	HLTF	0.14826	0.0011097
ABAT	HMBOX1	0.5096	3.7618e-33
ABAT	HMGCR	0.16212	0.00035707
ABAT	HMGN4	0.12441	0.0062927
ABAT	HNRNPA0	0.33301	6.4036e-14
ABAT	HOMER1	0.29829	2.4292e-11
ABAT	HPS5	0.098764	0.030332
ABAT	HRH1	0.18787	3.3743e-05
ABAT	HS1BP3	0.18864	3.1293e-05
ABAT	HS2ST1	0.35761	5.8858e-16
ABAT	HSDL2	0.47819	7.4762e-29
ABAT	HSPA9	0.11769	0.0097797
ABAT	HYOU1	0.18502	4.4566e-05
ABAT	IDH1	0.17113	0.00016248
ABAT	IER5	0.1392	0.0022138
ABAT	IFI44L	0.19079	2.5285e-05
ABAT	IGFBP5	0.33179	7.9957e-14
ABAT	IGSF3	0.33685	3.1649e-14
ABAT	IMPA1	0.40473	2.1983e-20
ABAT	ING3	0.56803	1.9234e-42
ABAT	INHBB	0.33239	7.1706e-14
ABAT	INPP5F	0.33959	1.9019e-14
ABAT	IPO9	0.5761	7.073e-44
ABAT	IRAK1	0.14198	0.0017991
ABAT	IRF9	0.18285	5.4867e-05
ABAT	ITM2C	0.65887	3.3151e-61
ABAT	ITPKB	0.52362	3.2331e-35
ABAT	JAK1	0.33278	6.6731e-14
ABAT	JUN	0.31626	1.2371e-12
ABAT	KAL1	0.5448	1.575e-38
ABAT	KBTBD11	0.67801	4.9726e-66
ABAT	KCTD5	0.48242	2.0921e-29
ABAT	KHSRP	0.34372	8.7382e-15
ABAT	KIAA0141	0.47784	8.2945e-29
ABAT	KIAA0174	0.43754	6.5157e-24
ABAT	KIAA0226	0.52177	6.1184e-35
ABAT	KIAA0232	0.57567	8.4541e-44
ABAT	KIAA0317	0.19755	1.2746e-05
ABAT	KIAA0355	0.45492	6.0581e-26
ABAT	KIAA0494	0.28013	4.0181e-10
ABAT	KIAA0947	0.2123	2.6327e-06
ABAT	KIF13B	0.34342	9.2602e-15
ABAT	KIF1A	0.71925	8.6989e-78
ABAT	KIF1B	0.72113	2.2646e-78
ABAT	KIF3B	0.28283	2.679e-10
ABAT	KIF5C	0.75434	1.358e-89
ABAT	KLC1	0.4738	2.7536e-28
ABAT	KLHL2	0.29206	6.5029e-11
ABAT	KLHL21	0.26146	5.8523e-09
ABAT	KPNA3	0.3318	7.9775e-14
ABAT	KRR1	0.16688	0.00023663
ABAT	LANCL1	0.31562	1.3813e-12
ABAT	LANCL2	0.20857	3.9638e-06
ABAT	LAPTM5	0.16254	0.00034457
ABAT	LARP1	0.28574	1.7257e-10
ABAT	LBR	0.084567	0.063854
ABAT	LEMD3	0.10567	0.020448
ABAT	LHFP	0.52274	4.376e-35
ABAT	LIMA1	0.24308	6.7215e-08
ABAT	LIMCH1	0.39128	4.7889e-19
ABAT	LMO3	0.29168	6.8987e-11
ABAT	LMO4	0.4277	8.1873e-23
ABAT	LPHN3	0.71599	8.8015e-77
ABAT	LPL	0.48389	1.3387e-29
ABAT	LRIG1	0.61877	3.6477e-52
ABAT	LRP4	0.65764	6.5854e-61
ABAT	LRPAP1	0.16811	0.00021235
ABAT	LRRTM2	0.69649	4.7337e-71
ABAT	LSAMP	0.74285	1.6301e-85
ABAT	LSM12	0.087572	0.054948
ABAT	LSM14A	0.22294	7.854e-07
ABAT	LSM5	0.093147	0.041151
ABAT	LYRM1	0.077602	0.089117
ABAT	LYRM2	0.23442	1.9875e-07
ABAT	LZTFL1	0.39389	2.6621e-19
ABAT	MAGI2	0.80949	7.5324e-113
ABAT	MAN1C1	0.41189	4.0231e-21
ABAT	MAP1LC3B	0.48222	2.2248e-29
ABAT	MAP2	0.69627	5.4633e-71
ABAT	MAP2K1	0.09606	0.03519
ABAT	MAP4	0.61613	1.2946e-51
ABAT	MAP4K3	0.19978	1.0116e-05
ABAT	MAP4K4	0.49427	5.3537e-31
ABAT	MAPK1	0.099719	0.02876
ABAT	MAPK10	0.68593	3.8986e-68
ABAT	MAPK6	0.07947	0.08166
ABAT	MAPRE1	0.2234	7.4401e-07
ABAT	MAPT	0.76329	6.2956e-93
ABAT	MARCKS	0.68952	4.1102e-69
ABAT	MARK4	0.42765	8.2858e-23
ABAT	MAT2A	0.27997	4.1142e-10
ABAT	MBD3	0.52749	8.3538e-36
ABAT	MBP	0.34578	5.9126e-15
ABAT	MCAM	0.31886	7.912e-13
ABAT	MED13	0.38639	1.4166e-18
ABAT	MED17	0.21171	2.8093e-06
ABAT	MED4	0.090531	0.047211
ABAT	MEGF9	0.39445	2.3474e-19
ABAT	MEIS1	0.19789	1.2303e-05
ABAT	MEIS2	0.3605	3.2991e-16
ABAT	MEX3C	0.41075	5.2944e-21
ABAT	MFHAS1	0.17218	0.00014775
ABAT	MFN2	0.31685	1.1184e-12
ABAT	MGEA5	0.10451	0.021883
ABAT	MGLL	0.40811	9.9286e-21
ABAT	MID1	0.28141	3.3165e-10
ABAT	MKL2	0.40434	2.4119e-20
ABAT	MKRN1	0.35347	1.3327e-15
ABAT	MLC1	0.68619	3.3087e-68
ABAT	MMD	0.17172	0.00015404
ABAT	MMP2	0.10857	0.017223
ABAT	MNT	0.26938	1.9247e-09
ABAT	MOCS2	0.49034	1.8378e-30
ABAT	MPDZ	0.63748	3.2455e-56
ABAT	MRC2	0.14999	0.00096765
ABAT	MRP63	0.15805	0.00050302
ABAT	MRPL19	0.099483	0.029142
ABAT	MSN	0.090301	0.047777
ABAT	MTERF	0.17833	8.4104e-05
ABAT	MTMR1	0.39205	4.0253e-19
ABAT	MTMR2	0.14269	0.0017046
ABAT	MTMR4	0.27497	8.6003e-10
ABAT	MTMR6	0.097747	0.032088
ABAT	MTMR9	0.59699	8.8895e-48
ABAT	MXI1	0.41154	4.3828e-21
ABAT	MYO10	0.7274	2.3036e-80
ABAT	MYO6	0.35986	3.7518e-16
ABAT	NAP1L4	0.29593	3.5394e-11
ABAT	NAV2	0.40524	1.951e-20
ABAT	NBR1	0.35067	2.3046e-15
ABAT	NCALD	0.60246	7.5601e-49
ABAT	NCAN	0.73052	2.2459e-81
ABAT	NCK2	0.44813	3.8925e-25
ABAT	NCOA1	0.6456	4.6157e-58
ABAT	NCOR1	0.31122	2.913e-12
ABAT	NDE1	0.35212	1.736e-15
ABAT	NDRG2	0.62741	5.3135e-54
ABAT	NDUFA5	0.38668	1.3283e-18
ABAT	NDUFC2	0.22504	6.1423e-07
ABAT	NECAP2	0.1526	0.00078569
ABAT	NELL2	0.47541	1.709e-28
ABAT	NETO2	0.10177	0.025616
ABAT	NFASC	0.58223	5.4182e-45
ABAT	NFE2L1	0.14038	0.0020279
ABAT	NFIB	0.55183	1.109e-39
ABAT	NID1	0.2747	8.9397e-10
ABAT	NINJ1	0.25377	1.6639e-08
ABAT	NKRF	0.092682	0.042179
ABAT	NKTR	0.27404	9.8502e-10
ABAT	NKX2-2	0.69351	3.2363e-70
ABAT	NLGN1	0.7844	2.0303e-101
ABAT	NOVA1	0.78796	6.0331e-103
ABAT	NPLOC4	0.11169	0.014253
ABAT	NPTX2	0.17575	0.00010676
ABAT	NRIP1	0.19754	1.2758e-05
ABAT	NSF	0.40586	1.6886e-20
ABAT	NSFL1C	0.23932	1.0812e-07
ABAT	NT5E	0.1612	0.00038601
ABAT	NTRK2	0.68433	1.0488e-67
ABAT	NUAK1	0.18634	3.9177e-05
ABAT	NUCB1	0.24098	8.7776e-08
ABAT	NUP153	0.11641	0.010618
ABAT	NXT2	0.14933	0.0010197
ABAT	ODZ4	0.46866	1.2366e-27
ABAT	OSBPL11	0.42118	4.1798e-22
ABAT	OSTM1	0.10671	0.019234
ABAT	OXSR1	0.10652	0.01945
ABAT	PADI2	0.52533	1.781e-35
ABAT	PAF1	0.42486	1.6719e-22
ABAT	PAFAH1B1	0.40491	2.1113e-20
ABAT	PARN	0.13768	0.0024779
ABAT	PARP1	0.31686	1.1157e-12
ABAT	PARVA	0.11967	0.0086074
ABAT	PAX6	0.49838	1.4538e-31
ABAT	PBK	0.087636	0.054769
ABAT	PBRM1	0.27811	5.4172e-10
ABAT	PBX3	0.25242	1.9924e-08
ABAT	PCM1	0.40501	2.0576e-20
ABAT	PCNP	0.21839	1.3271e-06
ABAT	PDE4B	0.52333	3.5733e-35
ABAT	PDE8B	0.50456	1.979e-32
ABAT	PDGFRA	0.31646	1.1959e-12
ABAT	PDHX	0.11928	0.008831
ABAT	PDZD2	0.42902	5.8485e-23
ABAT	PEG10	0.18004	7.162e-05
ABAT	PEX19	0.33855	2.3066e-14
ABAT	PFKFB3	0.39384	2.6933e-19
ABAT	PFKM	0.53409	7.9665e-37
ABAT	PHC1	0.49595	3.1533e-31
ABAT	PHF2	0.44724	4.9494e-25
ABAT	PHF20	0.31415	1.7727e-12
ABAT	PHF21A	0.4888	2.958e-30
ABAT	PHLDA1	0.29637	3.2987e-11
ABAT	PIGK	0.19291	2.0446e-05
ABAT	PIK3R1	0.70788	2.4291e-74
ABAT	PIP5K1C	0.46439	4.2214e-27
ABAT	PITPNA	0.46328	5.7925e-27
ABAT	PJA1	0.57555	8.8777e-44
ABAT	PJA2	0.61204	8.9949e-51
ABAT	PKD2	0.27183	1.3553e-09
ABAT	PKIA	0.58479	1.8261e-45
ABAT	PLEKHB1	0.7796	2.091e-99
ABAT	PLEKHB2	0.35699	6.6578e-16
ABAT	PNMA1	0.64483	6.9377e-58
ABAT	PNRC1	0.087709	0.054566
ABAT	PNRC2	0.12913	0.0045618
ABAT	PODXL	0.37015	4.5804e-17
ABAT	POGZ	0.25522	1.3698e-08
ABAT	POLA1	0.19949	1.0422e-05
ABAT	POLDIP2	0.28933	9.9487e-11
ABAT	POLI	0.32677	1.9728e-13
ABAT	POLR2E	0.24705	4.0328e-08
ABAT	POLR2F	0.092415	0.042777
ABAT	POT1	0.099191	0.02962
ABAT	POU3F2	0.55953	5.6462e-41
ABAT	PPAP2B	0.68277	2.739e-67
ABAT	PPME1	0.3569	6.7788e-16
ABAT	PPP1R3C	0.31036	3.3628e-12
ABAT	PPP2CA	0.19051	2.6011e-05
ABAT	PPP2R2A	0.18929	2.9338e-05
ABAT	PPP2R4	0.33873	2.2336e-14
ABAT	PPP3CA	0.51694	3.2084e-34
ABAT	PREPL	0.44713	5.1032e-25
ABAT	PRKACB	0.72198	1.2205e-78
ABAT	PRKAR1A	0.21483	1.9854e-06
ABAT	PRKRA	0.11978	0.0085507
ABAT	PRKRIP1	0.53942	1.1488e-37
ABAT	PRKRIR	0.13347	0.00336
ABAT	PRNP	0.3584	5.0219e-16
ABAT	ProSAPiP1	0.47858	6.6566e-29
ABAT	PRPF40A	0.089567	0.049623
ABAT	PSD3	0.42133	4.0317e-22
ABAT	PSEN1	0.21081	3.1011e-06
ABAT	PTCD3	0.22806	4.2926e-07
ABAT	PTK2	0.31312	2.1127e-12
ABAT	PTPN4	0.39309	3.187e-19
ABAT	PTPRE	0.36056	3.257e-16
ABAT	PTPRF	0.14742	0.0011847
ABAT	PXDN	0.11131	0.014589
ABAT	R3HDM2	0.31001	3.5688e-12
ABAT	RAB14	0.30597	6.9813e-12
ABAT	RAB1B	0.32179	4.7486e-13
ABAT	RAB21	0.11028	0.015535
ABAT	RAB22A	0.28534	1.833e-10
ABAT	RAB5B	0.3985	9.3193e-20
ABAT	RABGEF1	0.40815	9.8215e-21
ABAT	RAF1	0.44783	4.2146e-25
ABAT	RALBP1	0.23656	1.5264e-07
ABAT	RANBP2	0.11118	0.014706
ABAT	RANBP6	0.28736	1.3468e-10
ABAT	RASA1	0.12303	0.006901
ABAT	RASSF2	0.73766	9.5832e-84
ABAT	RB1CC1	0.23606	1.6232e-07
ABAT	RBBP4	0.13761	0.0024899
ABAT	RBM12	0.15258	0.00078721
ABAT	RBM15B	0.24475	5.4281e-08
ABAT	RCAN2	0.094702	0.037871
ABAT	RCBTB1	0.44607	6.7757e-25
ABAT	RDX	0.44491	9.2574e-25
ABAT	RETSAT	0.15379	0.00071375
ABAT	REV1	0.19108	2.4562e-05
ABAT	REV3L	0.50742	7.7372e-33
ABAT	RFTN1	0.19603	1.4901e-05
ABAT	RHOBTB3	0.68178	5.019e-67
ABAT	RHOC	0.14494	0.0014354
ABAT	RHOQ	0.24827	3.4386e-08
ABAT	RHOT1	0.39035	5.8894e-19
ABAT	RLF	0.13271	0.0035477
ABAT	RNF11	0.36433	1.5198e-16
ABAT	RNF111	0.11931	0.0088106
ABAT	RNF13	0.31487	1.5685e-12
ABAT	RNF14	0.081779	0.07315
ABAT	RNF24	0.30099	1.5729e-11
ABAT	RNF38	0.49181	1.1619e-30
ABAT	RNF4	0.33494	4.4977e-14
ABAT	RNF40	0.56438	8.3195e-42
ABAT	RNF44	0.2477	3.7072e-08
ABAT	RNPS1	0.34147	1.3374e-14
ABAT	RPA1	0.22278	8.0006e-07
ABAT	RPL28	0.11304	0.013116
ABAT	RPS6KA2	0.35822	5.2065e-16
ABAT	RRAGD	0.52261	4.5772e-35
ABAT	RSL1D1	0.31693	1.1031e-12
ABAT	RSRC2	0.28702	1.4192e-10
ABAT	S100PBP	0.37955	6.2759e-18
ABAT	SACM1L	0.22841	4.1152e-07
ABAT	SALL1	0.60386	3.9859e-49
ABAT	SAP30BP	0.4166	1.2885e-21
ABAT	SART1	0.22343	7.4175e-07
ABAT	SASH1	0.57293	2.6198e-43
ABAT	SATB1	0.57311	2.4333e-43
ABAT	SATB2	0.43726	6.9992e-24
ABAT	SCAMP1	0.41117	4.7868e-21
ABAT	SCCPDH	0.44538	8.1654e-25
ABAT	SCN3A	0.66128	8.577e-62
ABAT	SCRN1	0.61441	2.9353e-51
ABAT	SEC14L1	0.41628	1.3946e-21
ABAT	SEC16A	0.27124	1.4761e-09
ABAT	SEC61A1	0.10131	0.0263
ABAT	SEC63	0.22912	3.7806e-07
ABAT	SEH1L	0.12674	0.0053742
ABAT	SEMA5A	0.61461	2.6754e-51
ABAT	SERINC3	0.19848	1.1576e-05
ABAT	SETD1B	0.14331	0.0016266
ABAT	SETD3	0.10608	0.019958
ABAT	SETX	0.29477	4.2483e-11
ABAT	SF1	0.37604	1.3289e-17
ABAT	SF3A1	0.32495	2.725e-13
ABAT	SF3A3	0.40855	8.9355e-21
ABAT	SFXN1	0.3	1.847e-11
ABAT	SGCB	0.44317	1.4747e-24
ABAT	SH2B3	0.11921	0.0088727
ABAT	SHROOM2	0.39178	4.2821e-19
ABAT	SIDT2	0.26686	2.7526e-09
ABAT	SLA	0.13805	0.0024105
ABAT	SLC11A2	0.34045	1.6191e-14
ABAT	SLC1A2	0.49764	1.8425e-31
ABAT	SLC1A4	0.37761	9.5079e-18
ABAT	SLC25A36	0.11631	0.010682
ABAT	SLC25A4	0.46476	3.7982e-27
ABAT	SLC25A44	0.53471	6.3817e-37
ABAT	SLC30A9	0.39979	6.9386e-20
ABAT	SLC35A5	0.3925	3.6401e-19
ABAT	SLC39A6	0.25898	8.2283e-09
ABAT	SLC4A4	0.50486	1.7904e-32
ABAT	SLC7A5	0.35372	1.2699e-15
ABAT	SLC9A6	0.53837	1.689e-37
ABAT	SLTM	0.22146	9.32e-07
ABAT	SMAD4	0.094879	0.037512
ABAT	SMARCE1	0.16793	0.00021577
ABAT	SMCR7L	0.36608	1.0628e-16
ABAT	SMPD4	0.11351	0.012735
ABAT	SMURF2	0.12632	0.0055316
ABAT	SNN	0.7093	9.2262e-75
ABAT	SNRK	0.49488	4.4144e-31
ABAT	SNX11	0.21797	1.3915e-06
ABAT	SNX19	0.34956	2.8559e-15
ABAT	SNX27	0.45025	2.1883e-25
ABAT	SNX5	0.49086	1.561e-30
ABAT	SOBP	0.77699	2.4827e-98
ABAT	SORL1	0.37412	1.9927e-17
ABAT	SOX11	0.58828	4.0692e-46
ABAT	SOX2	0.73678	1.8964e-83
ABAT	SOX4	0.31474	1.6032e-12
ABAT	SOX9	0.69766	2.2172e-71
ABAT	SPAG9	0.50561	1.4018e-32
ABAT	SPECC1L	0.28723	1.3742e-10
ABAT	SPG20	0.32516	2.6241e-13
ABAT	SPIN1	0.48012	4.1852e-29
ABAT	SPOCK1	0.29447	4.4542e-11
ABAT	SPRY2	0.33863	2.2757e-14
ABAT	SPRY4	0.26565	3.2655e-09
ABAT	SRP72	0.097828	0.031945
ABAT	SRPK2	0.62464	2.0954e-53
ABAT	SRR	0.73635	2.649e-83
ABAT	SS18L1	0.27147	1.427e-09
ABAT	SSPN	0.36727	8.3232e-17
ABAT	STAG2	0.26474	3.7097e-09
ABAT	STAT3	0.18928	2.9364e-05
ABAT	STK38L	0.29237	6.1933e-11
ABAT	STK39	0.44091	2.6861e-24
ABAT	STX18	0.1891	2.9899e-05
ABAT	SUPT16H	0.09826	0.031192
ABAT	SUV420H1	0.43575	1.0373e-23
ABAT	SV2A	0.77417	3.4312e-97
ABAT	SYNE2	0.10371	0.022925
ABAT	SYNJ2BP	0.23099	3.0186e-07
ABAT	TAF2	0.097266	0.032947
ABAT	TAOK3	0.64704	2.134e-58
ABAT	TARDBP	0.38871	8.4777e-19
ABAT	TATDN2	0.40542	1.8716e-20
ABAT	TAX1BP1	0.34287	1.0267e-14
ABAT	TBC1D9B	0.35601	8.0776e-16
ABAT	TCF4	0.71502	1.7475e-76
ABAT	TERF2	0.61783	5.7563e-52
ABAT	TEX2	0.28693	1.4373e-10
ABAT	TEX261	0.27205	1.3136e-09
ABAT	THBS2	0.14273	0.0016991
ABAT	THTPA	0.57594	7.5767e-44
ABAT	THY1	0.38805	9.8124e-19
ABAT	TIMP3	0.32546	2.4879e-13
ABAT	TIPARP	0.20664	4.8844e-06
ABAT	TJP2	0.24289	6.8885e-08
ABAT	TMED5	0.09063	0.046968
ABAT	TMED7	0.18776	3.4108e-05
ABAT	TMEM106B	0.1566	0.00056703
ABAT	TMEM127	0.21435	2.0951e-06
ABAT	TMEM33	0.10225	0.02492
ABAT	TMEM50A	0.090673	0.046862
ABAT	TNFRSF21	0.39071	5.4358e-19
ABAT	TNIK	0.66824	1.5957e-63
ABAT	TNPO1	0.36461	1.4344e-16
ABAT	TNPO3	0.1283	0.0048297
ABAT	TNS3	0.31989	6.6094e-13
ABAT	TOB2	0.49587	3.2281e-31
ABAT	TOP1	0.27209	1.3049e-09
ABAT	TOPORS	0.1178	0.0097126
ABAT	TPP1	0.17828	8.444e-05
ABAT	TPR	0.23821	1.2428e-07
ABAT	TRAK2	0.36149	2.7021e-16
ABAT	TRIB2	0.52856	5.7244e-36
ABAT	TRIM2	0.60087	1.5514e-48
ABAT	TRIM22	0.087805	0.054302
ABAT	TRIM27	0.12045	0.0081824
ABAT	TRIM33	0.3258	2.3438e-13
ABAT	TRIM44	0.13977	0.0021221
ABAT	TROVE2	0.65925	2.69e-61
ABAT	TRPS1	0.38455	2.1213e-18
ABAT	TSC1	0.37884	7.3129e-18
ABAT	TSPAN6	0.1513	0.00087211
ABAT	TSPYL1	0.23289	2.3967e-07
ABAT	TSPYL4	0.68343	1.8337e-67
ABAT	TTC19	0.29636	3.3043e-11
ABAT	TTC3	0.52203	5.5977e-35
ABAT	TTC4	0.15326	0.00074517
ABAT	TULP3	0.20447	6.1668e-06
ABAT	TWF1	0.2206	1.0296e-06
ABAT	TXLNA	0.22309	7.7183e-07
ABAT	TXNIP	0.1117	0.014247
ABAT	UBAP1	0.32563	2.4134e-13
ABAT	UBE2G1	0.2191	1.2228e-06
ABAT	UBE2H	0.15264	0.00078347
ABAT	UBE2L3	0.20275	7.4045e-06
ABAT	UBE2L6	0.22792	4.3624e-07
ABAT	UBE2N	0.14319	0.0016412
ABAT	UBE2W	0.24486	5.3487e-08
ABAT	UBE4A	0.33392	5.4257e-14
ABAT	UBR5	0.11485	0.011715
ABAT	UNC119B	0.51572	4.8547e-34
ABAT	UNC13B	0.23631	1.5746e-07
ABAT	UPF3A	0.32568	2.3924e-13
ABAT	UQCC	0.27509	8.4516e-10
ABAT	UQCRB	0.17034	0.00017436
ABAT	URM1	0.30469	8.6064e-12
ABAT	USP10	0.41652	1.3139e-21
ABAT	USP16	0.29467	4.3188e-11
ABAT	USP33	0.44878	3.2576e-25
ABAT	USP34	0.17927	7.7025e-05
ABAT	USP4	0.455	5.9301e-26
ABAT	USP7	0.36796	7.2135e-17
ABAT	USP8	0.33261	6.889e-14
ABAT	USP9X	0.30055	1.6881e-11
ABAT	UTP14C	0.35549	8.9601e-16
ABAT	VAT1	0.21372	2.2479e-06
ABAT	VCAM1	0.16877	0.00020048
ABAT	VCAN	0.34805	3.8251e-15
ABAT	VEGFA	0.12403	0.0064562
ABAT	VEZF1	0.59335	4.4506e-47
ABAT	VPS37B	0.41994	5.684e-22
ABAT	VPS4B	0.088947	0.05123
ABAT	WAC	0.098676	0.030481
ABAT	WDR3	0.21129	2.9421e-06
ABAT	WDR41	0.3036	1.0284e-11
ABAT	WDR7	0.55879	7.5541e-41
ABAT	WDR73	0.095994	0.035318
ABAT	WDR82	0.5368	2.989e-37
ABAT	WEE1	0.094666	0.037944
ABAT	WFS1	0.33751	2.8017e-14
ABAT	WIPF2	0.42436	1.8985e-22
ABAT	WNK1	0.44457	1.0145e-24
ABAT	WRB	0.5714	4.8889e-43
ABAT	WSCD1	0.67034	4.7033e-64
ABAT	XKR8	0.12395	0.0064895
ABAT	YEATS2	0.26941	1.9178e-09
ABAT	YES1	0.20056	9.3215e-06
ABAT	YLPM1	0.3541	1.1791e-15
ABAT	YPEL5	0.16174	0.00036862
ABAT	YTHDC1	0.35137	2.0112e-15
ABAT	YWHAE	0.49736	2.0152e-31
ABAT	ZBTB20	0.67362	6.8456e-65
ABAT	ZBTB38	0.13025	0.004217
ABAT	ZBTB5	0.2967	3.1292e-11
ABAT	ZC3H11A	0.12676	0.0053699
ABAT	ZC3H14	0.283	2.6139e-10
ABAT	ZEB1	0.63605	6.7556e-56
ABAT	ZFP106	0.34434	7.7678e-15
ABAT	ZFYVE16	0.31625	1.2384e-12
ABAT	ZFYVE21	0.19282	2.0631e-05
ABAT	ZHX2	0.52252	4.7279e-35
ABAT	ZIC1	0.62524	1.561e-53
ABAT	ZKSCAN1	0.4781	7.6787e-29
ABAT	ZMYM3	0.33296	6.4607e-14
ABAT	ZMYM4	0.43831	5.3174e-24
ABAT	ZMYND8	0.31158	2.74e-12
ABAT	ZNF12	0.30296	1.1426e-11
ABAT	ZNF140	0.27295	1.1525e-09
ABAT	ZNF148	0.35513	9.6124e-16
ABAT	ZNF195	0.39163	4.4261e-19
ABAT	ZNF22	0.44346	1.3631e-24
ABAT	ZNF274	0.22534	5.9281e-07
ABAT	ZNF395	0.20376	6.6501e-06
ABAT	ZNF43	0.5724	3.2582e-43
ABAT	ZNF532	0.48283	1.8489e-29
ABAT	ZNF562	0.40685	1.3377e-20
ABAT	ZNF606	0.59954	2.8295e-48
ABAT	ZNF611	0.10735	0.018515
ABAT	ZNF665	0.22653	5.15e-07
ABCA1	MARCH2	0.35897	4.4878e-16
ABCA1	MARCH7	0.15097	0.00089525
ABCA1	SEPT8	0.48268	1.9347e-29
ABCA1	SEPT9	0.31628	1.2331e-12
ABCA1	SEPT11	0.35107	2.13e-15
ABCA1	ABCA3	0.22119	9.6142e-07
ABCA1	ABCA8	0.45065	1.9618e-25
ABCA1	ABCD3	0.16999	0.00017989
ABCA1	ABHD11	0.12426	0.0063563
ABCA1	ABI1	0.16774	0.00021941
ABCA1	ABL1	0.48452	1.1048e-29
ABCA1	ABLIM1	0.33032	1.0438e-13
ABCA1	ACBD3	0.41374	2.5773e-21
ABCA1	ACLY	0.16043	0.00041188
ABCA1	ACO1	0.19583	1.5204e-05
ABCA1	ACSL1	0.34479	7.1292e-15
ABCA1	ACSL3	0.3389	2.1631e-14
ABCA1	ACVR1	0.32988	1.1285e-13
ABCA1	ADAM9	0.53492	5.9043e-37
ABCA1	ADD1	0.51092	2.4282e-33
ABCA1	ADD3	0.16695	0.00023534
ABCA1	ADIPOR2	0.31309	2.1223e-12
ABCA1	ADNP2	0.15245	0.00079534
ABCA1	ADPGK	0.15488	0.0006532
ABCA1	AGK	0.35232	1.6696e-15
ABCA1	AGL	0.1442	0.0015192
ABCA1	AGPAT1	0.36127	2.8251e-16
ABCA1	AGPAT5	0.43951	3.8884e-24
ABCA1	AK1	0.11387	0.012451
ABCA1	AKTIP	0.22591	5.5394e-07
ABCA1	ALDH3A2	0.3537	1.2738e-15
ABCA1	ALG6	0.075656	0.097453
ABCA1	ALG9	0.18989	2.7648e-05
ABCA1	ALKBH1	0.095464	0.036346
ABCA1	AMOTL2	0.079598	0.081169
ABCA1	AMPD2	0.41815	8.8223e-22
ABCA1	ANK2	0.55558	2.6295e-40
ABCA1	ANKMY2	0.34402	8.2666e-15
ABCA1	ANKRD27	0.1406	0.001995
ABCA1	ANKRD6	0.22386	7.0487e-07
ABCA1	ANXA4	0.10224	0.024938
ABCA1	ANXA6	0.10408	0.022437
ABCA1	AP1G1	0.18772	3.4234e-05
ABCA1	AP1S2	0.36241	2.2449e-16
ABCA1	AP2B1	0.31766	9.719e-13
ABCA1	AP3S2	0.29001	8.9529e-11
ABCA1	APBA2	0.33561	3.9794e-14
ABCA1	APOLD1	0.38284	3.082e-18
ABCA1	APP	0.46083	1.1619e-26
ABCA1	APPL1	0.34275	1.0495e-14
ABCA1	APPL2	0.45219	1.2868e-25
ABCA1	AQP4	0.39134	4.7258e-19
ABCA1	ARCN1	0.32176	4.7743e-13
ABCA1	ARF3	0.26883	2.082e-09
ABCA1	ARF6	0.10649	0.019492
ABCA1	ARHGAP29	0.33057	9.9616e-14
ABCA1	ARHGAP5	0.3048	8.4607e-12
ABCA1	ARHGEF2	0.22113	9.6861e-07
ABCA1	ARHGEF3	0.45729	3.1348e-26
ABCA1	ARHGEF6	0.56059	3.727e-41
ABCA1	ARHGEF7	0.14976	0.00098573
ABCA1	ARID1A	0.33782	2.6408e-14
ABCA1	ARID5B	0.52613	1.3437e-35
ABCA1	ARL1	0.11965	0.0086198
ABCA1	ARL4A	0.1151	0.011529
ABCA1	ARL4C	0.5681	1.8652e-42
ABCA1	ARMCX3	0.42501	1.6095e-22
ABCA1	ARNT2	0.37623	1.2753e-17
ABCA1	ASAH1	0.44705	5.2107e-25
ABCA1	ASCC3	0.38093	4.6549e-18
ABCA1	ASXL2	0.36489	1.3554e-16
ABCA1	ATG12	0.1685	0.00020522
ABCA1	ATP10D	0.3922	3.894e-19
ABCA1	ATP1A2	0.29939	2.0346e-11
ABCA1	ATP2B1	0.24182	7.8942e-08
ABCA1	ATP6V1B2	0.42019	5.3406e-22
ABCA1	ATP6V1D	0.33312	6.2772e-14
ABCA1	ATRX	0.29815	2.483e-11
ABCA1	ATXN1	0.59976	2.5651e-48
ABCA1	ATXN10	0.15564	0.0006138
ABCA1	AUTS2	0.42627	1.1754e-22
ABCA1	B3GAT1	0.32394	3.2551e-13
ABCA1	BAG5	0.34699	4.6897e-15
ABCA1	BAI3	0.2426	7.1457e-08
ABCA1	BBS1	0.50292	3.3655e-32
ABCA1	BCL10	0.16242	0.00034792
ABCA1	BCL7B	0.17982	7.3118e-05
ABCA1	BCLAF1	0.35435	1.1214e-15
ABCA1	BDH2	0.3745	1.8401e-17
ABCA1	BECN1	0.41774	9.7645e-22
ABCA1	BET1	0.15365	0.00072169
ABCA1	BEX4	0.2675	2.5156e-09
ABCA1	BFAR	0.0792	0.082705
ABCA1	BLCAP	0.33063	9.8625e-14
ABCA1	BNIP3	0.17328	0.00013384
ABCA1	BPTF	0.32195	4.6174e-13
ABCA1	BSCL2	0.13572	0.0028587
ABCA1	BTBD1	0.41449	2.1542e-21
ABCA1	BTBD3	0.13494	0.0030225
ABCA1	BZW1	0.12491	0.0060873
ABCA1	C10orf10	0.44596	6.9783e-25
ABCA1	C11orf57	0.1083	0.017502
ABCA1	C11orf58	0.10953	0.016255
ABCA1	C17orf62	0.39365	2.8128e-19
ABCA1	C1orf216	0.32236	4.2961e-13
ABCA1	C1orf27	0.20759	4.4077e-06
ABCA1	C1orf9	0.12984	0.0043418
ABCA1	C20orf3	0.34293	1.0156e-14
ABCA1	C21orf62	0.44876	3.2797e-25
ABCA1	C3orf63	0.31977	6.7564e-13
ABCA1	C5orf13	0.10206	0.025193
ABCA1	C5orf15	0.14143	0.0018747
ABCA1	C6orf62	0.43817	5.527e-24
ABCA1	C7orf42	0.20802	4.2069e-06
ABCA1	C7orf49	0.17916	7.7792e-05
ABCA1	C8orf4	0.29208	6.4829e-11
ABCA1	C9orf6	0.42951	5.1688e-23
ABCA1	CA2	0.35608	7.9783e-16
ABCA1	CAB39	0.44306	1.5188e-24
ABCA1	CADM1	0.42503	1.6017e-22
ABCA1	CALCOCO2	0.41057	5.5295e-21
ABCA1	CALD1	0.52103	7.9135e-35
ABCA1	CALM1	0.33409	5.2569e-14
ABCA1	CALM3	0.08306	0.068751
ABCA1	CALU	0.22305	7.7517e-07
ABCA1	CAMLG	0.14878	0.0010647
ABCA1	CAMSAP1L1	0.20398	6.4967e-06
ABCA1	CAND1	0.086619	0.057652
ABCA1	CANX	0.2972	2.8885e-11
ABCA1	CAPRIN1	0.14246	0.0017344
ABCA1	CAPZA1	0.15703	0.00054727
ABCA1	CAPZA2	0.1207	0.008048
ABCA1	CASD1	0.19144	2.3705e-05
ABCA1	CASP3	0.16949	0.00018799
ABCA1	CAST	0.37162	3.3704e-17
ABCA1	CAT	0.19162	2.328e-05
ABCA1	CBFB	0.11935	0.0087918
ABCA1	CBX5	0.19638	1.4375e-05
ABCA1	CCBL2	0.26692	2.7319e-09
ABCA1	CCDC90A	0.16083	0.00039851
ABCA1	CCND2	0.27551	7.9466e-10
ABCA1	CCND3	0.25206	2.0894e-08
ABCA1	CCNG1	0.086818	0.05708
ABCA1	CCT6A	0.11202	0.013963
ABCA1	CD151	0.27201	1.3214e-09
ABCA1	CD2BP2	0.14161	0.0018493
ABCA1	CD302	0.50713	8.5255e-33
ABCA1	CD44	0.431	3.5325e-23
ABCA1	CD59	0.25471	1.467e-08
ABCA1	CD93	0.52333	3.5655e-35
ABCA1	CDC23	0.24918	3.0548e-08
ABCA1	CDC25B	0.19039	2.6309e-05
ABCA1	CDC42BPA	0.28761	1.2956e-10
ABCA1	CDH11	0.55757	1.2125e-40
ABCA1	CDKN1A	0.38466	2.0711e-18
ABCA1	CDKN2AIP	0.10168	0.025751
ABCA1	CDS2	0.30961	3.8141e-12
ABCA1	CDYL	0.16793	0.00021587
ABCA1	CEBPG	0.23702	1.4414e-07
ABCA1	CEP170	0.17375	0.00012822
ABCA1	CEP350	0.3617	2.5887e-16
ABCA1	CEP68	0.3342	5.1554e-14
ABCA1	CERK	0.13477	0.0030615
ABCA1	CES2	0.3686	6.3159e-17
ABCA1	CHCHD3	0.19071	2.549e-05
ABCA1	CHD1	0.36402	1.6184e-16
ABCA1	CHD9	0.25924	7.945e-09
ABCA1	CHL1	0.47482	2.0335e-28
ABCA1	CHMP2B	0.19026	2.6666e-05
ABCA1	CHORDC1	0.10079	0.027085
ABCA1	CHP	0.14138	0.001882
ABCA1	CHST10	0.47633	1.3027e-28
ABCA1	CHST2	0.56309	1.3851e-41
ABCA1	CHSY1	0.53288	1.2306e-36
ABCA1	CIAO1	0.096618	0.034138
ABCA1	CKAP4	0.26373	4.2728e-09
ABCA1	CLASP1	0.40892	8.1881e-21
ABCA1	CLCN3	0.4098	6.6358e-21
ABCA1	CLDND1	0.18609	4.0167e-05
ABCA1	CLEC2B	0.26354	4.3838e-09
ABCA1	CLIC4	0.46073	1.1943e-26
ABCA1	CLN5	0.27989	4.1623e-10
ABCA1	CLSTN1	0.3918	4.2562e-19
ABCA1	CMTM6	0.22197	8.7935e-07
ABCA1	CNDP2	0.43192	2.7915e-23
ABCA1	CNOT2	0.38951	7.1079e-19
ABCA1	CNP	0.33352	5.8278e-14
ABCA1	COL1A2	0.33126	8.7933e-14
ABCA1	COL4A1	0.41222	3.7218e-21
ABCA1	COL4A3BP	0.46461	3.9665e-27
ABCA1	COL6A3	0.1779	8.7507e-05
ABCA1	COLEC12	0.38058	5.0279e-18
ABCA1	COMMD9	0.29359	5.1162e-11
ABCA1	COMT	0.35638	7.513e-16
ABCA1	COPZ1	0.11374	0.012559
ABCA1	COQ10B	0.28351	2.4203e-10
ABCA1	CORO2B	0.52524	1.8338e-35
ABCA1	COTL1	0.31012	3.5024e-12
ABCA1	CP	0.28175	3.1531e-10
ABCA1	CPD	0.30362	1.0253e-11
ABCA1	CPNE3	0.13998	0.0020891
ABCA1	CPSF6	0.089137	0.050734
ABCA1	CRBN	0.12258	0.007113
ABCA1	CREB3L2	0.27385	1.0114e-09
ABCA1	CREBL2	0.51078	2.5495e-33
ABCA1	CREG1	0.24864	3.2781e-08
ABCA1	CRIM1	0.26673	2.8057e-09
ABCA1	CRNKL1	0.28569	1.7367e-10
ABCA1	CRTC3	0.46826	1.3878e-27
ABCA1	CRY1	0.26263	4.9814e-09
ABCA1	CS	0.21829	1.3418e-06
ABCA1	CSDE1	0.27696	6.4247e-10
ABCA1	CSNK1D	0.35075	2.2674e-15
ABCA1	CSNK1E	0.16206	0.00035899
ABCA1	CTDSP1	0.40957	7.0098e-21
ABCA1	CTNNA1	0.53375	9.0147e-37
ABCA1	CTNND1	0.52978	3.7121e-36
ABCA1	CTNND2	0.41573	1.5934e-21
ABCA1	CTSA	0.38725	1.1723e-18
ABCA1	CUL1	0.30211	1.3111e-11
ABCA1	CUL3	0.17958	7.4789e-05
ABCA1	CUL4A	0.19383	1.8637e-05
ABCA1	CUL5	0.26499	3.5802e-09
ABCA1	CXADR	0.080694	0.077054
ABCA1	CYBRD1	0.36708	8.6381e-17
ABCA1	CYFIP2	0.15773	0.00051667
ABCA1	DAAM1	0.22488	6.2555e-07
ABCA1	DAB2	0.49987	9.0166e-32
ABCA1	DAP	0.12568	0.0057789
ABCA1	DAP3	0.12332	0.0067686
ABCA1	DARS	0.24441	5.668e-08
ABCA1	DAZAP2	0.33264	6.8495e-14
ABCA1	DCLK1	0.38901	7.9423e-19
ABCA1	DCN	0.19076	2.5351e-05
ABCA1	DCP1A	0.40117	5.0431e-20
ABCA1	DCP2	0.31128	2.8807e-12
ABCA1	DCTN4	0.3134	2.0143e-12
ABCA1	DDIT4	0.15621	0.00058584
ABCA1	DDX23	0.17369	0.00012885
ABCA1	DDX3X	0.1821	5.896e-05
ABCA1	DDX46	0.12931	0.0045046
ABCA1	DERL2	0.12685	0.0053348
ABCA1	DHX40	0.30423	9.289e-12
ABCA1	DLD	0.27237	1.2532e-09
ABCA1	DMTF1	0.20461	6.0791e-06
ABCA1	DNAJB1	0.35575	8.5053e-16
ABCA1	DNAJB14	0.17923	7.7281e-05
ABCA1	DNAJB6	0.16491	0.00028094
ABCA1	DNAJB9	0.16738	0.00022651
ABCA1	DPP3	0.077018	0.091554
ABCA1	DPP6	0.32542	2.5066e-13
ABCA1	DPY19L1	0.50801	6.3793e-33
ABCA1	DPY19L4	0.15656	0.00056906
ABCA1	DPYD	0.52724	9.1221e-36
ABCA1	DSE	0.43112	3.4288e-23
ABCA1	DTNA	0.43994	3.4652e-24
ABCA1	E2F3	0.1302	0.0042325
ABCA1	E2F6	0.15988	0.00043156
ABCA1	ECHDC1	0.19168	2.3134e-05
ABCA1	ECM2	0.46131	1.0131e-26
ABCA1	EDNRB	0.37541	1.5182e-17
ABCA1	EFEMP1	0.55795	1.0478e-40
ABCA1	EFHD1	0.29928	2.0718e-11
ABCA1	EFHD2	0.20146	8.4824e-06
ABCA1	EFNB2	0.45882	2.0419e-26
ABCA1	EHD4	0.1847	4.596e-05
ABCA1	EI24	0.22662	5.094e-07
ABCA1	EID1	0.23489	1.875e-07
ABCA1	EIF2AK1	0.17625	0.00010198
ABCA1	EIF2AK3	0.15948	0.00044624
ABCA1	EIF2C1	0.4262	1.1935e-22
ABCA1	EIF2S1	0.11425	0.012165
ABCA1	EIF3A	0.087274	0.055781
ABCA1	EIF4H	0.45121	1.6813e-25
ABCA1	EIF5	0.2157	1.8008e-06
ABCA1	ELAVL1	0.2299	3.4412e-07
ABCA1	ELMO1	0.14676	0.0012474
ABCA1	ELTD1	0.33267	6.808e-14
ABCA1	ENAH	0.24836	3.3975e-08
ABCA1	ENDOD1	0.48801	3.7815e-30
ABCA1	EP300	0.27901	4.7441e-10
ABCA1	EPAS1	0.36865	6.2475e-17
ABCA1	EPHA4	0.41429	2.2573e-21
ABCA1	EPM2AIP1	0.24725	3.9292e-08
ABCA1	EPS15	0.42445	1.8558e-22
ABCA1	ERBB2IP	0.56899	1.3048e-42
ABCA1	ERLIN2	0.42562	1.3841e-22
ABCA1	ETF1	0.38507	1.8917e-18
ABCA1	ETV5	0.29489	4.1732e-11
ABCA1	EVI2A	0.26589	3.157e-09
ABCA1	EXT2	0.31608	1.2757e-12
ABCA1	EXTL2	0.13713	0.0025794
ABCA1	F13A1	0.36957	5.1623e-17
ABCA1	F2R	0.38274	3.1467e-18
ABCA1	F3	0.58576	1.2021e-45
ABCA1	FADD	0.12877	0.0046747
ABCA1	FADS2	0.14839	0.0010984
ABCA1	FAM102A	0.52517	1.8788e-35
ABCA1	FAM107A	0.40928	7.5087e-21
ABCA1	FAM134A	0.33227	7.3284e-14
ABCA1	FAM134C	0.3389	2.1604e-14
ABCA1	FAM46A	0.38264	3.2135e-18
ABCA1	FAM53C	0.35447	1.0957e-15
ABCA1	FAM57A	0.24243	7.2993e-08
ABCA1	FAM70A	0.46307	6.1526e-27
ABCA1	FAM8A1	0.29387	4.8988e-11
ABCA1	FBXL5	0.29705	2.9592e-11
ABCA1	FBXL7	0.52298	4.0303e-35
ABCA1	FBXO21	0.31334	2.0336e-12
ABCA1	FBXO28	0.15954	0.00044395
ABCA1	FBXO3	0.20097	8.9273e-06
ABCA1	FBXO9	0.10626	0.019756
ABCA1	FBXW11	0.38328	2.7963e-18
ABCA1	FBXW2	0.36446	1.4792e-16
ABCA1	FCGR2A	0.53934	1.1846e-37
ABCA1	FEM1C	0.50826	5.8603e-33
ABCA1	FILIP1L	0.39408	2.5501e-19
ABCA1	FKBP1A	0.10342	0.023305
ABCA1	FMR1	0.10227	0.02489
ABCA1	FN1	0.52443	2.4342e-35
ABCA1	FN3KRP	0.22074	1.0131e-06
ABCA1	FNBP1L	0.11787	0.0096694
ABCA1	FNDC3A	0.26631	2.9778e-09
ABCA1	FNDC3B	0.43307	2.0776e-23
ABCA1	FOXG1	0.31334	2.0365e-12
ABCA1	FOXO1	0.39464	2.2443e-19
ABCA1	FRYL	0.45753	2.9286e-26
ABCA1	FSCN1	0.33873	2.231e-14
ABCA1	FTO	0.35232	1.6697e-15
ABCA1	FUBP3	0.40323	3.1267e-20
ABCA1	FUT8	0.10202	0.025247
ABCA1	FZD3	0.37971	6.0547e-18
ABCA1	FZD7	0.46648	2.3185e-27
ABCA1	GALNT7	0.17136	0.00015904
ABCA1	GBAS	0.088119	0.053443
ABCA1	GCLC	0.11045	0.015372
ABCA1	GCLM	0.21534	1.8753e-06
ABCA1	GDI1	0.39577	1.7381e-19
ABCA1	GGA1	0.24584	4.7141e-08
ABCA1	GGPS1	0.22785	4.4027e-07
ABCA1	GLIPR1	0.4795	5.0459e-29
ABCA1	GLT25D2	0.48143	2.8248e-29
ABCA1	GMFB	0.1963	1.45e-05
ABCA1	GNA12	0.53733	2.4675e-37
ABCA1	GNG12	0.33458	4.8006e-14
ABCA1	GNPDA1	0.34232	1.1382e-14
ABCA1	GNS	0.45743	3.017e-26
ABCA1	GOLGB1	0.37465	1.7812e-17
ABCA1	GOLM1	0.34909	3.1265e-15
ABCA1	GOLPH3L	0.11226	0.013763
ABCA1	GORASP1	0.37452	1.8337e-17
ABCA1	GORASP2	0.12431	0.0063378
ABCA1	GOSR1	0.37329	2.3758e-17
ABCA1	GPBP1L1	0.15484	0.00065513
ABCA1	GPD1L	0.14112	0.0019189
ABCA1	GPI	0.17912	7.8094e-05
ABCA1	GPKOW	0.29157	7.0207e-11
ABCA1	GPR137B	0.51033	2.9602e-33
ABCA1	GPR56	0.3675	7.9359e-17
ABCA1	GPRASP1	0.29575	3.6379e-11
ABCA1	GRB10	0.29674	3.111e-11
ABCA1	GRSF1	0.26725	2.608e-09
ABCA1	GSK3B	0.18763	3.4556e-05
ABCA1	GSPT2	0.45508	5.7943e-26
ABCA1	GTF2H5	0.12034	0.0082432
ABCA1	HABP4	0.32496	2.7175e-13
ABCA1	HDAC9	0.1691	0.00019464
ABCA1	HEATR1	0.079974	0.079736
ABCA1	HEATR2	0.36502	1.3183e-16
ABCA1	HECA	0.49052	1.7346e-30
ABCA1	HEG1	0.50682	9.4309e-33
ABCA1	HELZ	0.34221	1.1637e-14
ABCA1	HERC2	0.29783	2.6124e-11
ABCA1	HGSNAT	0.4503	2.1595e-25
ABCA1	HLA-DPB1	0.36581	1.1216e-16
ABCA1	HNRNPA0	0.21428	2.11e-06
ABCA1	HOMER1	0.17213	0.00014848
ABCA1	HPS5	0.44145	2.3246e-24
ABCA1	HRH1	0.52578	1.5194e-35
ABCA1	HS1BP3	0.25359	1.7042e-08
ABCA1	HS2ST1	0.41395	2.4532e-21
ABCA1	HSPA2	0.32709	1.8627e-13
ABCA1	HSPA9	0.28673	1.4818e-10
ABCA1	HYOU1	0.2702	1.712e-09
ABCA1	ICMT	0.24352	6.3518e-08
ABCA1	IER2	0.15555	0.00061845
ABCA1	IFI44L	0.20171	8.2654e-06
ABCA1	IFRD1	0.3434	9.2894e-15
ABCA1	IFT81	0.21153	2.8652e-06
ABCA1	IGF2BP2	0.12818	0.0048692
ABCA1	IGF2R	0.31258	2.3158e-12
ABCA1	IGFBP3	0.26163	5.7151e-09
ABCA1	IGFBP4	0.20689	4.7592e-06
ABCA1	IGFBP5	0.444	1.181e-24
ABCA1	IGSF3	0.11421	0.012191
ABCA1	IL13RA1	0.41042	5.7272e-21
ABCA1	ILF3	0.15754	0.00052481
ABCA1	IMPA1	0.11674	0.010395
ABCA1	ING3	0.26581	3.1943e-09
ABCA1	INHBB	0.35682	6.89e-16
ABCA1	INPP5A	0.10344	0.023286
ABCA1	INPP5F	0.24748	3.8127e-08
ABCA1	INSIG2	0.3446	7.3917e-15
ABCA1	INSM1	0.093535	0.040311
ABCA1	IPO9	0.31876	8.0493e-13
ABCA1	IQGAP1	0.42413	2.0084e-22
ABCA1	IRAK1	0.44059	2.9253e-24
ABCA1	ISOC1	0.081143	0.075418
ABCA1	ITPKB	0.61451	2.8017e-51
ABCA1	IVNS1ABP	0.22227	8.4925e-07
ABCA1	JAG1	0.18779	3.3999e-05
ABCA1	JAK1	0.47482	2.034e-28
ABCA1	JAM3	0.56186	2.2528e-41
ABCA1	JMJD1C	0.10083	0.027024
ABCA1	JOSD1	0.21759	1.4528e-06
ABCA1	JUNB	0.3189	7.8547e-13
ABCA1	KAL1	0.30546	7.5863e-12
ABCA1	KBTBD11	0.35629	7.6464e-16
ABCA1	KCTD3	0.31224	2.4497e-12
ABCA1	KHDRBS3	0.28691	1.4415e-10
ABCA1	KIAA0141	0.3672	8.4272e-17
ABCA1	KIAA0226	0.42266	2.8961e-22
ABCA1	KIAA0232	0.43558	1.0861e-23
ABCA1	KIAA0317	0.26839	2.2174e-09
ABCA1	KIAA0355	0.44548	7.949e-25
ABCA1	KIAA0430	0.38173	3.9182e-18
ABCA1	KIAA0494	0.49053	1.7296e-30
ABCA1	KIAA0528	0.13975	0.0021255
ABCA1	KIAA0947	0.33367	5.6728e-14
ABCA1	KIAA1033	0.50657	1.0255e-32
ABCA1	KIAA1279	0.25506	1.4003e-08
ABCA1	KIF13B	0.50026	7.9471e-32
ABCA1	KIF1A	0.23465	1.9313e-07
ABCA1	KIF1B	0.37468	1.7706e-17
ABCA1	KIF3B	0.35049	2.3859e-15
ABCA1	KIF5C	0.33967	1.8743e-14
ABCA1	KLF10	0.23741	1.3726e-07
ABCA1	KLF6	0.29026	8.6072e-11
ABCA1	KLHL2	0.24921	3.0417e-08
ABCA1	KLHL21	0.50673	9.7246e-33
ABCA1	KPNA1	0.37726	1.0248e-17
ABCA1	KPNA3	0.18969	2.8201e-05
ABCA1	KRAS	0.18056	6.8196e-05
ABCA1	KRR1	0.19148	2.3604e-05
ABCA1	LAMC1	0.26742	2.545e-09
ABCA1	LAMP2	0.44349	1.3531e-24
ABCA1	LANCL2	0.078194	0.086697
ABCA1	LAPTM5	0.52513	1.907e-35
ABCA1	LARP1	0.41428	2.2655e-21
ABCA1	LEPROT	0.38887	8.183e-19
ABCA1	LHFP	0.51428	7.8943e-34
ABCA1	LHFPL2	0.63825	2.1808e-56
ABCA1	LIMA1	0.1627	0.0003397
ABCA1	LIMCH1	0.25742	1.017e-08
ABCA1	LIMS1	0.51246	1.4503e-33
ABCA1	LITAF	0.2793	4.5434e-10
ABCA1	LMO2	0.53834	1.7064e-37
ABCA1	LMO3	0.16958	0.00018646
ABCA1	LMO4	0.17816	8.542e-05
ABCA1	LRP4	0.38214	3.5869e-18
ABCA1	LRPAP1	0.34385	8.5255e-15
ABCA1	LRRFIP1	0.20239	7.6902e-06
ABCA1	LSAMP	0.24758	3.7627e-08
ABCA1	LSM12	0.13913	0.0022259
ABCA1	LSM14A	0.27682	6.5547e-10
ABCA1	LTBP1	0.38998	6.3964e-19
ABCA1	LYN	0.33301	6.3983e-14
ABCA1	LYRM2	0.15584	0.00060351
ABCA1	LYZ	0.25648	1.1559e-08
ABCA1	MACF1	0.55329	6.3499e-40
ABCA1	MAFB	0.60577	1.6655e-49
ABCA1	MAFF	0.42772	8.1315e-23
ABCA1	MAGI2	0.44086	2.719e-24
ABCA1	MAN1C1	0.63708	3.9914e-56
ABCA1	MAN2B2	0.54231	3.9696e-38
ABCA1	MAP2	0.14459	0.0014744
ABCA1	MAP3K15	0.22991	3.4393e-07
ABCA1	MAP4	0.61585	1.4812e-51
ABCA1	MAP4K3	0.10123	0.02641
ABCA1	MAP4K4	0.56078	3.4585e-41
ABCA1	MAPK1	0.29804	2.5262e-11
ABCA1	MAPK10	0.35596	8.1606e-16
ABCA1	MAPRE1	0.25868	8.574e-09
ABCA1	MAPT	0.21524	1.8949e-06
ABCA1	MARCKS	0.41107	4.8979e-21
ABCA1	MARK3	0.24419	5.8318e-08
ABCA1	MARK4	0.29226	6.3002e-11
ABCA1	MAT2A	0.24921	3.0411e-08
ABCA1	MATN2	0.32561	2.4208e-13
ABCA1	MBD3	0.34047	1.6115e-14
ABCA1	MBNL1	0.26027	6.8994e-09
ABCA1	MBP	0.24384	6.0953e-08
ABCA1	MCL1	0.34003	1.7496e-14
ABCA1	MED13	0.25407	1.5977e-08
ABCA1	MED17	0.18969	2.8205e-05
ABCA1	MEGF9	0.38306	2.9366e-18
ABCA1	MEIS1	0.12736	0.0051512
ABCA1	MEIS2	0.26664	2.839e-09
ABCA1	METTL7A	0.43951	3.8891e-24
ABCA1	MFHAS1	0.37222	2.9739e-17
ABCA1	MFN2	0.26787	2.3876e-09
ABCA1	MFSD1	0.50813	6.1291e-33
ABCA1	MGLL	0.43994	3.4649e-24
ABCA1	MGRN1	0.37724	1.0286e-17
ABCA1	MID1	0.31128	2.8808e-12
ABCA1	MINA	0.23796	1.283e-07
ABCA1	MKL2	0.42121	4.1485e-22
ABCA1	MKNK2	0.2185	1.3108e-06
ABCA1	MKRN1	0.28304	2.5979e-10
ABCA1	MLC1	0.49986	9.0603e-32
ABCA1	MMD	0.22075	1.0118e-06
ABCA1	MMP2	0.31492	1.5555e-12
ABCA1	MNT	0.42813	7.336e-23
ABCA1	MOCS2	0.30532	7.7609e-12
ABCA1	MORC3	0.21958	1.1578e-06
ABCA1	MOXD1	0.32345	3.5481e-13
ABCA1	MPDZ	0.42213	3.3059e-22
ABCA1	MRC2	0.53699	2.7902e-37
[truncated: 450,719+ more rows]

## Sheet: summary_GBM
ceRNA	Num_1st-order_neighbors
CDS2	1434
PARVA	1362
EIF5	1323
DCP2	1268
FBXO28	1251
PSEN1	1242
ALG9	1241
MAPK1	1239
ZNF148	1237
VAPB	1233
PIGK	1232
C12orf5	1231
TMEM33	1231
RAB22A	1205
HS2ST1	1194
SERTAD2	1191
ATXN1	1181
SMAD4	1176
TMEM135	1162
HEG1	1158
AP1G1	1154
GMFB	1154
PRPF40A	1144
PSD3	1142
SSR1	1142
CUL5	1141
YIPF6	1141
ATRX	1140
QKI	1138
FZD3	1137
LRPAP1	1132
MKL2	1114
TNPO1	1105
IPO9	1101
USP9X	1097
GOSR1	1085
ERLIN2	1081
SERBP1	1081
PTCD3	1078
SEC63	1077
FBXW2	1075
ENAH	1074
TRPS1	1071
SCAMP1	1064
SMAD2	1061
CBX5	1056
CPSF6	1056
AP3S2	1052
SNX27	1050
GSK3B	1047
PAFAH1B1	1047
UBE2W	1046
ABCA1	1043
RHOQ	1043
MEGF9	1042
SCARB2	1042
UBE2G1	1041
APPL1	1032
PCYOX1	1030
GRSF1	1029
B4GALT5	1028
NFIB	1022
TRIM2	1020
SEPT11	1016
EIF2C1	1016
RAB14	1015
USP13	1010
TRIM44	1009
OSTM1	999
RSL1D1	997
TCF4	996
ZFAND5	996
ZBTB38	995
BCLAF1	994
CREBL2	993
DCP1A	993
SATB2	993
SASH1	990
PAK2	988
CUL3	986
TSPAN14	985
SSR3	984
ATG12	981
TMEM127	980
AGPAT5	979
GAPVD1	977
RPL28	977
UBE2H	975
PLEKHB2	973
PREPL	973
RBM12	973
KIAA0494	972
PHIP	972
ATP2B1	971
RNF24	971
KRAS	970
GTF2H5	969
HELZ	968
WIPF2	968
KPNA1	967
FEM1C	965
CEP350	964
IGFBP5	961
RAP2B	961
SLC26A2	961
DCTN4	957
FBXW11	957
ETF1	954
PITPNA	954
KIAA0355	953
SPG20	949
RSBN1	948
MTDH	946
RGS5	946
TWF1	946
YES1	946
KIAA0226	944
ARL4C	942
SEMA5A	941
UNC119B	939
ZNF12	936
YTHDC1	935
SEC24A	934
WDR82	934
EPM2AIP1	932
PRRC1	931
LIMS1	930
LSAMP	930
ODZ4	930
APPBP2	929
ZNF43	927
CNDP2	924
UBE4A	923
KIF3B	921
RYBP	921
RBM15B	920
DCLK1	918
SLC25A36	917
CAPRIN1	916
TMED5	916
BAG5	915
FXR1	915
MED13	914
PPP1R12A	913
RIT1	913
RAB11A	909
WNT5A	906
APOLD1	905
WDR26	905
TGOLN2	903
EFNB2	902
KIF1B	900
CYB5B	899
MCFD2	899
PHF20	898
PIK3R1	898
SAR1B	897
LIMCH1	893
NT5C2	893
STK38L	892
MAP4K4	891
RASSF2	891
AKAP11	889
MRPL19	889
CXADR	888
EIF2S1	885
ICMT	885
EIF4EBP2	883
KIAA0141	879
VPS24	878
CHL1	877
PGRMC2	877
PSMF1	877
DDX3X	876
ZNF395	872
ASXL2	870
CDC42BPA	869
E2F3	869
TRIM13	865
VAPA	865
YTHDF3	865
ZKSCAN1	865
CASK	864
CEP68	863
G3BP2	862
S100PBP	862
SS18L1	862
CAMSAP1L1	861
RAD23B	861
ARHGAP5	860
PPP6C	860
EPS15	859
FRYL	859
KIAA0232	859
PAPOLA	859
FBXO21	858
RAB21	858
RNF38	857
ZNF562	857
TRAK2	854
RNF11	853
WNK1	852
TMEM106B	851
SLC1A2	850
MTMR6	849
ALDH3A2	847
SPAG9	845
SWAP70	845
TXLNA	845
CAND1	844
NFASC	844
MID1	843
RAB5B	843
SMCR7L	843
LARP1	842
FNBP1	841
PEX19	841
SOX11	841
FAM134A	840
NDUFA10	840
AQP4	839
PODXL	838
TCEB3	838
TM9SF3	838
C20orf11	836
CERK	836
CYBRD1	836
MCL1	836
TRIM33	834
MARCKS	833
RNF4	832
STAMBP	831
HGSNAT	830
NOTCH2	830
DDX46	829
DPY19L4	829
LYRM2	829
FAM46A	828
ZMYM4	827
CANX	826
KCMF1	826
LEPROT	826
FNBP1L	825
NR3C1	825
TPD52	825
RRAGD	824
SNRK	824
KBTBD11	823
GNAI3	822
CRNKL1	821
KLF6	820
POLI	820
PRKACB	819
VPS4B	818
MAPT	817
OXSR1	816
SH3GLB1	816
ZMAT3	816
AP2B1	815
EIF2AK1	815
HECA	815
PHF21A	815
TNKS2	815
CBFB	814
ENDOD1	811
NUAK1	811
MTMR9	809
CALU	808
C3orf63	807
INSIG2	806
SORL1	806
CAB39	805
OXR1	805
MCTS1	804
GNG12	802
STX12	801
CORO1C	799
SNAP29	799
WASF3	798
PBRM1	797
REEP5	797
SPRY4	797
PHLDA1	795
LEMD3	792
MINA	792
TBC1D15	792
ELMO1	791
FMR1	791
ELAVL1	790
CALCOCO2	789
LRP4	789
ITPKB	788
MOBKL3	787
CEBPG	786
ABAT	785
UBE3A	785
ARHGEF3	784
RABGEF1	783
C11orf58	782
COMMD9	781
DPY19L1	781
GNS	780
PDCD6IP	779
SH2B3	778
EFHC1	777
SLC4A4	777
FAM8A1	775
GNA12	775
CIAO1	773
LAMP2	772
ARNT2	771
DTNA	771
ABLIM1	770
CRTC3	770
GLG1	769
CD93	768
ITGA6	768
TMEM168	768
MAP1LC3B	766
MAP2	766
TSC1	766
NAP1L1	762
TARDBP	762
TSPYL4	762
SETX	761
BACE1	760
FBXO9	760
MGLL	760
RPS6KA2	760
FOXO1	759
RHOBTB3	758
RNF111	758
ABI1	757
CALD1	757
GOLPH3L	757
LANCL1	755
SUPT7L	755
VGLL4	755
ZNF532	755
KIF5C	754
NT5E	754
ARF6	751
MYO6	751
ADIPOR2	750
TMEM30A	750
KIF13B	747
NAV2	745
SMARCA5	745
CPD	744
FAM53C	744
PTP4A1	744
TEX2	743
CCND2	741
KCNJ2	740
DERL1	739
PDXK	738
ACSL3	737
C10orf26	737
C21orf62	737
CHD9	736
MYO10	735
RSU1	735
CTNND1	734
WDR7	732
CD59	731
CLIC4	731
RGL1	731
LAMC1	730
NRIP1	730
RAD1	727
ZNF587	727
CREB3L2	726
EIF1AX	726
FDX1	726
C5orf22	725
SEC16A	725
VPS13C	725
ANKRD6	724
FSTL1	724
NUDT4	722
PJA2	722
GPKOW	721
ETV5	720
ANK2	718
PPP1CB	718
USP14	718
NKTR	717
C6orf120	716
LRRTM2	716
RABGAP1	715
UBE2B	715
SYNJ2BP	714
KIAA0430	713
KPNA3	712
SOBP	712
STAM	711
ARHGEF6	710
CCDC90A	710
CORO2B	710
BTBD1	709
CBX1	709
TIMP3	709
GPATCH8	707
F2R	706
USP47	706
ACACA	703
HDAC9	703
RAP2C	703
VCAN	703
GLT25D2	702
BTBD3	701
ERBB2IP	700
GGPS1	700
GPD1L	699
MAGI2	699
ARL1	698
PPP2R5E	697
ZCCHC8	697
COPS2	696
EPHA4	696
SLC25A4	696
TRIOBP	696
CD302	695
PNPO	694
NCALD	693
DAG1	692
SCRN1	692
MARCH6	691
AASDHPPT	691
AGK	691
SLC11A2	691
SLC38A1	691
PKIA	690
SERP1	690
SLC25A44	690
ALG6	689
RAB1A	688
SGCB	688
USP8	688
IGSF3	687
RAI14	687
MTMR4	686
RNF44	685
ZEB1	685
SPECC1L	684
UFM1	684
RNF14	681
GCA	680
PPM1D	680
RDX	678
NUP43	677
RND3	676
SCD	675
TIA1	675
OSBPL8	674
NBR1	673
CALM1	672
REEP1	672
GATAD2A	671
NID1	671
STAT3	671
MFHAS1	669
USP22	668
VEZF1	668
TXNDC15	667
MARCH3	666
SEH1L	666
RB1CC1	665
PPP2R5C	664
SACM1L	664
ALDH7A1	663
ARCN1	663
SPOCK1	663
LPPR4	662
RCBTB1	662
GALNT7	661
SPIN1	661
ARHGAP29	660
SEPT8	659
PNMA2	659
CYFIP2	658
LHFPL2	658
ARHGEF7	657
PHF2	657
CEP170	656
CHSY1	656
THUMPD1	656
SHOC2	655
RALBP1	654
SLC39A14	654
ASTN1	653
DCUN1D1	653
FNDC3A	653
PAX6	653
WSB2	653
PLEKHF2	652
ZNF140	652
PKD2	650
SH3BP4	650
SLC31A1	650
PPP3CA	649
MBNL1	648
ARID5B	647
C1orf27	646
POLR2E	646
PRNP	646
DDX17	645
MAML1	645
TMEM47	644
UTP14C	644
GOLM1	643
CADM1	640
SLC35A5	640
SDC2	638
KLHL21	637
SLC1A4	637
ABCE1	636
FNDC3B	636
ATP1A2	635
CRIM1	634
DDHD2	634
KLF10	634
PCNP	634
TMCO1	634
MAPRE1	633
MTMR2	633
SCN3A	633
ATP6V1A	632
COL4A3BP	632
FUBP3	632
MKRN1	632
AMOTL2	630
KAL1	630
NRAS	630
LMO4	629
MED17	629
CD2BP2	628
DMXL2	628
MED1	628
NOVA1	628
HRH1	627
MGEA5	627
NDRG3	626
TMED7	624
CHD1	623
SYT11	623
C14orf147	622
GCLM	621
GRB2	621
SLC9A6	621
SETD5	619
TNS3	619
ZC3H11A	619
GNPDA1	618
POLD3	618
PPP2R2A	618
TMOD1	618
LRPPRC	617
RIOK3	617
RNF138	617
UQCRB	616
GRB10	615
BCL10	614
MARK4	613
STAU1	613
LANCL2	612
LSM12	612
NPLOC4	612
PKN2	612
ADAM9	611
PRKAR1A	611
EPAS1	609
GAB2	608
RAP2A	608
FAM102A	607
NETO2	606
SSFA2	606
MOSPD1	605
NDUFC2	605
SAP30BP	605
PTPRE	604
RPA1	604
MORC3	603
PAICS	603
TBC1D9B	602
KIAA0247	601
ZFYVE16	601
PROSC	600
GSPT1	599
SRPK2	599
C1orf9	598
JAK1	598
UBP1	598
RANBP6	597
EID1	596
ATP10D	595
DVL3	595
ENC1	595
LBR	595
CLASP1	594
HMBOX1	594
JAG1	594
C5orf30	593
GNG4	593
CHP	592
NCOA1	592
TCEB1	592
PIP5K1C	591
CHMP2B	590
CHORDC1	588
TOR1B	588
UBE2Q1	588
DTX4	586
NDE1	586
PFKFB3	586
SNN	586
ZMYND11	586
SHROOM2	585
C7orf42	584
CKAP2	582
LASP1	582
PCM1	582
CTDSP2	581
HSDL2	579
MFN2	579
PSME3	579
ARF3	578
STK39	578
GINS1	576
JOSD1	576
SF3A1	576
TMEM50B	575
IMPA1	573
MAPK10	573
PDGFRA	572
UBL3	571
DDX18	570
LPL	569
ADD1	568
INSIG1	568
RALA	568
NECAP1	567
PHC1	567
STON1	567
USP25	567
NCBP2	566
NBN	565
EIF4E	564
INPP5F	564
MTUS1	564
RASA1	564
ARL4A	563
PELI1	563
DDX21	562
LMO3	562
ZC3H14	562
GOLGA8A	561
LSM14A	560
ARMC1	559
UBR5	559
ZIC1	557
RBBP4	556
BET1	555
IFI44L	555
WWC3	555
E2F6	554
PHF17	554
DLG5	552
IQGAP1	552
SFXN1	552
STXBP1	552
TMEM123	552
VAMP3	552
ANKRD27	551
UBE2Z	550
ZBTB5	550
ZNF302	550
KIF5B	549
TFRC	549
FAM57A	548
YIPF5	548
ZFP106	548
CD47	547
THBS2	547
TOB2	547
SH3BP5	546
SLC16A1	546
HYOU1	545
KRR1	545
RBM25	545
TATDN2	545
NCK2	544
OSBPL11	544
PEG10	544
AGL	542
TSN	542
ZFP36L1	542
C6orf62	541
FAM129A	541
RNF40	541
PPP1R3C	540
SUV420H1	540
PNRC2	539
PTK2	539
RAB3GAP2	539
PDE4B	538
RBL2	538
CNOT7	536
DPYSL3	536
NFE2L1	536
PALLD	536
PDZD2	536
DOCK4	535
PTPLAD1	535
STAG2	535
KIAA0528	534
POU3F2	534
ANKRD10	533
CUL4A	533
KCTD12	533
NCOR1	533
SLC39A6	533
ATP2B4	532
BLCAP	532
BPTF	532
IRAK1	532
TIPARP	532
TNFRSF21	532
DLD	531
FADS1	531
JAM3	531
MRPL22	531
TOMM20	531
ATXN10	530
MMD	530
BRD4	529
F3	529
HMGCR	529
HOMER1	529
TOR1A	529
EDNRB	528
NXT2	528
C5orf15	526
FEZ2	526
NARG2	526
GTF2H1	525
LHFP	525
TEX261	525
RFK	524
BDH2	523
ZC3HAV1	523
AKTIP	522
KIAA0317	522
PHC2	522
SLTM	522
C1orf216	521
C5orf13	520
FBXL5	519
CAPZA1	517
MUT	517
DAB2	515
HMGB3	514
SEC61A1	514
AP3M2	513
RBM8A	513
UBE2D2	513
ARID1A	512
KIF1A	512
LZTFL1	512
NEDD9	512
YME1L1	512
ABCD3	511
ASAH1	511
METAP1	511
KCTD3	510
PTPRK	510
ATG5	509
PDHA1	509
RAP1A	509
KIAA1033	508
MREG	508
SNX19	508
BAZ2B	507
BCL6	507
CRLF3	504
PDPN	504
PLSCR4	504
DNM1L	503
PSMA5	503
TXNRD1	503
CNP	502
GLIPR1	502
IL13RA1	502
MRPL35	502
TSPYL1	502
CCNG1	501
IRS2	501
LIMA1	501
WIPI2	501
CDC23	500
TIMP2	500
DNAJB1	499
STK24	498
SUZ12	498
TJP1	498
AP1S2	497
LITAF	497
NSF	497
CLIP2	496
TXNIP	495
SOX4	494
FAM134C	493
FAM136A	493
FZD7	493
STK17A	493
UBE3C	492
VPS37C	492
WSCD1	492
CARHSP1	490
EXTL2	490
PAQR3	490
PPAP2B	490
CTNNBIP1	489
GOLPH3	489
CPNE3	488
RSRC2	488
FUS	487
REV3L	487
HPS5	486
MEIS1	486
PXDN	486
SAP18	484
TOMM70A	484
POT1	483
MRPS16	482
SLC24A3	482
SLC25A32	480
MARCH7	479
CCDC47	479
SRP72	479
PDXDC1	478
COX11	477
MXI1	477
ROBO1	477
BAG1	476
STAG1	476
ZDHHC7	476
MAT2A	475
DMTF1	474
EIF4H	474
ZNF665	474
BTAF1	472
FCHSD2	472
CTSO	471
ELTD1	471
GPI	470
KLHL2	470
SLC2A1	470
CANT1	468
CHMP1B	468
CDV3	467
DNAJC15	467
IDH3A	467
SERINC3	465
WEE1	465
HLA-DPB1	464
C17orf63	463
GTF2E1	463
METAP2	463
PSMD5	463
SELT	462
SLMO2	462
VEGFA	462
AKAP12	460
TMEM50A	460
ABL1	459
PUM2	459
ADNP2	458
CLDND1	458
TMEM97	458
DNAJB6	456
FKBP1A	456
CALM3	455
HDAC2	455
SOX9	455
UGDH	455
CTNND2	454
FUT8	453
CTNNA1	451
MNT	451
PCDH17	451
BMI1	450
SLC7A5	450
ARHGEF18	449
DNAJA3	449
HNRNPA0	449
ID4	449
TIMM17A	449
TPCN1	449
CACYBP	448
TNIK	448
TOP1	448
SLC25A12	447
HABP4	445
MAP4	445
POGZ	445
TCTA	445
TMEM43	445
TMEM9B	445
EP300	444
GCLC	443
GSTM3	443
PUM1	443
PYROXD1	443
DAZAP2	442
PPP2CA	442
CAST	441
SSPN	441
STOM	441
IFRD1	439
ProSAPiP1	439
ADD3	438
CES2	438
FAM107A	438
WFS1	438
ZHX2	438
KCNJ16	437
OSBPL1A	437
PCDH9	437
TTC19	437
COG5	436
COL4A1	436
FNBP4	434
STAT1	433
ATP6V1B2	432
CRK	432
GBAS	432
UBN1	432
CTCF	431
CDKN1B	430
CD46	429
TSPAN12	429
FTO	428
LYPLA1	428
PRKD1	428
PTRF	428
SP3	427
TAF2	427
BSDC1	426
MEIS2	426
ACTR1A	425
GNB1	425
MAFF	425
RAB5A	425
TERF2	424
CSNK1D	423
ZFYVE21	423
C19orf54	421
TMEM184B	421
DAP	420
KIAA0947	420
DBF4	419
EGR1	419
BUB3	418
MCAM	418
MLC1	418
PRPF4	418
YLPM1	418
SLC35E3	417
APP	416
DNAJB14	416
TMEM41B	416
GPRC5B	415
MYD88	415
ROCK1	415
TAOK3	415
BZW1	414
CSNK1A1	414
MRPS14	414
NRCAM	414
RBMS1	414
SNX4	414
SPEN	414
CAMLG	413
MAFB	413
FAM70A	411
GRIA2	411
MRPS27	411
OPA1	411
RAB4A	411
RANBP2	411
UBE2L3	411
HMGN4	410
NOTCH1	410
BECN1	409
MRPL42	409
C9orf82	408
CMTM6	408
GATAD1	408
INHBB	408
NDUFA5	408
RIN2	408
BMPR1A	407
DAAM2	407
PBX3	407
RAD21	406
TPR	405
TROVE2	405
POLDIP2	404
RHOT1	404
GOT2	403
MACF1	402
NUDT11	402
RBM7	401
RER1	401
USP16	401
VPS26A	401
C11orf57	399
KIAA0090	399
SMC6	399
UBE2D3	399
SEPT9	398
EIF2AK3	398
MMP2	397
IGF2R	396
LPHN3	396
PPME1	396
WRB	396
ZNF706	396
CELSR2	395
COBL	395
GORASP2	395
CA12	394
TAX1BP1	394
B3GAT1	393
ISOC1	393
POLE3	393
PTBP1	393
INPP5A	392
GOLT1B	391
LRRC40	391
C12orf29	390
CS	390
DAP3	390
SUMO1	390
CTGF	389
PADI2	389
AP3D1	388
ASRGL1	388
BRD3	387
CHST10	387
FAM111A	387
SPTLC1	387
ELMO2	386
SALL2	386
SMURF2	386
WAC	386
CLSTN1	385
DDIT4	385
SALL1	385
SMC5	384
SOCS2	384
TDG	384
CAPRIN2	383
CASP3	383
EIF4B	382
SDC3	382
DARS	381
ZNF611	381
AK2	380
CLASP2	380
DNAJB9	380
RAB3GAP1	380
SETD1B	380
AMPD2	379
COPA	379
OPTN	379
PARP1	378
CECR1	377
DENR	377
NTRK2	377
WDR45L	377
ALKBH1	376
NSMAF	376
SATB1	376
ACVR1	375
CKAP4	375
IVNS1ABP	375
MRFAP1L1	375
DNAJA2	374
MCM6	374
NLGN1	374
GCC2	373
IFT57	373
TSPAN6	373
DHX40	372
PNO1	372
TPP1	372
FAM115A	371
PHKB	371
USP33	371
CASD1	370
DEGS1	370
TPM4	370
SLA	369
ZBTB11	369
ANP32E	367
GORASP1	367
LSM5	366
PTPN11	366
UQCC	366
COL5A2	365
HNRPDL	365
MED4	365
SMARCC2	365
SERPINE1	364
SYNE2	364
PSMD9	363
SEC14L1	362
TMEM100	362
YEATS2	362
CSNK2A1	361
CBX3	360
RANBP9	360
HLTF	359
KIAA0776	359
OSBPL9	359
SART1	359
SF3A3	359
MRTO4	357
NDEL1	357
SEC23A	357
SC4MOL	355
ZNF195	355
MTCH2	354
RCN1	354
TMED2	354
TSEN34	354
USP34	354
CDYL	353
KBTBD2	353
PTDSS1	353
CD164	352
UPF3A	352
ACLY	350
BBS1	350
ACTR2	349
C17orf62	349
FBXL7	349
MEX3C	349
ZNF606	349
AZIN1	348
MYLK	348
TRIM9	348
VPS37B	348
APLP2	347
CUL1	347
HS1BP3	347
SDHC	347
LSG1	346
SEPHS1	346
SACS	345
STX18	345
GPR137B	344
RAB1B	344
SNX5	344
PRC1	343
TULP3	343
NLGN4X	342
NSFL1C	342
PIN4	342
VCP	342
COQ10B	341
ATP1B2	340
HIST2H2BE	340
IFIT5	340
OSBP	340
RBM3	340
TTC4	340
DEK	339
GALNT1	339
SORD	339
TOPORS	339
UBAP1	339
DPYD	337
FAM82B	337
METTL7A	337
PDE8A	337
AGPAT1	336
ARFIP2	336
DKK3	336
EMP1	336
FBXO3	336
ACBD3	335
CYP51A1	335
DHFR	335
ZNF91	335
AHCYL1	334
EPS8	334
HDLBP	334
PRUNE2	334
TBL2	334
KCTD5	333
LRRC59	333
PPP4R1	333
SNX6	333
ME2	332
MYH10	331
BSCL2	330
ATP2C1	329
CHMP7	329
CNOT2	329
OXCT1	329
PFKP	329
SLC31A2	329
SLC6A1	329
TP53BP2	329
IRF9	328
PEX3	327
PPP1R10	327
BPGM	326
EHBP1	325
MRP63	325
MYO1B	325
POLA1	324
REV1	324
EXT2	322
KIAA1598	322
NECAP2	322
PAF1	322
SLC25A13	322
STEAP3	322
USO1	322
FAM120A	321
FOXG1	320
GOLGB1	320
KIAA0174	320
EVI2A	319
ATP6V1D	318
DUSP6	318
TRIM22	318
ACSL1	317
PROS1	317
C9orf78	316
SMARCE1	316
CD83	315
ELF1	315
PDE8B	315
MAN1C1	314
SRPRB	314
ZMIZ1	314
FILIP1L	313
RPP30	313
SMAD1	313
SQSTM1	313
DYNLT3	312
SAE1	312
ZMPSTE24	312
CLN5	311
DR1	311
CTSA	310
CX3CR1	310
MAN2B2	310
NPTN	310
RCAN1	310
AUTS2	309
MAT2B	309
RETSAT	309
TBK1	308
NPTX2	307
COIL	306
CSNK1E	306
M6PR	305
PITPNB	305
POP4	305
EI24	304
WDR47	304
KLHL23	303
LARS	303
ZCCHC10	303
ATF1	302
MBP	301
RRM2	301
ABCG2	300
HERC2	300
ILF3	300
NONO	300
TRIB2	300
ANKRD46	298
FAM98A	298
IGFBP3	298
RCHY1	298
SH3GL1	298
UNC13B	298
BFAR	297
MGRN1	297
TSNAX	297
COTL1	296
CTSS	296
TXNDC5	296
GFAP	295
ANKMY2	294
MPDZ	294
C10orf10	293
MKNK2	293
ARHGAP12	292
IBTK	292
ITM2C	292
PID1	292
WDR73	292
CLK4	291
MSRB2	291
FBXO34	290
MED23	290
YTHDF1	290
CDH11	289
DPP6	289
CSDE1	288
TJP2	288
TRAM1	288
DMXL1	287
LMO2	287
PELO	287
SNRPB2	287
DENND4B	286
MRPL17	286
ADNP	284
SNAP25	284
ZFR	284
CCND3	283
PLP1	283
VAT1	282
ATP9A	281
DPP3	281
NUP153	281
CASC3	280
CNTNAP1	280
HNRNPC	280
PDHX	280
RUFY3	280
SLC25A38	280
SMPD4	280
SYPL1	280
UBE2N	280
PUS7	279
SCIN	278
SLC12A7	278
SNX11	278
TMEM87A	278
CTR9	277
NDRG4	277
RTCD1	277
WDR41	276
KPNA2	275
CLCN3	274
DFFA	274
RSAD1	274
ZNF292	274
BAI3	273
SEPT10	272
CEP57	272
CUL2	272
WDR1	272
TCFL5	270
HEATR1	269
PSAT1	269
CROT	268
PPP2R4	268
WSB1	268
H1F0	267
PNRC1	267
FAM60A	266
GHITM	266
BCL7B	265
BEX4	265
GABBR1	264
PTPN13	264
SAR1A	264
SEC22B	264
SNX10	263
SV2A	263
GPBP1L1	261
PEX12	261
C8orf4	260
CBR4	260
COPZ1	260
MAP4K3	260
EIF3J	259
NEK4	259
RACGAP1	259
MATN2	258
RNF13	258
LRRFIP1	257
NR2E1	255
ENY2	254
RBM22	254
SGSM2	254
DDOST	253
FSCN1	253
MRPS18B	253
RNH1	253
FN1	251
PRPS2	251
TRIB1	251
ANKRD17	250
ARL5A	250
WBP2	250
CRYZL1	249
F13A1	249
TIPRL	249
TMBIM1	249
AK1	248
KPNB1	248
MRPS10	248
RAP1GDS1	248
ZZZ3	248
CDKN1A	247
MAPK6	247
PIPOX	247
BCL2L13	246
GFPT2	245
KDELR2	245
ZMYM3	245
SERPINA1	244
GTF2I	241
ING3	241
MTCP1	241
ZDHHC14	241
MKNK1	240
HEATR2	239
JUN	239
CLINT1	238
SUPT16H	238
SF1	237
PBK	236
RBM26	236
AMFR	235
EIF2S2	235
SPRY1	235
C20orf111	234
TRIM8	234
CCNC	233
PDGFA	233
ARF1	232
LEPROTL1	232
MIS12	232
SUCLG2	232
VDAC1	232
AFTPH	231
NCAN	231
PJA1	231
RALGDS	231
ACO1	230
MRPL24	230
PPIF	230
SIAH1	230
CDKN2AIP	229
CPNE1	229
MKRN2	229
CRBN	228
LTBP1	228
RFTN1	228
RMI1	228
SOD2	228
AP2A2	227
C19orf2	227
CD44	227
PLS3	227
DCTD	226
MCM3	226
NDRG1	226
NUSAP1	226
SUMO3	226
DERL2	225
GLUD1	225
NR2F2	225
PNN	225
RGPD5	224
SPRY2	224
UXS1	224
ADH5	223
C2orf42	223
RHOC	223
ACADM	222
PPP3CB	222
TAPBP	222
CBX6	221
MAP3K15	221
DSE	220
EPB41L2	220
IGFBP4	220
PYGB	220
YTHDF2	220
CTDSP1	219
DOK5	218
RDH11	218
TRIAP1	218
ZFAND3	218
CDC42	217
CENPF	217
SEPHS2	217
ZNF22	217
COX4NB	216
IDH1	216
YKT6	216
EFS	215
FCGR2A	215
ITFG1	215
NUP133	215
LMAN2L	214
MLF1IP	214
YPEL5	214
NAP1L3	212
RAB7A	211
C19orf42	210
MRPL49	210
NPEPPS	210
PRKRIR	210
WDR3	210
CAP2	209
PFKM	209
COMT	208
DNPEP	208
DUT	208
PRKRA	208
TMEM131	208
EIF5B	207
LYRM1	207
PMPCB	207
RAB8A	207
SEC24B	207
CAV1	206
RAB40B	206
ABHD11	205
COL4A2	205
COL4A5	205
DCK	205
EBAG9	205
GBP1	205
MOAP1	205
PITPNC1	205
DPF2	204
IGF2BP2	204
MRC2	204
PDGFC	204
RCN2	204
DHCR24	203
EFEMP1	203
TOP2A	203
RHEB	202
TMEM165	202
MID1IP1	201
YY1	201
CHCHD3	200
POLR2K	200
WTAP	200
ADSS	199
APPL2	199
ECHDC1	199
PPA2	199
RCBTB2	199
UBE2A	199
GPRASP1	198
BAZ1B	195
EFHD2	195
DAAM1	194
MOXD1	194
TANK	194
BAMBI	193
CAPZA2	193
CHFR	193
CNOT8	193
CXCL14	192
GCSH	192
ABHD4	191
ZNF83	189
TMEM109	188
ZMYND8	188
KIF2A	187
SNRPD3	187
AHR	186
QDPR	186
SETD3	186
GLRX5	185
MSN	185
PPCS	185
SESN1	185
SNRPD1	185
FADD	184
OGDH	184
UNG	184
RAF1	183
KIAA0907	182
COPS8	180
RBM23	180
UBE2L6	179
ITGA5	178
MFSD1	178
COMMD8	176
EHD4	176
PREB	176
APBA2	174
F8	173
INSM1	173
MAEA	173
C1orf174	172
PPP1R11	172
JMJD1C	170
SIDT2	170
PTPRF	169
SNRPE	169
TCERG1	169
GRAMD3	168
MAP2K1	168
HN1	167
BRP44L	166
CHST12	165
CREG1	165
FADS2	165
KLHL9	165
SCNM1	165
EFHD1	164
KHSRP	164
MED21	164
ASCC3	163
NSUN5	163
ANXA6	162
THY1	162
CTBP2	161
IER2	161
OGFOD1	161
POLR2F	160
RPA2	160
TMEM14A	159
USP7	159
CIAPIN1	158
CNIH	158
ATF3	157
NINJ1	157
YWHAE	157
R3HDM2	156
PNMA1	155
TNPO3	155
URM1	155
C9orf6	154
CCT6A	154
GYS1	154
LYN	154
SART3	154
C6orf145	153
NDP	153
SDC4	153
C1D	152
FN3KRP	152
MTERF	152
ACAD8	151
WASF1	151
ZNF274	151
NOL8	150
PROM1	150
RBBP6	150
ZNF266	150
PTPRM	149
RNF10	149
SLBP	149
ZNF331	149
KIAA0101	148
USP3	147
CCDC92	146
SLC30A9	146
STMN1	146
EIF3A	145
GLRX	145
NDN	145
SEC24C	145
EGFR	144
TNFAIP6	144
CP	143
BBS10	142
MBD3	142
XKR8	142
XRCC5	142
CDH2	141
AQP1	140
ARFGAP3	140
DIMT1L	140
MYCBP2	140
PER1	140
SH3BGRL	140
TRIM37	140
BID	139
CSE1L	139
RAB2A	139
CHST2	138
NKX2-2	138
RTN1	138
COG2	137
SUPT4H1	137
DLST	135
ECM2	135
NIPSNAP1	135
PARN	134
SCCPDH	134
ZCCHC6	134
SDCCAG3	133
TPST2	133
ARHGEF2	132
GPR56	132
MOCS2	132
PLOD2	132
UBE2V2	132
HMGB2	131
RNF103	130
ADPGK	129
CDC25B	129
LETMD1	129
TSPAN31	129
ANXA4	128
FAM32A	127
TSFM	127
TOB1	126
DDX23	125
MXRA5	125
THTPA	125
TMEM70	125
MINPP1	124
POLR3B	124
GIPC1	122
GTF2A2	122
KIAA1279	121
KRT10	121
PTPN4	121
ATP2A2	120
BNIP3	120
CPSF4	120
CSF1R	120
CYR61	120
HSPA9	120
TFE3	120
USP10	120
UTP11L	120
ZNF544	120
GOT1	119
MAN2A1	119
SFPQ	119
SHQ1	119
PRKRIP1	118
LAPTM5	117
ATP6V1G2	116
PGK1	116
SLC39A1	116
SHMT2	115
TPP2	115
PHB	113
IER5	112
LAGE3	112
USP4	112
ZBTB20	112
ZNF263	112
RFX5	111
SLC25A46	111
VCAM1	111
KIDINS220	110
MARK3	109
CALR	108
RPS6KC1	108
SEC23B	108
SRPR	108
GATM	107
PRKDC	107
TERF1	107
YRDC	107
GDI2	106
HSD17B11	106
PDIA6	106
SRP19	106
CHCHD7	105
DCN	105
MS4A4A	105
ZNF189	105
ACAT1	104
ATP6V0E1	104
GDI1	104
RCAN2	104
TMBIM4	104
CDIPT	103
LAMP1	103
XPC	103
ABCA8	102
CRMP1	102
MGAT1	102
RNF34	102
COMMD10	101
FDFT1	101
NASP	101
TSC22D3	101
ABCA3	99
ADI1	99
CLEC2B	99
C20orf3	98
CD163	98
RNF139	98
LRIG1	96
MEPCE	96
PRPS1	96
TCTN3	96
TUFM	96
C7orf49	95
FLNC	95
PRKAR2B	95
SYNGR2	95
DKC1	94
FTSJ2	94
ST13	94
TNIP2	94
GNAI2	93
HDDC2	93
HDGFRP3	93
TOPBP1	93
HECTD3	92
ID2	92
PTX3	92
TGFBI	92
TSPAN13	92
ZWINT	92
LRRC8D	91
TRIM27	91
COL6A3	90
PPID	89
MSX1	88
SOX2	88
TGIF1	88
ABCF1	87
GBE1	87
PLSCR3	87
SNX2	87
THAP11	87
ZNF131	87
ADM	85
B3GNT1	85
C8orf33	85
CA2	85
CCNB1	84
DCTN6	84
NKRF	84
SRPX	84
GSPT2	83
HCCS	83
POGK	83
POSTN	83
PRDX3	83
ANKRD11	82
APH1A	82
CBY1	82
GGA1	81
HSPH1	81
NPC1	81
GTF3C2	80
MTMR1	80
SH3YL1	80
SGTA	79
SPG7	79
YWHAH	79
ARMCX3	78
C16orf45	78
GRPEL1	78
PEPD	78
TTC3	78
ALCAM	77
FOS	77
RUSC1	77
TM4SF1	77
CEPT1	76
RLF	76
SHC1	76
TAF11	76
CTNNA2	75
HARS	75
PPIC	75
WARS	75
ACAT2	74
ACTN1	74
AMD1	74
HADH	74
NELL2	74
RAB5C	74
ZDHHC6	74
SRR	73
UBAP2	73
MAD2L1	72
SPOP	72
GOLGA4	71
GTF2E2	71
ZNF146	71
C11orf68	70
DHX15	70
DUSP1	70
GALNS	70
RNF7	70
VPS45	70
GTF3C1	69
HADHA	69
LYZ	69
PCYOX1L	69
PCMT1	68
COQ9	67
GIMAP4	67
HDGF	67
ACP1	66
BRP44	66
C19orf22	66
DDB1	66
PLLP	66
PRAF2	66
RNASEH1	66
TXN2	66
RBM5	65
XPO1	65
FARP1	64
TNIP1	64
MEN1	63
PLEKHB1	63
AP2M1	62
DEXI	62
SMYD2	62
ZC3H7A	62
ZNF207	62
GAL3ST4	61
PLEKHA5	61
SMNDC1	61
YARS	61
CKS1B	60
PA2G4	60
SDHD	60
C10orf18	59
IFNGR2	59
MGP	59
OAZ2	59
ZFP36	59
COLEC12	58
CRY1	57
FAM49B	57
GPR125	57
PDE6D	57
SNW1	57
LYRM5	56
PINK1	56
RGS1	56
ACTR1B	55
ANKRA2	55
CISD1	55
DLAT	55
MRPL15	55
ARNTL	54
CAPZB	54
MPP1	54
HDAC1	53
COL1A2	52
HSPA2	52
IL10RB	52
MAGEF1	52
EXOC1	51
KIAA0196	51
KLF2	51
NFIL3	51
NUCB1	51
RNPS1	51
SLC35D2	51
SPG21	51
WBSCR22	51
ZNF26	50
CD151	49
CSNK1G2	49
LRP1	49
MED28	49
NAP1L4	49
NUDT3	49
PPAP2A	49
SYNCRIP	49
MARCH2	48
ARPC1A	48
ATP6V0E2	48
GANAB	48
POLR3K	48
TIMM23	48
ANKRD49	47
CYB5R1	47
MTHFD2	47
TAGLN2	47
USF2	47
BCAS2	46
CCBL2	46
EFNA1	46
P4HA1	46
PACSIN2	46
SLC2A10	46
TIMM13	46
ZSCAN18	46
ENO2	45
[truncated: 390 more rows]

## Sheet: core_pairs_OV
ceRNA1	ceRNA2	Pearson_correlation	Pearson_correlation_two-tail_p-value
AARS	ENAH	0.21346	1.8683e-07
AARS	MCTS1	0.17413	2.2855e-05
AARS	TMEM135	0.19757	1.4651e-06
AASDHPPT	SEPT8	0.18149	1.0005e-05
AASDHPPT	SEPT11	0.13406	0.0011534
AASDHPPT	ABCE1	0.29814	1.787e-13
AASDHPPT	ACACA	0.087336	0.034695
AASDHPPT	ACLY	0.15568	0.00015657
AASDHPPT	ACSL3	0.25178	6.5542e-10
AASDHPPT	ACVR1	0.25298	5.4016e-10
AASDHPPT	ADAM9	0.16554	5.7439e-05
AASDHPPT	ADIPOR2	0.1462	0.00038877
AASDHPPT	ADNP2	0.1075	0.0092681
AASDHPPT	AGPAT5	0.22927	2.0438e-08
AASDHPPT	AKAP11	0.11987	0.0036894
AASDHPPT	AKAP12	0.17367	2.4024e-05
AASDHPPT	ALDH3A2	0.10434	0.011566
AASDHPPT	ALDH7A1	0.2763	1.0356e-11
AASDHPPT	ALG9	0.53145	5.9593e-44
AASDHPPT	ALKBH1	0.19057	3.4516e-06
AASDHPPT	AMOTL2	0.13772	0.0008382
AASDHPPT	ANKMY2	0.18293	8.4834e-06
AASDHPPT	ANKRD27	0.071948	0.082084
AASDHPPT	ANKRD46	0.31287	9.4484e-15
AASDHPPT	ANKRD6	0.079023	0.056105
AASDHPPT	ANP32E	0.14733	0.0003497
AASDHPPT	AP1G1	0.23603	7.5441e-09
AASDHPPT	AP1S2	0.15723	0.00013429
AASDHPPT	AP2B1	0.21321	1.9303e-07
AASDHPPT	AP3M2	0.14119	0.00061513
AASDHPPT	AP3S2	0.15154	0.00023451
AASDHPPT	APOLD1	0.088583	0.032179
AASDHPPT	APPBP2	0.25369	4.8148e-10
AASDHPPT	ARHGAP5	0.085971	0.03764
AASDHPPT	ARHGEF3	0.15275	0.00020848
AASDHPPT	ARHGEF7	0.1581	0.00012308
AASDHPPT	ARID5B	0.11109	0.0071579
AASDHPPT	ARL1	0.23351	1.0979e-08
AASDHPPT	ASRGL1	0.19226	2.8134e-06
AASDHPPT	ASXL2	0.14756	0.00034233
AASDHPPT	ATG12	0.17526	2.0171e-05
AASDHPPT	ATG5	0.30007	1.2286e-13
AASDHPPT	ATP10D	0.17314	2.5458e-05
AASDHPPT	ATXN1	0.080393	0.051964
AASDHPPT	BACE1	0.26825	4.2417e-11
AASDHPPT	BAG5	0.13132	0.0014567
AASDHPPT	BAZ2B	0.16263	7.7702e-05
AASDHPPT	BCL10	0.17518	2.0361e-05
AASDHPPT	BCLAF1	0.22808	2.4263e-08
AASDHPPT	BDH2	0.1545	0.00017582
AASDHPPT	BEX4	0.20823	3.7439e-07
AASDHPPT	BID	0.22525	3.6435e-08
AASDHPPT	BMPR1A	0.28308	3.0507e-12
AASDHPPT	BPTF	0.13083	0.0015185
AASDHPPT	BRP44L	0.13717	0.00087966
AASDHPPT	BTBD3	0.22798	2.4632e-08
AASDHPPT	BUB3	0.23385	1.0434e-08
AASDHPPT	BZW1	0.29044	7.7895e-13
AASDHPPT	C10orf10	0.073502	0.07567
AASDHPPT	C12orf29	0.17754	1.5661e-05
AASDHPPT	C12orf5	0.19631	1.7136e-06
AASDHPPT	C19orf42	0.15161	0.00023282
AASDHPPT	C19orf54	0.14905	0.00029753
AASDHPPT	C1orf216	0.21374	1.7995e-07
AASDHPPT	C20orf11	0.22514	3.7026e-08
AASDHPPT	C5orf13	0.18102	1.0557e-05
AASDHPPT	C6orf62	0.20995	2.9838e-07
AASDHPPT	C7orf42	0.085915	0.037763
AASDHPPT	C9orf82	0.2549	3.9608e-10
AASDHPPT	CA2	0.1383	0.00079648
AASDHPPT	CACYBP	0.27311	1.8217e-11
AASDHPPT	CADM1	0.27563	1.1683e-11
AASDHPPT	CALD1	0.082932	0.044962
AASDHPPT	CALU	0.15746	0.00013115
AASDHPPT	CAMLG	0.20448	6.1038e-07
AASDHPPT	CAMSAP1L1	0.13232	0.0013386
AASDHPPT	CAND1	0.21722	1.1193e-07
AASDHPPT	CANT1	0.22804	2.4429e-08
AASDHPPT	CANX	0.14895	0.00030018
AASDHPPT	CAPRIN1	0.23609	7.4683e-09
AASDHPPT	CAPZA1	0.14777	0.00033574
AASDHPPT	CBX3	0.15737	0.00013241
AASDHPPT	CCDC47	0.23468	9.2255e-09
AASDHPPT	CCND2	0.096677	0.019347
AASDHPPT	CCNG1	0.2123	2.1836e-07
AASDHPPT	CD164	0.28417	2.4972e-12
AASDHPPT	CD47	0.091067	0.027631
AASDHPPT	CD59	0.08237	0.046439
AASDHPPT	CD83	0.22979	1.8945e-08
AASDHPPT	CDC23	0.30457	5.0551e-14
AASDHPPT	CDKN2AIP	0.19646	1.682e-06
AASDHPPT	CDS2	0.22757	2.6139e-08
AASDHPPT	CDV3	0.12235	0.003036
AASDHPPT	CDYL	0.25012	8.5479e-10
AASDHPPT	CEBPG	0.1653	5.8868e-05
AASDHPPT	CEP170	0.1394	0.00072263
AASDHPPT	CEP350	0.10233	0.013278
AASDHPPT	CEP68	0.19868	1.2752e-06
AASDHPPT	CHD1	0.23475	9.1296e-09
AASDHPPT	CHD9	0.20819	3.7643e-07
AASDHPPT	CHL1	0.094932	0.021654
AASDHPPT	CHMP1B	0.21004	2.9509e-07
AASDHPPT	CHMP2B	0.21274	2.0574e-07
AASDHPPT	CIAO1	0.23871	5.0342e-09
AASDHPPT	CLASP1	0.076702	0.06375
AASDHPPT	CNDP2	0.12539	0.0023784
AASDHPPT	CNOT2	0.13136	0.0014518
AASDHPPT	COIL	0.23929	4.6078e-09
AASDHPPT	COPS2	0.19153	3.0742e-06
AASDHPPT	CORO1C	0.11274	0.0063378
AASDHPPT	CPD	0.11992	0.0036759
AASDHPPT	CPSF6	0.25878	2.0937e-10
AASDHPPT	CRBN	0.24818	1.1629e-09
AASDHPPT	CREB3L2	0.08404	0.042165
AASDHPPT	CREBL2	0.13543	0.0010248
AASDHPPT	CRLF3	0.12385	0.0026935
AASDHPPT	CRNKL1	0.21363	1.8255e-07
AASDHPPT	CSNK1A1	0.1577	0.0001281
AASDHPPT	CTNND1	0.21189	2.3047e-07
AASDHPPT	CTSO	0.09785	0.017919
AASDHPPT	CUL3	0.17512	2.0498e-05
AASDHPPT	CUL5	0.71533	8.2701e-93
AASDHPPT	CYB5B	0.23415	9.9823e-09
AASDHPPT	CYBRD1	0.12708	0.0020732
AASDHPPT	DARS	0.27142	2.4472e-11
AASDHPPT	DCTN4	0.22892	2.1481e-08
AASDHPPT	DCUN1D1	0.26117	1.4081e-10
AASDHPPT	DDHD2	0.15191	0.00022631
AASDHPPT	DDX21	0.20749	4.1251e-07
AASDHPPT	DDX3X	0.15156	0.00023387
AASDHPPT	DDX46	0.27279	1.9252e-11
AASDHPPT	DEK	0.20447	6.1078e-07
AASDHPPT	DENR	0.19277	2.6456e-06
AASDHPPT	DERL1	0.22395	4.3831e-08
AASDHPPT	DHX40	0.29452	3.5933e-13
AASDHPPT	DMXL2	0.13823	0.00080178
AASDHPPT	DNAJB1	0.12358	0.0027521
AASDHPPT	DNM1L	0.16787	4.4949e-05
AASDHPPT	DOK5	0.073067	0.077423
AASDHPPT	DPY19L1	0.080264	0.052342
AASDHPPT	DPY19L4	0.3564	5.8164e-19
AASDHPPT	DPYSL3	0.072747	0.078735
AASDHPPT	DR1	0.2722	2.1351e-11
AASDHPPT	DSE	0.16007	0.00010089
AASDHPPT	DUSP6	0.076496	0.064464
AASDHPPT	E2F3	0.11617	0.0049019
AASDHPPT	EFNB2	0.13095	0.0015028
AASDHPPT	EHBP1	0.20428	6.259e-07
AASDHPPT	EHD4	0.094356	0.022466
AASDHPPT	EID1	0.32499	7.4059e-16
AASDHPPT	EIF1AX	0.28048	4.8967e-12
AASDHPPT	EIF2AK1	0.13376	0.0011836
AASDHPPT	EIF2C1	0.14078	0.00063829
AASDHPPT	EIF2S1	0.21417	1.6969e-07
AASDHPPT	EIF4B	0.090568	0.028498
AASDHPPT	EIF4E	0.29363	4.2533e-13
AASDHPPT	EIF4EBP2	0.18169	9.7832e-06
AASDHPPT	EIF5	0.12912	0.0017518
AASDHPPT	ELAVL1	0.11432	0.0056347
AASDHPPT	ELMO2	0.14027	0.00066811
AASDHPPT	ELTD1	0.14986	0.00027527
AASDHPPT	ENAH	0.12415	0.0026286
AASDHPPT	ENDOD1	0.26754	4.7898e-11
AASDHPPT	ENY2	0.1683	4.2938e-05
AASDHPPT	EPM2AIP1	0.18678	5.4124e-06
AASDHPPT	ERLIN2	0.22705	2.8151e-08
AASDHPPT	ETF1	0.31405	7.4092e-15
AASDHPPT	EXTL2	0.24684	1.4353e-09
AASDHPPT	FAM134A	0.10929	0.0081509
AASDHPPT	FAM134C	0.085187	0.039425
AASDHPPT	FAM136A	0.29934	1.4148e-13
AASDHPPT	FAM46A	0.096779	0.019218
AASDHPPT	FAM60A	0.1392	0.00073528
AASDHPPT	FAM82B	0.31383	7.7551e-15
AASDHPPT	FBXO28	0.30539	4.2912e-14
AASDHPPT	FBXW11	0.26	1.71e-10
AASDHPPT	FCHSD2	0.26315	1.0107e-10
AASDHPPT	FDX1	0.65029	1.3028e-71
AASDHPPT	FEM1C	0.10803	0.0089226
AASDHPPT	FEZ2	0.23679	6.7237e-09
AASDHPPT	FMR1	0.070514	0.088383
AASDHPPT	FNBP4	0.076593	0.064129
AASDHPPT	FRYL	0.18767	4.8752e-06
AASDHPPT	FSTL1	0.10986	0.007823
AASDHPPT	FUBP3	0.29402	3.9517e-13
AASDHPPT	FXR1	0.20318	7.2088e-07
AASDHPPT	FZD3	0.1995	1.1507e-06
AASDHPPT	G3BP2	0.23539	8.2965e-09
AASDHPPT	GALNT7	0.094258	0.022607
AASDHPPT	GBAS	0.27646	1.0065e-11
AASDHPPT	GCA	0.30207	8.2884e-14
AASDHPPT	GCLM	0.12123	0.003318
AASDHPPT	GDI2	0.11191	0.0067381
AASDHPPT	GHITM	0.24278	2.704e-09
AASDHPPT	GLG1	0.083945	0.042398
AASDHPPT	GLT25D2	0.088586	0.032174
AASDHPPT	GMFB	0.3615	1.6853e-19
AASDHPPT	GNA12	0.096447	0.019638
AASDHPPT	GNAI3	0.26377	9.095e-11
AASDHPPT	GNG12	0.10053	0.014995
AASDHPPT	GNPDA1	0.2376	5.9512e-09
AASDHPPT	GNS	0.12701	0.0020842
AASDHPPT	GOLT1B	0.13903	0.00074634
AASDHPPT	GOSR1	0.13018	0.0016027
AASDHPPT	GPATCH8	0.15679	0.00014026
AASDHPPT	GPD1L	0.15103	0.0002462
AASDHPPT	GRSF1	0.2206	7.0166e-08
AASDHPPT	GSPT1	0.24308	2.5793e-09
AASDHPPT	GTF2E1	0.19755	1.4681e-06
AASDHPPT	GTF2H1	0.2916	6.2537e-13
AASDHPPT	GTF2H5	0.26014	1.6713e-10
AASDHPPT	HDAC2	0.19878	1.2605e-06
AASDHPPT	HELZ	0.072806	0.07849
AASDHPPT	HGSNAT	0.070016	0.090663
AASDHPPT	HMGCR	0.26483	7.5975e-11
AASDHPPT	HNRNPA0	0.22249	5.3854e-08
AASDHPPT	HNRNPC	0.20612	4.9346e-07
AASDHPPT	HNRPDL	0.16472	6.2601e-05
AASDHPPT	HSD17B11	0.1543	0.00017934
AASDHPPT	HYOU1	0.30737	2.8887e-14
AASDHPPT	IBTK	0.32699	4.8171e-16
AASDHPPT	ICMT	0.1596	0.00010586
AASDHPPT	ID4	0.18155	9.9351e-06
AASDHPPT	IMPA1	0.19655	1.6637e-06
AASDHPPT	INPP5A	0.28005	5.2903e-12
AASDHPPT	INPP5F	0.22935	2.0182e-08
AASDHPPT	INSIG2	0.21599	1.325e-07
AASDHPPT	ITGA6	0.11278	0.0063204
AASDHPPT	JAG1	0.087599	0.034151
AASDHPPT	JAM3	0.17553	1.959e-05
AASDHPPT	KBTBD11	0.14479	0.00044301
AASDHPPT	KCMF1	0.17624	1.8094e-05
AASDHPPT	KCNJ2	0.078473	0.057843
AASDHPPT	KCTD3	0.16592	5.5199e-05
AASDHPPT	KCTD5	0.16353	7.0793e-05
AASDHPPT	KIAA0174	0.1338	0.0011788
AASDHPPT	KIAA0226	0.10266	0.012978
AASDHPPT	KIAA0430	0.12877	0.0018032
AASDHPPT	KLF6	0.071829	0.082594
AASDHPPT	KPNA1	0.12746	0.0020085
AASDHPPT	KPNA3	0.22808	2.427e-08
AASDHPPT	LAMP2	0.20209	8.2863e-07
AASDHPPT	LANCL1	0.32424	8.7056e-16
AASDHPPT	LANCL2	0.077208	0.062014
AASDHPPT	LBR	0.13278	0.0012868
AASDHPPT	LEMD3	0.18125	1.0288e-05
AASDHPPT	LIMA1	0.11051	0.0074671
AASDHPPT	LIMCH1	0.069382	0.09363
AASDHPPT	LIMS1	0.22722	2.7484e-08
AASDHPPT	LRP4	0.17931	1.2825e-05
AASDHPPT	LRPAP1	0.17091	3.2439e-05
AASDHPPT	LRPPRC	0.36971	2.1891e-20
AASDHPPT	LRRC40	0.23443	9.5791e-09
AASDHPPT	LRRC59	0.2103	2.8504e-07
AASDHPPT	LSG1	0.17756	1.5615e-05
AASDHPPT	LYRM2	0.2825	3.391e-12
AASDHPPT	MAGI2	0.091601	0.026729
AASDHPPT	MAML1	0.11869	0.0040425
AASDHPPT	MAP1LC3B	0.31292	9.3522e-15
AASDHPPT	MAP4K4	0.14783	0.00033376
AASDHPPT	MARCKS	0.12901	0.0017674
AASDHPPT	MARK3	0.098773	0.016861
AASDHPPT	MAT2A	0.14544	0.00041707
AASDHPPT	MCFD2	0.38501	4.1514e-22
AASDHPPT	MCL1	0.1183	0.0041682
AASDHPPT	MCM6	0.16769	4.5782e-05
AASDHPPT	MCTS1	0.2755	1.1948e-11
AASDHPPT	ME2	0.19873	1.268e-06
AASDHPPT	MED1	0.10254	0.013092
AASDHPPT	MED13	0.13902	0.00074707
AASDHPPT	MED4	0.25294	5.4339e-10
AASDHPPT	MEGF9	0.17137	3.0885e-05
AASDHPPT	MEIS1	0.076937	0.062936
AASDHPPT	METAP1	0.25043	8.1296e-10
AASDHPPT	METAP2	0.21079	2.6687e-07
AASDHPPT	MFSD1	0.078006	0.059355
AASDHPPT	MKL2	0.19529	1.9443e-06
AASDHPPT	MOBKL3	0.4196	2.3733e-26
AASDHPPT	MORC3	0.11368	0.0059111
AASDHPPT	MOSPD1	0.26351	9.5054e-11
AASDHPPT	MPDZ	0.14239	0.00055178
AASDHPPT	MRFAP1L1	0.21508	1.4993e-07
AASDHPPT	MRPL17	0.14158	0.00059399
AASDHPPT	MRPL19	0.35988	2.5051e-19
AASDHPPT	MRPL22	0.1912	3.1976e-06
AASDHPPT	MRPL35	0.22605	3.2515e-08
AASDHPPT	MRPS10	0.25403	4.5577e-10
AASDHPPT	MRPS14	0.23019	1.7868e-08
AASDHPPT	MRPS16	0.21939	8.2968e-08
AASDHPPT	MTDH	0.11971	0.0037354
AASDHPPT	MTMR4	0.3035	6.2507e-14
AASDHPPT	MTMR6	0.33265	1.397e-16
AASDHPPT	MTMR9	0.095177	0.021316
AASDHPPT	MTUS1	0.12229	0.0030516
AASDHPPT	NAP1L1	0.16744	4.7008e-05
AASDHPPT	NARG2	0.28186	3.8108e-12
AASDHPPT	NBR1	0.16171	8.5419e-05
AASDHPPT	NCALD	0.11902	0.0039407
AASDHPPT	NCBP2	0.25744	2.6126e-10
AASDHPPT	NCK2	0.085908	0.037781
AASDHPPT	NCOR1	0.12543	0.0023706
AASDHPPT	NDUFA10	0.21871	9.1275e-08
AASDHPPT	NDUFC2	0.2428	2.6948e-09
AASDHPPT	NETO2	0.17345	2.4618e-05
AASDHPPT	NPTN	0.24743	1.3083e-09
AASDHPPT	NR2F2	0.13507	0.0010569
AASDHPPT	NRAS	0.17971	1.2258e-05
AASDHPPT	NRIP1	0.17169	2.9825e-05
AASDHPPT	NSF	0.24256	2.7945e-09
AASDHPPT	NSMAF	0.25984	1.7584e-10
AASDHPPT	NT5E	0.076382	0.064867
AASDHPPT	NUDT11	0.06884	0.096225
AASDHPPT	NXT2	0.16068	9.4814e-05
AASDHPPT	ODZ4	0.079153	0.055702
AASDHPPT	OSBPL11	0.21546	1.4246e-07
AASDHPPT	OSBPL9	0.16595	5.5039e-05
AASDHPPT	OSTM1	0.18929	4.0235e-06
AASDHPPT	PAFAH1B1	0.1307	0.0015346
AASDHPPT	PAQR3	0.31923	2.5198e-15
AASDHPPT	PARN	0.15482	0.00017044
AASDHPPT	PARVA	0.18543	6.3439e-06
AASDHPPT	PCM1	0.11401	0.005769
AASDHPPT	PCYOX1	0.25907	1.9964e-10
AASDHPPT	PDCD6IP	0.19801	1.3864e-06
AASDHPPT	PDXDC1	0.10389	0.011932
AASDHPPT	PELI1	0.20152	8.9145e-07
AASDHPPT	PEX12	0.33642	6.037e-17
AASDHPPT	PEX3	0.25103	7.391e-10
AASDHPPT	PGRMC2	0.27493	1.3215e-11
AASDHPPT	PHF2	0.084591	0.040829
AASDHPPT	PHIP	0.10691	0.009662
AASDHPPT	PHLDA1	0.12172	0.0031925
AASDHPPT	PIGK	0.29338	4.4685e-13
AASDHPPT	PIK3R1	0.081419	0.049032
AASDHPPT	PJA2	0.18594	5.9795e-06
AASDHPPT	PKN2	0.093893	0.023139
AASDHPPT	PLEKHB2	0.2123	2.1832e-07
AASDHPPT	PLS3	0.15069	0.0002544
AASDHPPT	PMPCB	0.14577	0.00040469
AASDHPPT	PNPO	0.20861	3.564e-07
AASDHPPT	PNRC1	0.1025	0.013126
AASDHPPT	PODXL	0.11161	0.0068904
AASDHPPT	POLA1	0.086429	0.036629
AASDHPPT	POLD3	0.27097	2.6469e-11
AASDHPPT	POLE3	0.30994	1.7196e-14
AASDHPPT	POLR2K	0.22113	6.5186e-08
AASDHPPT	PPM1D	0.29307	4.7368e-13
AASDHPPT	PPP1CB	0.15162	0.0002326
AASDHPPT	PPP1R12A	0.077352	0.061528
AASDHPPT	PPP1R3C	0.10138	0.014162
AASDHPPT	PPP2R2A	0.17121	3.1404e-05
AASDHPPT	PPP2R5C	0.27071	2.7699e-11
AASDHPPT	PPP2R5E	0.27203	2.202e-11
AASDHPPT	PPP3CA	0.15927	0.00010942
AASDHPPT	PPP6C	0.15379	0.00018858
AASDHPPT	PREPL	0.2979	1.8721e-13
AASDHPPT	PRKAR1A	0.2127	2.0691e-07
AASDHPPT	PRKD1	0.13292	0.0012711
AASDHPPT	PRNP	0.27255	2.0086e-11
AASDHPPT	PROM1	0.075505	0.068012
AASDHPPT	PROSC	0.16813	4.3714e-05
AASDHPPT	PRPF40A	0.31635	4.607e-15
AASDHPPT	PRRC1	0.11418	0.0056965
AASDHPPT	PRUNE2	0.078933	0.056388
AASDHPPT	PSAT1	0.27434	1.466e-11
AASDHPPT	PSD3	0.093084	0.024355
AASDHPPT	PSEN1	0.21499	1.5183e-07
AASDHPPT	PSMD5	0.13586	0.00098708
AASDHPPT	PSMF1	0.20942	3.203e-07
AASDHPPT	PTCD3	0.31659	4.376e-15
AASDHPPT	PTPRE	0.071786	0.082775
AASDHPPT	PUM2	0.17627	1.8042e-05
AASDHPPT	PYROXD1	0.10966	0.0079398
AASDHPPT	QKI	0.17175	2.9635e-05
AASDHPPT	RAB14	0.15694	0.00013822
AASDHPPT	RAB1A	0.31007	1.6726e-14
AASDHPPT	RAB22A	0.14547	0.00041598
AASDHPPT	RAB3GAP2	0.11881	0.0040058
AASDHPPT	RAB4A	0.2569	2.8549e-10
AASDHPPT	RAP1GDS1	0.22416	4.2538e-08
AASDHPPT	RAP2C	0.18062	1.1058e-05
AASDHPPT	RASSF2	0.13153	0.001431
AASDHPPT	RBM12	0.34161	1.8657e-17
AASDHPPT	RBM15B	0.17833	1.433e-05
AASDHPPT	RBM25	0.070452	0.088664
AASDHPPT	RBM26	0.227	2.8366e-08
AASDHPPT	RBM7	0.55731	4.8487e-49
AASDHPPT	RCBTB1	0.18777	4.8204e-06
AASDHPPT	RCBTB2	0.14926	0.00029149
AASDHPPT	RCN2	0.29078	7.3061e-13
AASDHPPT	RDH11	0.16872	4.1031e-05
AASDHPPT	REEP1	0.084317	0.041487
AASDHPPT	REEP5	0.091507	0.026885
AASDHPPT	RETSAT	0.1178	0.0043313
AASDHPPT	RGS5	0.16847	4.2135e-05
AASDHPPT	RIN2	0.23458	9.3651e-09
AASDHPPT	RIOK3	0.22513	3.7045e-08
AASDHPPT	RLF	0.15722	0.00013433
AASDHPPT	RMI1	0.17029	3.4705e-05
AASDHPPT	RNF13	0.28406	2.5488e-12
AASDHPPT	RNF138	0.23129	1.5213e-08
AASDHPPT	RNF38	0.1345	0.0011099
AASDHPPT	RNF44	0.16197	8.3179e-05
AASDHPPT	RRAGD	0.079447	0.054797
AASDHPPT	RSBN1	0.29223	5.5545e-13
AASDHPPT	RSL1D1	0.21492	1.5333e-07
AASDHPPT	RYBP	0.13485	0.0010772
AASDHPPT	S100PBP	0.094449	0.022334
AASDHPPT	SACS	0.11911	0.003915
AASDHPPT	SAP30BP	0.19339	2.4529e-06
AASDHPPT	SASH1	0.079595	0.054343
AASDHPPT	SCAMP1	0.15998	0.00010187
AASDHPPT	SDC2	0.11486	0.0054121
AASDHPPT	SEC24A	0.27774	8.0123e-12
AASDHPPT	SEC63	0.23864	5.0905e-09
AASDHPPT	SEH1L	0.29643	2.4914e-13
AASDHPPT	SELT	0.15345	0.00019483
AASDHPPT	SERINC3	0.14735	0.00034922
AASDHPPT	SERP1	0.24655	1.503e-09
AASDHPPT	SERTAD2	0.14032	0.00066553
AASDHPPT	SETX	0.10196	0.01362
AASDHPPT	SF3A1	0.13802	0.00081681
AASDHPPT	SGCB	0.14941	0.00028734
AASDHPPT	SH2B3	0.069517	0.09299
AASDHPPT	SH3BP4	0.13862	0.00077399
AASDHPPT	SH3GLB1	0.22078	6.8464e-08
AASDHPPT	SIAH1	0.16662	5.1254e-05
AASDHPPT	SLC11A2	0.086219	0.037089
AASDHPPT	SLC25A32	0.273	1.8567e-11
AASDHPPT	SLC25A36	0.16108	9.1078e-05
AASDHPPT	SLC25A4	0.19922	1.1914e-06
AASDHPPT	SLC26A2	0.09496	0.021616
AASDHPPT	SLC35A5	0.26771	4.6529e-11
AASDHPPT	SLC4A4	0.075105	0.069489
AASDHPPT	SLC9A6	0.10662	0.0098593
AASDHPPT	SLMO2	0.28852	1.1159e-12
AASDHPPT	SMAD2	0.15599	0.00015186
AASDHPPT	SMAD4	0.2279	2.4929e-08
AASDHPPT	SMARCA5	0.18221	9.2186e-06
AASDHPPT	SMCR7L	0.22562	3.4575e-08
AASDHPPT	SMURF2	0.1841	7.4051e-06
AASDHPPT	SNAP29	0.13209	0.0013646
AASDHPPT	SNN	0.16562	5.6963e-05
AASDHPPT	SNRPB2	0.27038	2.9337e-11
AASDHPPT	SNRPD1	0.29948	1.378e-13
AASDHPPT	SNX19	0.36442	8.215e-20
AASDHPPT	SNX4	0.14986	0.00027525
AASDHPPT	SNX5	0.2196	8.0691e-08
AASDHPPT	SOCS2	0.080544	0.051523
AASDHPPT	SORL1	0.2033	7.0998e-07
AASDHPPT	SPG20	0.31706	3.9711e-15
AASDHPPT	SPIN1	0.30496	4.6748e-14
AASDHPPT	SRP72	0.38889	1.4657e-22
AASDHPPT	SRPK2	0.11918	0.0038932
AASDHPPT	SSFA2	0.14247	0.00054769
AASDHPPT	SSR1	0.27244	2.049e-11
AASDHPPT	STAG1	0.10722	0.00945
AASDHPPT	STAG2	0.098955	0.016659
AASDHPPT	STAMBP	0.3473	5.0248e-18
AASDHPPT	STAU1	0.10473	0.011253
AASDHPPT	STK17A	0.13399	0.0011606
AASDHPPT	STOM	0.111	0.0072044
AASDHPPT	STX12	0.1611	9.0867e-05
AASDHPPT	SUCLG2	0.17099	3.2172e-05
AASDHPPT	SUMO1	0.26548	6.8053e-11
AASDHPPT	SUPT4H1	0.26255	1.1174e-10
AASDHPPT	SUPT7L	0.21293	2.0044e-07
AASDHPPT	SWAP70	0.094256	0.022611
AASDHPPT	TAF2	0.1803	1.1468e-05
AASDHPPT	TBC1D15	0.22882	2.1819e-08
AASDHPPT	TCEB3	0.13715	0.00088174
AASDHPPT	TDG	0.17751	1.5708e-05
AASDHPPT	TFRC	0.093901	0.023127
AASDHPPT	THUMPD1	0.24705	1.3891e-09
AASDHPPT	TIA1	0.22823	2.3768e-08
AASDHPPT	TM9SF3	0.25469	4.0936e-10
AASDHPPT	TMED2	0.088248	0.03284
AASDHPPT	TMED7	0.27992	5.4132e-12
AASDHPPT	TMEM100	0.12338	0.0027967
AASDHPPT	TMEM106B	0.22678	2.9285e-08
AASDHPPT	TMEM127	0.072729	0.078808
AASDHPPT	TMEM135	0.51951	9.5104e-42
AASDHPPT	TMEM14A	0.15452	0.0001755
AASDHPPT	TMEM168	0.26947	3.4367e-11
AASDHPPT	TMEM30A	0.32204	1.3926e-15
AASDHPPT	TMEM33	0.38611	3.094e-22
AASDHPPT	TMEM41B	0.2543	4.3647e-10
AASDHPPT	TMEM43	0.11881	0.0040069
AASDHPPT	TMEM47	0.093206	0.024168
AASDHPPT	TMEM97	0.22965	1.933e-08
AASDHPPT	TMEM9B	0.11152	0.0069327
AASDHPPT	TNKS2	0.15069	0.00025442
AASDHPPT	TOR1A	0.22285	5.1179e-08
AASDHPPT	TOR1B	0.19656	1.6603e-06
AASDHPPT	TP53BP2	0.10836	0.008715
AASDHPPT	TPD52	0.1908	3.3553e-06
AASDHPPT	TPST2	0.10423	0.011655
AASDHPPT	TRIM13	0.3384	3.8649e-17
AASDHPPT	TRIM44	0.13547	0.0010212
AASDHPPT	TSN	0.24693	1.4167e-09
AASDHPPT	TSPAN12	0.16867	4.1248e-05
AASDHPPT	TSPAN14	0.09378	0.023305
AASDHPPT	TSPYL4	0.25121	7.1844e-10
AASDHPPT	TWF1	0.1511	0.00024455
AASDHPPT	TXNDC15	0.29693	2.259e-13
AASDHPPT	UBE2A	0.16053	9.6259e-05
AASDHPPT	UBE2B	0.27329	1.7644e-11
AASDHPPT	UBE2D3	0.1921	2.8698e-06
AASDHPPT	UBE2G1	0.29881	1.5686e-13
AASDHPPT	UBE2H	0.094819	0.021812
AASDHPPT	UBE2W	0.15312	0.00020115
AASDHPPT	UBP1	0.1156	0.0051213
AASDHPPT	UFM1	0.12759	0.0019881
AASDHPPT	UGDH	0.23197	1.3773e-08
AASDHPPT	UNC119B	0.094778	0.021869
AASDHPPT	UQCC	0.099102	0.016496
AASDHPPT	UQCRB	0.15018	0.00026702
AASDHPPT	USP13	0.16814	4.3641e-05
AASDHPPT	USP22	0.15304	0.00020269
AASDHPPT	USP25	0.14362	0.00049354
AASDHPPT	USP47	0.13857	0.00077801
AASDHPPT	USP8	0.21334	1.8972e-07
AASDHPPT	VAPB	0.084811	0.040305
AASDHPPT	VPS13C	0.071839	0.082548
AASDHPPT	VPS26A	0.24686	1.4307e-09
AASDHPPT	WASF1	0.2006	1.0023e-06
AASDHPPT	WDR26	0.12493	0.0024692
AASDHPPT	WDR45L	0.19557	1.8782e-06
AASDHPPT	WDR82	0.16746	4.6932e-05
AASDHPPT	WNT5A	0.21908	8.6685e-08
AASDHPPT	WSB2	0.072276	0.080697
AASDHPPT	YEATS2	0.085182	0.039434
AASDHPPT	YES1	0.084469	0.04112
AASDHPPT	YIPF5	0.28835	1.1528e-12
AASDHPPT	YIPF6	0.21056	2.7527e-07
AASDHPPT	YME1L1	0.21699	1.1561e-07
AASDHPPT	YTHDF3	0.24684	1.4354e-09
AASDHPPT	YY1	0.16523	5.935e-05
AASDHPPT	ZBTB38	0.07362	0.075202
AASDHPPT	ZBTB5	0.1587	0.00011592
AASDHPPT	ZCCHC10	0.25471	4.0821e-10
AASDHPPT	ZFAND5	0.13133	0.0014558
AASDHPPT	ZFYVE16	0.19577	1.8324e-06
AASDHPPT	ZMAT3	0.17567	1.9282e-05
AASDHPPT	ZMYND11	0.095303	0.021145
AASDHPPT	ZNF140	0.1574	0.00013203
AASDHPPT	ZNF302	0.14741	0.00034729
AASDHPPT	ZNF606	0.21062	2.7304e-07
AASDHPPT	ZZZ3	0.37064	1.7291e-20
ABAT	MARCH7	0.11684	0.0046589
ABAT	SEPT9	0.073572	0.07539
ABAT	ABCD3	0.08742	0.034522
ABAT	ABHD4	0.11621	0.0048896
ABAT	ABL1	0.11826	0.0041788
ABAT	ACACA	0.11702	0.0045961
ABAT	ACAD8	0.16991	3.6124e-05
ABAT	ACP1	0.070538	0.088274
ABAT	ACTR1A	0.12437	0.0025842
ABAT	ADD1	0.17845	1.4135e-05
ABAT	ADD3	0.14217	0.00056299
ABAT	ADIPOR2	0.21128	2.5e-07
ABAT	ADNP	0.16399	6.7531e-05
ABAT	AGL	0.20404	6.455e-07
ABAT	AGPAT5	0.089484	0.03046
ABAT	AHCYL1	0.087447	0.034466
ABAT	ALDH3A2	0.16078	9.3866e-05
ABAT	AMPD2	0.1683	4.2909e-05
ABAT	ANK2	0.12127	0.0033067
ABAT	ANKRD6	0.26107	1.4314e-10
ABAT	AP1G1	0.17387	2.3522e-05
ABAT	AP2B1	0.12935	0.0017182
ABAT	APBA2	0.069023	0.095343
ABAT	APOLD1	0.10533	0.010798
ABAT	APPBP2	0.14231	0.00055601
ABAT	APPL1	0.12725	0.0020448
ABAT	AQP4	0.070893	0.086683
ABAT	ARF3	0.12306	0.0028694
ABAT	ARHGAP5	0.15592	0.00015296
ABAT	ARID1A	0.22618	3.1874e-08
ABAT	ARL1	0.070639	0.087821
ABAT	ARNT2	0.15968	0.00010493
ABAT	ASCC3	0.16901	3.9808e-05
ABAT	ATG5	0.12505	0.0024463
ABAT	ATP1A2	0.12164	0.0032118
ABAT	ATP2B1	0.1809	1.07e-05
ABAT	ATRX	0.1983	1.3373e-06
ABAT	BAZ1B	0.10082	0.014711
ABAT	BAZ2B	0.30146	9.3601e-14
ABAT	BBS1	0.17209	2.8561e-05
ABAT	BCL6	0.13334	0.0012262
ABAT	BCLAF1	0.2014	9.0492e-07
ABAT	BDH2	0.15094	0.00024835
ABAT	BFAR	0.31707	3.9615e-15
ABAT	BIN1	0.15263	0.00021107
ABAT	BRD4	0.16016	9.9999e-05
ABAT	BSDC1	0.14151	0.00059748
ABAT	BTBD3	0.078444	0.057939
ABAT	BUB3	0.078852	0.056643
ABAT	C12orf41	0.14248	0.0005475
ABAT	C17orf62	0.073575	0.075381
ABAT	C17orf63	0.12079	0.0034339
ABAT	C19orf2	0.096702	0.019315
ABAT	C19orf54	0.079263	0.055362
ABAT	C1orf216	0.11721	0.0045302
ABAT	C1orf27	0.096506	0.019562
ABAT	C1orf9	0.20209	8.2863e-07
ABAT	C20orf30	0.085196	0.039404
ABAT	C3orf63	0.16744	4.7003e-05
ABAT	C5orf13	0.14956	0.00028326
ABAT	C6orf120	0.087076	0.035241
ABAT	C9orf78	0.13823	0.00080165
ABAT	C9orf82	0.087105	0.03518
ABAT	CAB39	0.16486	6.169e-05
ABAT	CAMSAP1L1	0.11998	0.0036577
ABAT	CAPRIN1	0.11112	0.0071407
ABAT	CAPRIN2	0.15234	0.00021708
ABAT	CARHSP1	0.31928	2.4955e-15
ABAT	CBX1	0.10924	0.008181
ABAT	CBX5	0.20443	6.1415e-07
ABAT	CCDC92	0.15843	0.00011907
ABAT	CCND2	0.302	8.402e-14
ABAT	CD151	0.096046	0.020156
ABAT	CD83	0.07164	0.083405
ABAT	CDC23	0.13321	0.00124
ABAT	CDH2	0.17417	2.2745e-05
ABAT	CDKN1B	0.18698	5.2904e-06
ABAT	CENPF	0.12086	0.0034136
ABAT	CEP170	0.070757	0.08729
ABAT	CEP68	0.29101	6.9942e-13
ABAT	CHMP7	0.073583	0.075349
ABAT	CHST10	0.25149	6.8709e-10
ABAT	CHST2	0.11431	0.0056411
ABAT	CIAO1	0.19612	1.7536e-06
ABAT	CKAP2	0.084778	0.040382
ABAT	CLASP1	0.24549	1.7752e-09
ABAT	CLCN3	0.1418	0.00058218
ABAT	COBL	0.086835	0.035752
ABAT	COG2	0.17743	1.585e-05
ABAT	COIL	0.10994	0.0077815
ABAT	COMMD9	0.13777	0.00083474
ABAT	COPS8	0.11539	0.0052019
ABAT	COPZ1	0.1814	1.011e-05
ABAT	CORO2B	0.22278	5.1727e-08
ABAT	COX11	0.086748	0.03594
ABAT	COX4NB	0.13995	0.00068772
ABAT	CPD	0.087862	0.033614
ABAT	CPSF6	0.2045	6.0895e-07
ABAT	CREBL2	0.19238	2.7728e-06
ABAT	CRNKL1	0.22737	2.6894e-08
ABAT	CS	0.12123	0.0033159
ABAT	CSDE1	0.10811	0.0088702
ABAT	CSNK1E	0.080917	0.050448
ABAT	CTDSP1	0.17591	1.8771e-05
ABAT	CTDSP2	0.21709	1.1405e-07
ABAT	CTNNA2	0.14081	0.00063656
ABAT	CTNNBIP1	0.098327	0.017365
ABAT	CTNND1	0.077257	0.061846
ABAT	CUL3	0.22728	2.7226e-08
ABAT	CYBRD1	0.08151	0.048778
ABAT	CYFIP2	0.2486	1.0885e-09
ABAT	DAG1	0.12171	0.0031926
ABAT	DAP3	0.068691	0.096952
ABAT	DBF4	0.079148	0.055717
ABAT	DCP1A	0.22464	3.9752e-08
ABAT	DCP2	0.12171	0.0031937
ABAT	DCTD	0.077825	0.05995
ABAT	DCTN4	0.083401	0.043758
ABAT	DDX23	0.2809	4.5355e-12
ABAT	DDX42	0.14863	0.00030956
ABAT	DDX46	0.1485	0.0003132
ABAT	DHFR	0.1464	0.00038139
ABAT	DLST	0.068893	0.095972
ABAT	DMTF1	0.14919	0.00029337
ABAT	DNAJA2	0.073314	0.076424
ABAT	DNAJB1	0.09972	0.015832
ABAT	DNAJB6	0.083482	0.043553
ABAT	DTNA	0.10498	0.011062
ABAT	DTX4	0.072642	0.079168
ABAT	DUT	0.096796	0.019198
ABAT	EFHC1	0.10963	0.0079589
ABAT	EFS	0.086979	0.035446
ABAT	EHBP1	0.23243	1.2862e-08
ABAT	EIF2AK1	0.16691	4.9719e-05
ABAT	EIF2C1	0.17941	1.2685e-05
ABAT	EIF4H	0.074111	0.073273
ABAT	ELAVL1	0.10103	0.014497
ABAT	ENAH	0.15984	0.00010325
ABAT	EPM2AIP1	0.14623	0.00038767
ABAT	EPS15	0.11548	0.0051653
ABAT	FAM134A	0.11865	0.0040572
ABAT	FAM134C	0.081568	0.048617
ABAT	FAM136A	0.14799	0.00032858
ABAT	FAM32A	0.18323	8.19e-06
ABAT	FAM70A	0.13355	0.0012045
ABAT	FBXL5	0.10549	0.010678
ABAT	FBXO21	0.23806	5.5589e-09
ABAT	FBXO28	0.10278	0.012876
ABAT	FBXO34	0.12446	0.0025644
ABAT	FBXW2	0.15072	0.00025361
ABAT	FNBP1L	0.22192	5.8315e-08
ABAT	FNBP4	0.18568	6.1639e-06
ABAT	FSCN1	0.083626	0.043191
ABAT	FTSJ2	0.2181	9.9165e-08
ABAT	FUBP3	0.15481	0.00017056
ABAT	FXR1	0.074725	0.070915
ABAT	GALNT7	0.0807	0.051072
ABAT	GAPVD1	0.077592	0.060722
ABAT	GATAD1	0.12405	0.0026509
ABAT	GATM	0.076205	0.065492
ABAT	GBAS	0.079316	0.055198
ABAT	GCA	0.11281	0.0063059
ABAT	GINS1	0.13616	0.0009616
ABAT	GLG1	0.09571	0.020597
ABAT	GLT25D2	0.076899	0.063067
ABAT	GNPDA1	0.11471	0.0054751
ABAT	GOLGA8A	0.074145	0.073139
ABAT	GOSR1	0.1356	0.001009
ABAT	GPATCH8	0.1424	0.00055146
ABAT	GPRC5B	0.26333	9.8029e-11
ABAT	GRSF1	0.098937	0.016678
ABAT	GSK3B	0.11663	0.0047343
ABAT	GTF3C2	0.1402	0.00067225
ABAT	HEATR2	0.1424	0.00055123
ABAT	HELZ	0.071089	0.085814
ABAT	HERC2	0.18639	5.6712e-06
ABAT	HLTF	0.077734	0.060249
ABAT	HMBOX1	0.11274	0.0063391
ABAT	HMGB3	0.088082	0.033171
ABAT	HNRNPA0	0.23046	1.7189e-08
ABAT	HNRNPC	0.12424	0.0026116
ABAT	HOMER1	0.21059	2.7415e-07
ABAT	HS2ST1	0.11837	0.0041431
ABAT	HSDL2	0.13512	0.0010521
ABAT	IDH1	0.079526	0.054554
ABAT	IGFBP5	0.15704	0.00013678
ABAT	IGSF3	0.097087	0.018837
ABAT	ING3	0.095927	0.020311
ABAT	IPO9	0.16073	9.4374e-05
ABAT	ISOC1	0.078233	0.058617
ABAT	ITM2C	0.09456	0.022176
ABAT	IVNS1ABP	0.078813	0.056765
ABAT	KCTD5	0.18803	4.6698e-06
ABAT	KIAA0141	0.097488	0.018349
ABAT	KIAA0174	0.1458	0.00040347
ABAT	KIAA0232	0.13427	0.0011328
ABAT	KIAA0317	0.11433	0.0056305
ABAT	KIAA0907	0.1169	0.0046382
ABAT	KIAA0947	0.10187	0.013702
ABAT	KIF1A	0.2605	1.5746e-10
ABAT	KIF1B	0.20677	4.5351e-07
ABAT	KIF3B	0.19143	3.1125e-06
ABAT	KIF5C	0.25904	2.005e-10
ABAT	KLC1	0.089437	0.030549
ABAT	KLHL2	0.092247	0.025672
ABAT	KRR1	0.14899	0.00029896
ABAT	LANCL1	0.17811	1.4686e-05
ABAT	LANCL2	0.22757	2.6141e-08
ABAT	LBR	0.080842	0.050663
ABAT	LEMD3	0.16532	5.8769e-05
ABAT	LETMD1	0.18512	6.5814e-06
ABAT	LIMCH1	0.08036	0.05206
ABAT	LIMS1	0.11101	0.0071988
ABAT	LPHN3	0.10246	0.013161
ABAT	LRP4	0.23126	1.5283e-08
ABAT	LRPPRC	0.12607	0.0022515
ABAT	LSM14A	0.092954	0.024556
ABAT	LSM5	0.13576	0.00099515
ABAT	LYRM1	0.075305	0.068747
ABAT	LYRM2	0.16009	0.00010069
ABAT	LZTFL1	0.15201	0.00022399
ABAT	MAGI2	0.11438	0.0056098
ABAT	MAN1C1	0.071591	0.083619
ABAT	MAP4	0.18093	1.0665e-05
ABAT	MAP4K3	0.11462	0.0055128
ABAT	MAPRE1	0.10165	0.013907
ABAT	MAT2A	0.14269	0.00053725
ABAT	MCFD2	0.10674	0.009778
ABAT	MED13	0.075744	0.067145
ABAT	MED17	0.090764	0.028155
ABAT	MED21	0.15348	0.00019422
ABAT	MEGF9	0.09731	0.018564
ABAT	MEIS1	0.13383	0.0011759
ABAT	MFN2	0.1575	0.00013072
ABAT	MGEA5	0.18109	1.0478e-05
ABAT	MKL2	0.33273	1.3721e-16
ABAT	MLC1	0.097215	0.018679
ABAT	MNT	0.13437	0.001123
ABAT	MPDZ	0.21907	8.6844e-08
ABAT	MRPL19	0.080154	0.052667
ABAT	MRPL42	0.084794	0.040345
ABAT	MRPS27	0.17396	2.3289e-05
ABAT	MTMR4	0.1821	9.3303e-06
ABAT	NAP1L1	0.18866	4.3368e-06
ABAT	NAP1L4	0.17276	2.6546e-05
ABAT	NBR1	0.1269	0.0021036
ABAT	NCK2	0.19331	2.4754e-06
ABAT	NCOA1	0.13912	0.00074083
ABAT	NCOR1	0.083693	0.043022
ABAT	NDE1	0.20463	5.9887e-07
ABAT	NDRG2	0.12069	0.0034596
ABAT	NDUFA10	0.15749	0.00013075
ABAT	NDUFA5	0.13067	0.0015388
ABAT	NELL2	0.22946	1.9874e-08
ABAT	NFIB	0.21117	2.5401e-07
ABAT	NKRF	0.090323	0.028932
ABAT	NKTR	0.20421	6.3211e-07
ABAT	NLGN1	0.093571	0.023617
ABAT	NOVA1	0.18069	1.0967e-05
ABAT	NSFL1C	0.13019	0.0016021
ABAT	NT5C2	0.14635	0.00038348
ABAT	NTRK2	0.07701	0.062688
ABAT	NUP153	0.073957	0.073872
ABAT	ODZ4	0.14192	0.00057599
ABAT	OSBPL11	0.16348	7.1198e-05
ABAT	OSBPL9	0.20101	9.5098e-07
ABAT	OXSR1	0.11449	0.0055653
ABAT	PA2G4	0.16634	5.2801e-05
ABAT	PAFAH1B1	0.073681	0.074959
ABAT	PAPOLA	0.088381	0.032576
ABAT	PARN	0.31491	6.201e-15
ABAT	PARP1	0.085926	0.03774
ABAT	PBRM1	0.20705	4.3716e-07
ABAT	PCM1	0.18001	1.1841e-05
ABAT	PDE8B	0.12734	0.0020298
ABAT	PEG10	0.17588	1.8843e-05
ABAT	PEX3	0.16029	9.873e-05
ABAT	PFKM	0.31631	4.6433e-15
ABAT	PHC1	0.3162	4.748e-15
ABAT	PHF20	0.17362	2.4165e-05
ABAT	PHF21A	0.16551	5.7624e-05
ABAT	PHIP	0.17843	1.4168e-05
ABAT	PJA1	0.18897	4.1758e-06
ABAT	PKIA	0.1171	0.0045701
ABAT	PKN2	0.1337	0.0011894
ABAT	PLEKHB1	0.17592	1.8753e-05
ABAT	PNMA1	0.11475	0.0054577
ABAT	PNRC1	0.12462	0.0025326
ABAT	PNRC2	0.2039	6.5731e-07
ABAT	POGZ	0.1549	0.00016911
ABAT	POLA1	0.07275	0.078721
ABAT	POLDIP2	0.086943	0.035523
ABAT	POLI	0.099804	0.015744
ABAT	POLR2E	0.070436	0.088737
ABAT	POT1	0.086373	0.036751
ABAT	PPAP2B	0.1311	0.0014843
ABAT	PPP3CA	0.077538	0.060901
ABAT	PRDX3	0.093593	0.023585
ABAT	PREPL	0.14662	0.00037393
ABAT	PRKDC	0.098737	0.016901
ABAT	PRKRA	0.099411	0.016161
ABAT	PRKRIP1	0.15557	0.0001582
ABAT	ProSAPiP1	0.12331	0.0028135
ABAT	PRPF4	0.081983	0.04748
ABAT	PRPF40A	0.18863	4.3488e-06
ABAT	PSD3	0.11826	0.0041802
ABAT	PSMD9	0.091106	0.027565
ABAT	PTCD3	0.14798	0.00032918
ABAT	PTPN4	0.20404	6.4549e-07
ABAT	PTPRF	0.12138	0.0032788
ABAT	PYROXD1	0.13406	0.0011532
ABAT	R3HDM2	0.17461	2.1679e-05
ABAT	RAB1A	0.08013	0.052738
ABAT	RAB21	0.088847	0.031668
ABAT	RAB22A	0.088755	0.031846
ABAT	RAB5B	0.16401	6.7341e-05
ABAT	RACGAP1	0.086498	0.036478
ABAT	RAF1	0.078855	0.056633
ABAT	RANBP2	0.22166	6.0512e-08
ABAT	RASA1	0.14688	0.00036487
ABAT	RBBP4	0.13656	0.00092814
ABAT	RBM12	0.21171	2.3626e-07
ABAT	RBM15B	0.13608	0.00096843
ABAT	RCBTB1	0.14542	0.00041804
ABAT	REV1	0.20947	3.1831e-07
ABAT	REV3L	0.16046	9.7042e-05
ABAT	RHOQ	0.25878	2.0934e-10
ABAT	RHOT1	0.075664	0.067434
ABAT	RLF	0.14782	0.00033389
ABAT	RNASEH1	0.1163	0.004856
ABAT	RNF11	0.13199	0.0013759
ABAT	RNF24	0.10591	0.010368
ABAT	RNF38	0.17554	1.9549e-05
ABAT	RNF4	0.17491	2.0979e-05
ABAT	RNF40	0.19207	2.8788e-06
ABAT	RNF44	0.078649	0.057284
ABAT	RNH1	0.075605	0.067649
ABAT	RNPS1	0.30771	2.697e-14
ABAT	RPA1	0.12268	0.0029564
ABAT	RSL1D1	0.21697	1.1589e-07
ABAT	RSRC2	0.20594	5.0518e-07
ABAT	S100PBP	0.1468	0.0003674
ABAT	SACM1L	0.1828	8.6122e-06
ABAT	SALL1	0.082425	0.046292
ABAT	SAP30BP	0.12941	0.001709
ABAT	SART1	0.092517	0.025241
ABAT	SASH1	0.094428	0.022364
ABAT	SATB1	0.074507	0.071743
ABAT	SCAMP1	0.1859	6.0031e-06
ABAT	SCNM1	0.094086	0.022857
ABAT	SCRN1	0.075565	0.067792
ABAT	SEC14L1	0.070807	0.087067
ABAT	SEC16A	0.075854	0.066747
ABAT	SEC63	0.21343	1.8753e-07
ABAT	SERBP1	0.12538	0.0023817
ABAT	SERTAD2	0.10899	0.0083306
ABAT	SETD1B	0.15467	0.00017287
ABAT	SETX	0.094593	0.022129
ABAT	SF1	0.098829	0.016799
ABAT	SF3A1	0.087262	0.03485
ABAT	SF3A3	0.1374	0.00086253
ABAT	SH3BP5	0.25009	8.5928e-10
ABAT	SHMT2	0.17266	2.6841e-05
ABAT	SHQ1	0.076226	0.065416
ABAT	SIDT2	0.10408	0.011778
ABAT	SLC11A2	0.080047	0.052984
ABAT	SLC25A44	0.10152	0.014025
ABAT	SLC30A9	0.11513	0.0053053
ABAT	SLC35A5	0.0928	0.024796
ABAT	SLC35E3	0.12673	0.002133
ABAT	SLC38A1	0.14306	0.00051929
ABAT	SLTM	0.14397	0.00047785
ABAT	SMARCE1	0.13972	0.00070181
ABAT	SMNDC1	0.12926	0.0017314
ABAT	SMPD4	0.20545	5.3823e-07
ABAT	SNN	0.29337	4.4768e-13
ABAT	SNW1	0.077785	0.060081
ABAT	SNX19	0.11085	0.0072807
ABAT	SNX27	0.12927	0.0017302
ABAT	SNX5	0.14141	0.00060335
ABAT	SOBP	0.19798	1.3928e-06
ABAT	SOX11	0.13637	0.00094375
ABAT	SOX9	0.092266	0.025641
ABAT	SPAG9	0.098439	0.017236
ABAT	SPG20	0.1116	0.0068924
ABAT	SPIN1	0.07393	0.073977
ABAT	SRPK2	0.21177	2.3417e-07
ABAT	SS18L1	0.095828	0.020441
ABAT	SSPN	0.12001	0.00365
ABAT	STK38L	0.20393	6.5529e-07
ABAT	SUMO1	0.14456	0.00045241
ABAT	SUPT16H	0.13388	0.0011707
ABAT	SV2A	0.15697	0.00013781
ABAT	TAF11	0.099931	0.015611
ABAT	TARDBP	0.20213	8.2492e-07
ABAT	TATDN2	0.15385	0.00018745
ABAT	TBC1D15	0.097457	0.018387
ABAT	TCEB3	0.11028	0.007588
ABAT	TERF2	0.072219	0.080937
ABAT	TEX2	0.075559	0.067815
ABAT	TGOLN2	0.08116	0.049759
ABAT	THTPA	0.10639	0.010021
ABAT	THY1	0.072275	0.0807
ABAT	TMBIM4	0.072073	0.081552
ABAT	TMEM127	0.090789	0.028111
ABAT	TMEM135	0.14609	0.00039289
ABAT	TNIP2	0.083366	0.043848
ABAT	TNKS2	0.13665	0.00092108
ABAT	TNPO1	0.1647	6.2687e-05
ABAT	TNPO3	0.13351	0.0012086
ABAT	TOB2	0.11073	0.0073488
ABAT	TOP1	0.13039	0.0015748
ABAT	TOP2A	0.091723	0.026526
ABAT	TOPORS	0.10892	0.0083735
ABAT	TPR	0.1641	6.6708e-05
ABAT	TRAK2	0.087714	0.033916
ABAT	TRIM33	0.15195	0.00022545
ABAT	TRIM44	0.1309	0.001509
ABAT	TROVE2	0.1374	0.00086212
ABAT	TSC1	0.10572	0.010505
ABAT	TSPAN6	0.085649	0.038363
ABAT	TSPYL1	0.24404	2.2244e-09
ABAT	TSPYL4	0.23836	5.3075e-09
ABAT	TTC19	0.091696	0.026571
ABAT	TTC3	0.07631	0.065121
ABAT	TTC4	0.1982	1.3544e-06
ABAT	TULP3	0.17854	1.3983e-05
ABAT	TWF1	0.12127	0.0033068
ABAT	TXLNA	0.15509	0.00016592
ABAT	TXNIP	0.078692	0.057147
ABAT	TXNRD1	0.19259	2.7019e-06
ABAT	UBE2N	0.089117	0.031152
ABAT	UBE4A	0.12311	0.0028577
ABAT	UBN1	0.33151	1.7961e-16
ABAT	UNC119B	0.13202	0.0013729
ABAT	UNC13B	0.10419	0.011688
ABAT	UNG	0.20321	7.1834e-07
ABAT	UPF3A	0.10546	0.010698
ABAT	UQCC	0.20245	7.9189e-07
ABAT	USO1	0.077419	0.061301
ABAT	USP10	0.19415	2.2359e-06
ABAT	USP16	0.11744	0.0044525
ABAT	USP34	0.2552	3.7685e-10
ABAT	USP4	0.15372	0.00018977
ABAT	USP7	0.4332	3.6908e-28
ABAT	USP9X	0.13702	0.00089131
ABAT	UTP14C	0.10064	0.014887
ABAT	VEZF1	0.071689	0.083194
ABAT	WAC	0.069583	0.09268
ABAT	WDR3	0.11581	0.0050379
ABAT	WDR73	0.11719	0.0045371
ABAT	WDR82	0.14558	0.00041189
ABAT	WEE1	0.10775	0.0091029
ABAT	WNK1	0.19562	1.8648e-06
ABAT	WNT5A	0.076247	0.065341
ABAT	XRCC5	0.17028	3.472e-05
ABAT	YEATS2	0.13469	0.0010921
ABAT	YES1	0.1046	0.011355
ABAT	YLPM1	0.1833	8.1274e-06
ABAT	YTHDC1	0.12612	0.0022424
ABAT	ZBTB20	0.1434	0.00050358
ABAT	ZBTB5	0.15877	0.00011506
ABAT	ZC3H11A	0.094635	0.02207
ABAT	ZC3H14	0.1311	0.0014833
ABAT	ZCCHC8	0.129	0.0017688
ABAT	ZDHHC6	0.068263	0.099057
ABAT	ZFP106	0.07721	0.062007
ABAT	ZFYVE16	0.1278	0.0019531
ABAT	ZHX2	0.087807	0.033726
ABAT	ZKSCAN1	0.15927	0.00010942
ABAT	ZMYM3	0.26053	1.5668e-10
ABAT	ZMYM4	0.26166	1.2969e-10
ABAT	ZMYND8	0.22247	5.4023e-08
ABAT	ZNF12	0.16905	3.9625e-05
ABAT	ZNF140	0.2092	3.2977e-07
ABAT	ZNF148	0.14574	0.00040555
ABAT	ZNF195	0.16211	8.1943e-05
ABAT	ZNF274	0.093774	0.023314
ABAT	ZNF395	0.15434	0.00017865
ABAT	ZNF43	0.2395	4.468e-09
ABAT	ZNF562	0.19592	1.7986e-06
ABAT	ZNF606	0.09036	0.028867
ABAT	ZNF665	0.078592	0.057464
ABCA1	MARCH2	0.18498	6.6898e-06
ABCA1	MARCH7	0.16476	6.2315e-05
ABCA1	SEPT8	0.30246	7.6854e-14
ABCA1	SEPT9	0.14153	0.0005968
ABCA1	SEPT11	0.35369	1.1141e-18
ABCA1	ABCD3	0.14462	0.00044994
ABCA1	ABCE1	0.17999	1.1874e-05
ABCA1	ABI1	0.28142	4.1275e-12
ABCA1	ABL1	0.33915	3.2641e-17
ABCA1	ACBD3	0.32385	9.471e-16
ABCA1	ACLY	0.16406	6.7022e-05
ABCA1	ACO1	0.38014	1.4982e-21
ABCA1	ACSL1	0.53231	4.1026e-44
ABCA1	ACSL3	0.35012	2.5947e-18
ABCA1	ACTR1A	0.21671	1.2017e-07
ABCA1	ACVR1	0.27832	7.23e-12
ABCA1	ADAM9	0.34832	3.9584e-18
ABCA1	ADD1	0.26249	1.1285e-10
ABCA1	ADIPOR2	0.13855	0.00077939
ABCA1	ADNP2	0.23354	1.0918e-08
ABCA1	ADPGK	0.13632	0.00094796
ABCA1	AGL	0.22261	5.2943e-08
ABCA1	AK1	0.33077	2.1148e-16
ABCA1	AKTIP	0.18372	7.7444e-06
ABCA1	ALDH3A2	0.071135	0.08561
ABCA1	ALG6	0.15611	0.00015003
ABCA1	ALKBH1	0.12138	0.0032777
ABCA1	AMOTL2	0.22481	3.8788e-08
ABCA1	AMPD2	0.10946	0.0080566
ABCA1	ANKRD27	0.17194	2.9043e-05
ABCA1	ANKRD6	0.13251	0.0013169
ABCA1	ANXA6	0.13693	0.00089839
ABCA1	ANXA7	0.20887	3.4432e-07
ABCA1	AP1G1	0.24351	2.4152e-09
ABCA1	AP1S2	0.26881	3.8501e-11
ABCA1	AP2B1	0.21595	1.3329e-07
ABCA1	APOLD1	0.21428	1.6717e-07
ABCA1	APP	0.21192	2.2981e-07
ABCA1	APPL1	0.1804	1.1337e-05
ABCA1	ARCN1	0.19474	2.0788e-06
ABCA1	ARF3	0.15329	0.00019788
ABCA1	ARF6	0.27939	5.9587e-12
ABCA1	ARHGAP29	0.18707	5.2311e-06
ABCA1	ARHGAP5	0.21012	2.9173e-07
ABCA1	ARHGEF2	0.14118	0.00061608
ABCA1	ARHGEF3	0.17364	2.4113e-05
ABCA1	ARHGEF6	0.36086	1.9717e-19
ABCA1	ARHGEF7	0.21071	2.6997e-07
ABCA1	ARID1A	0.12759	0.0019874
ABCA1	ARID5B	0.23386	1.0426e-08
ABCA1	ARL4C	0.20662	4.6228e-07
ABCA1	ARMC1	0.17001	3.5768e-05
ABCA1	ARMCX3	0.25841	2.2284e-10
ABCA1	ASAH1	0.21719	1.124e-07
ABCA1	ASCC3	0.2488	1.0538e-09
ABCA1	ASXL2	0.20266	7.7113e-07
ABCA1	ATG12	0.11457	0.0055318
ABCA1	ATG5	0.074501	0.071769
ABCA1	ATP10D	0.32233	1.3096e-15
ABCA1	ATP2B1	0.2223	5.5292e-08
ABCA1	ATP6V1B2	0.34431	1.0033e-17
ABCA1	ATP6V1D	0.29752	2.0168e-13
ABCA1	ATP6V1E1	0.1637	6.9567e-05
ABCA1	ATRX	0.2578	2.4608e-10
ABCA1	ATXN1	0.28293	3.1392e-12
ABCA1	ATXN10	0.090411	0.028775
ABCA1	AUTS2	0.078079	0.059117
ABCA1	BAG1	0.17996	1.1916e-05
ABCA1	BAG5	0.2591	1.9856e-10
ABCA1	BCAS2	0.093346	0.023955
ABCA1	BCL10	0.25105	7.3662e-10
ABCA1	BCLAF1	0.20954	3.1503e-07
ABCA1	BECN1	0.34129	2.0058e-17
ABCA1	BEX4	0.12465	0.0025259
ABCA1	BLCAP	0.1316	0.0014227
ABCA1	BPTF	0.29025	8.0722e-13
ABCA1	BSCL2	0.142	0.00057159
ABCA1	BTAF1	0.15213	0.00022138
ABCA1	BTBD1	0.15862	0.00011679
ABCA1	BZW1	0.073468	0.075808
ABCA1	C10orf10	0.23691	6.6024e-09
ABCA1	C17orf62	0.16947	3.7869e-05
ABCA1	C1orf216	0.14198	0.00057274
ABCA1	C20orf111	0.094539	0.022205
ABCA1	C3orf63	0.12734	0.0020288
ABCA1	C5orf15	0.07486	0.070407
ABCA1	C6orf62	0.2165	1.2366e-07
ABCA1	C8orf4	0.18554	6.2606e-06
ABCA1	C9orf6	0.14432	0.00046248
ABCA1	CA2	0.26296	1.0431e-10
ABCA1	CAB39	0.21426	1.6755e-07
ABCA1	CADM1	0.080665	0.051171
ABCA1	CALCOCO2	0.27786	7.8457e-12
ABCA1	CALD1	0.34726	5.0634e-18
ABCA1	CALM1	0.29274	5.0447e-13
ABCA1	CALM3	0.20273	7.6407e-07
ABCA1	CALU	0.24828	1.145e-09
ABCA1	CAMSAP1L1	0.12968	0.0016714
ABCA1	CAND1	0.11358	0.0059562
ABCA1	CANX	0.10796	0.0089698
ABCA1	CAPRIN1	0.12009	0.0036259
ABCA1	CAPZA1	0.18816	4.6009e-06
ABCA1	CAPZA2	0.14741	0.00034703
ABCA1	CASD1	0.14507	0.00043176
ABCA1	CASK	0.27287	1.901e-11
ABCA1	CASP3	0.18721	5.1486e-06
ABCA1	CAST	0.29024	8.0849e-13
ABCA1	CBFB	0.18443	7.1307e-06
ABCA1	CBX5	0.069291	0.094061
ABCA1	CCBL2	0.083768	0.042835
ABCA1	CCND3	0.14377	0.00048678
ABCA1	CD151	0.1365	0.00093278
ABCA1	CD2BP2	0.11707	0.0045788
ABCA1	CD302	0.17519	2.0338e-05
ABCA1	CD44	0.32652	5.3272e-16
ABCA1	CD46	0.11837	0.0041441
ABCA1	CD47	0.15812	0.00012286
ABCA1	CD59	0.17504	2.0674e-05
ABCA1	CD93	0.47306	5.8985e-34
ABCA1	CDC23	0.1031	0.012595
ABCA1	CDC25B	0.19243	2.7547e-06
ABCA1	CDC42BPA	0.25485	3.9889e-10
ABCA1	CDH11	0.36741	3.9005e-20
ABCA1	CDKN1A	0.21551	1.4153e-07
ABCA1	CDKN2AIP	0.14543	0.00041774
ABCA1	CDS2	0.099168	0.016425
ABCA1	CDYL	0.18948	3.9304e-06
ABCA1	CEBPG	0.095494	0.020886
ABCA1	CEP170	0.15863	0.00011673
ABCA1	CEP350	0.22419	4.2362e-08
ABCA1	CEPT1	0.17899	1.3303e-05
ABCA1	CERK	0.169	3.9827e-05
ABCA1	CES2	0.10301	0.012677
ABCA1	CHCHD3	0.1379	0.00082529
ABCA1	CHD1	0.2178	1.0338e-07
ABCA1	CHD9	0.21896	8.8167e-08
ABCA1	CHMP1B	0.10516	0.010928
ABCA1	CHMP2B	0.30125	9.7399e-14
ABCA1	CHORDC1	0.14862	0.00030975
ABCA1	CHP	0.25212	6.2074e-10
ABCA1	CHST2	0.15149	0.0002355
ABCA1	CHSY1	0.23248	1.2783e-08
ABCA1	CIAPIN1	0.097346	0.01852
ABCA1	CKAP4	0.085122	0.039575
ABCA1	CLASP1	0.17595	1.8687e-05
ABCA1	CLCN3	0.18765	4.8876e-06
ABCA1	CLDND1	0.17724	1.6187e-05
ABCA1	CLEC2B	0.31304	9.1194e-15
ABCA1	CLIC4	0.32683	4.9823e-16
ABCA1	CLN5	0.16983	3.6462e-05
ABCA1	CLSTN1	0.11633	0.004846
ABCA1	CMTM6	0.12453	0.0025511
ABCA1	CNDP2	0.19239	2.7696e-06
ABCA1	CNIH	0.10033	0.015196
ABCA1	CNOT2	0.15296	0.00020435
ABCA1	CNP	0.26967	3.3177e-11
ABCA1	COL1A2	0.32828	3.6394e-16
ABCA1	COL4A1	0.36244	1.3373e-19
ABCA1	COL4A3BP	0.11224	0.006578
ABCA1	COL6A3	0.34579	7.1394e-18
ABCA1	COLEC12	0.45231	7.6418e-31
ABCA1	COMMD10	0.082372	0.046433
ABCA1	COMT	0.20185	8.5497e-07
ABCA1	COQ10B	0.14444	0.00045754
ABCA1	CORO1C	0.16455	6.3681e-05
ABCA1	COTL1	0.33181	1.6801e-16
ABCA1	COX4NB	0.070687	0.087607
ABCA1	CP	0.20423	6.3038e-07
ABCA1	CPNE3	0.18435	7.1976e-06
ABCA1	CPSF6	0.19798	1.3929e-06
ABCA1	CREB3L2	0.23357	1.0871e-08
ABCA1	CREBL2	0.19691	1.5911e-06
ABCA1	CREG1	0.14189	0.00057776
ABCA1	CRIM1	0.14381	0.00048474
ABCA1	CRLF3	0.1884	4.4716e-06
ABCA1	CRTC3	0.17319	2.532e-05
ABCA1	CS	0.12035	0.0035539
ABCA1	CSDE1	0.17326	2.5152e-05
ABCA1	CSNK1D	0.26519	7.1477e-11
ABCA1	CSNK1E	0.13251	0.001317
ABCA1	CTNNA1	0.21064	2.7235e-07
ABCA1	CTNND1	0.28174	3.8934e-12
ABCA1	CTSA	0.33822	4.0294e-17
ABCA1	CUL1	0.13483	0.0010786
ABCA1	CUL4A	0.17233	2.782e-05
ABCA1	CXCL10	0.17197	2.8944e-05
ABCA1	CYB5B	0.23798	5.6276e-09
ABCA1	CYB5R4	0.2271	2.7942e-08
ABCA1	CYFIP2	0.088169	0.032997
ABCA1	DAAM1	0.16559	5.7154e-05
ABCA1	DAB2	0.46277	2.1933e-32
ABCA1	DAP	0.099542	0.016022
ABCA1	DAZAP2	0.1807	1.0957e-05
ABCA1	DCK	0.1014	0.014142
ABCA1	DCN	0.29887	1.5529e-13
ABCA1	DCP1A	0.13573	0.0009979
ABCA1	DCP2	0.21529	1.4587e-07
ABCA1	DCTN4	0.19836	1.3285e-06
ABCA1	DCUN1D1	0.14949	0.00028532
ABCA1	DDIT4	0.18568	6.1615e-06
ABCA1	DDX21	0.13571	0.00099997
ABCA1	DDX23	0.092244	0.025676
ABCA1	DDX3X	0.26175	1.278e-10
ABCA1	DDX46	0.11277	0.0063274
ABCA1	DERL1	0.27332	1.7556e-11
ABCA1	DHX15	0.097855	0.017913
ABCA1	DHX40	0.094211	0.022675
ABCA1	DLD	0.19497	2.0225e-06
ABCA1	DNAJA2	0.12548	0.0023613
ABCA1	DNAJB1	0.14156	0.00059506
ABCA1	DNAJB14	0.24824	1.1516e-09
ABCA1	DNAJB6	0.18669	5.4716e-06
ABCA1	DNAJB9	0.08081	0.050755
ABCA1	DNAJC15	0.08667	0.036106
ABCA1	DPP3	0.15024	0.00026546
ABCA1	DPY19L4	0.18014	1.1676e-05
ABCA1	DPYD	0.39622	1.9848e-23
ABCA1	DSE	0.36244	1.3389e-19
ABCA1	EBAG9	0.12295	0.0028943
ABCA1	ECM2	0.23304	1.1756e-08
ABCA1	EDNRB	0.12962	0.0016805
ABCA1	EFEMP1	0.14021	0.00067193
ABCA1	EFHD1	0.081209	0.049619
ABCA1	EFHD2	0.1551	0.00016574
ABCA1	EFNA1	0.12447	0.0025622
ABCA1	EFNB2	0.23174	1.4241e-08
ABCA1	EHD4	0.23644	7.0871e-09
ABCA1	EID1	0.13616	0.00096096
ABCA1	EIF2AK3	0.070419	0.088817
ABCA1	EIF2C1	0.12646	0.0021805
ABCA1	EIF2S1	0.24297	2.6226e-09
ABCA1	EIF3A	0.12705	0.0020786
ABCA1	EIF4EBP2	0.11696	0.0046176
ABCA1	EIF4H	0.21126	2.5066e-07
ABCA1	EIF5	0.12154	0.0032365
ABCA1	ELAVL1	0.22191	5.8446e-08
ABCA1	ELMO1	0.17154	3.0316e-05
ABCA1	ELTD1	0.2907	7.4183e-13
ABCA1	ENAH	0.074596	0.071405
ABCA1	EP300	0.27473	1.369e-11
ABCA1	EPAS1	0.37	2.0329e-20
ABCA1	EPHA4	0.25808	2.3534e-10
ABCA1	EPS15	0.23487	8.9692e-09
ABCA1	ERBB2IP	0.15805	0.00012369
ABCA1	ETF1	0.21419	1.6919e-07
ABCA1	ETV5	0.10567	0.01054
ABCA1	EVI2A	0.3702	1.9335e-20
ABCA1	EXT2	0.1268	0.0021218
ABCA1	F13A1	0.33127	1.8912e-16
ABCA1	F2R	0.30597	3.8226e-14
ABCA1	F3	0.20909	3.3446e-07
ABCA1	FADS2	0.11648	0.0047884
ABCA1	FAM102A	0.34108	2.1076e-17
ABCA1	FAM134C	0.15973	0.00010447
ABCA1	FAM46A	0.32706	4.7404e-16
ABCA1	FAM53C	0.17967	1.2315e-05
ABCA1	FAM70A	0.1018	0.013769
ABCA1	FAM82B	0.17545	1.9763e-05
ABCA1	FBXL5	0.14933	0.00028969
ABCA1	FBXL7	0.16067	9.49e-05
ABCA1	FBXO3	0.19405	2.2628e-06
ABCA1	FBXO9	0.074561	0.071538
ABCA1	FBXW11	0.082068	0.04725
ABCA1	FBXW2	0.42674	2.7323e-27
ABCA1	FCGR2A	0.43179	5.735e-28
ABCA1	FEM1C	0.32621	5.6956e-16
ABCA1	FILIP1L	0.33714	5.1343e-17
ABCA1	FKBP1A	0.091744	0.026492
ABCA1	FMR1	0.1723	2.7922e-05
ABCA1	FN1	0.44725	4.0893e-30
ABCA1	FN3KRP	0.10673	0.0097838
ABCA1	FNBP1L	0.09296	0.024547
ABCA1	FNDC3B	0.3768	3.5711e-21
ABCA1	FOXG1	0.074216	0.072866
ABCA1	FOXO1	0.32228	1.3217e-15
ABCA1	FRYL	0.31118	1.3364e-14
ABCA1	FTO	0.209	3.3853e-07
ABCA1	FUBP3	0.35567	6.9334e-19
ABCA1	FUT8	0.11091	0.0072523
ABCA1	FXR1	0.16672	5.0761e-05
ABCA1	FZD3	0.12074	0.003446
ABCA1	FZD7	0.08519	0.039418
ABCA1	G3BP2	0.14953	0.00028424
ABCA1	GALNT7	0.073547	0.075493
ABCA1	GCLM	0.24245	2.8423e-09
ABCA1	GDI1	0.2526	5.7413e-10
ABCA1	GGA1	0.14611	0.00039184
ABCA1	GHITM	0.12679	0.0021235
ABCA1	GLIPR1	0.39268	5.2495e-23
ABCA1	GLUD1	0.11416	0.0057029
ABCA1	GMFB	0.16415	6.6401e-05
ABCA1	GNA12	0.14582	0.00040285
ABCA1	GNG12	0.17878	1.3613e-05
ABCA1	GNPDA1	0.1206	0.0034841
ABCA1	GNS	0.34951	2.9917e-18
ABCA1	GOLGB1	0.21952	8.1504e-08
ABCA1	GOLM1	0.24222	2.9478e-09
ABCA1	GOLPH3	0.11761	0.0043943
ABCA1	GOLT1B	0.083303	0.044007
ABCA1	GORASP1	0.28451	2.3497e-12
ABCA1	GOSR1	0.23155	1.4647e-08
ABCA1	GPBP1L1	0.13353	0.0012066
ABCA1	GPI	0.19205	2.886e-06
ABCA1	GPKOW	0.17597	1.8647e-05
ABCA1	GPR137B	0.21843	9.478e-08
ABCA1	GPR56	0.28395	2.6004e-12
ABCA1	GRB10	0.088125	0.033086
ABCA1	GRSF1	0.18992	3.7303e-06
ABCA1	GSK3B	0.14809	0.00032571
ABCA1	GSPT1	0.12029	0.0035698
ABCA1	HABP4	0.31506	6.0189e-15
ABCA1	HECA	0.23489	8.9374e-09
ABCA1	HEG1	0.42474	5.0345e-27
ABCA1	HELZ	0.37627	4.1e-21
ABCA1	HERC2	0.12629	0.0022107
ABCA1	HGSNAT	0.24208	3.0111e-09
ABCA1	HLA-DPB1	0.28315	3.0119e-12
ABCA1	HMGCR	0.16253	7.8526e-05
ABCA1	HOMER1	0.13163	0.0014193
ABCA1	HPS5	0.26291	1.0525e-10
ABCA1	HRH1	0.13486	0.0010761
ABCA1	HS1BP3	0.14162	0.00059178
ABCA1	HS2ST1	0.22258	5.316e-08
ABCA1	HSPA2	0.22673	2.9484e-08
ABCA1	HSPA9	0.17903	1.3233e-05
ABCA1	ICMT	0.18549	6.3009e-06
ABCA1	IDH3A	0.29033	7.9487e-13
ABCA1	IER2	0.16414	6.6444e-05
ABCA1	IFI44L	0.17552	1.9613e-05
ABCA1	IFRD1	0.12883	0.0017937
ABCA1	IGF2R	0.31853	2.9173e-15
ABCA1	IGFBP3	0.27693	9.2626e-12
ABCA1	IGFBP4	0.15736	0.00013255
ABCA1	IGFBP5	0.080208	0.052508
ABCA1	IL13RA1	0.38838	1.6854e-22
ABCA1	ILF3	0.13022	0.0015978
ABCA1	IMPA1	0.11836	0.0041469
ABCA1	ING3	0.16245	7.9123e-05
ABCA1	INPP5A	0.17047	3.4024e-05
ABCA1	INPP5F	0.21369	1.81e-07
ABCA1	INSIG1	0.30317	6.6711e-14
ABCA1	INSIG2	0.11886	0.0039901
ABCA1	IQGAP1	0.31355	8.2118e-15
ABCA1	IRAK1	0.23777	5.8087e-09
ABCA1	ISOC1	0.14259	0.00054208
ABCA1	ITPKB	0.22486	3.8512e-08
ABCA1	IVNS1ABP	0.19362	2.3845e-06
ABCA1	JAK1	0.32623	5.6724e-16
ABCA1	JAM3	0.2396	4.396e-09
ABCA1	JOSD1	0.31761	3.5434e-15
ABCA1	JUNB	0.25781	2.458e-10
ABCA1	KAL1	0.28164	3.9686e-12
ABCA1	KCTD3	0.17258	2.7073e-05
ABCA1	KHDRBS3	0.22833	2.3401e-08
ABCA1	KIAA0226	0.31599	4.9647e-15
ABCA1	KIAA0232	0.21484	1.5495e-07
ABCA1	KIAA0317	0.25611	3.2492e-10
ABCA1	KIAA0355	0.23431	9.7487e-09
ABCA1	KIAA0430	0.24332	2.4865e-09
ABCA1	KIAA0494	0.30143	9.4016e-14
ABCA1	KIAA0947	0.11844	0.0041227
ABCA1	KIAA1033	0.3298	2.6117e-16
ABCA1	KIAA1279	0.29434	3.7157e-13
ABCA1	KIF13B	0.21548	1.4206e-07
ABCA1	KIF1B	0.13006	0.00162
ABCA1	KIF3B	0.27122	2.5365e-11
ABCA1	KLF10	0.26068	1.5274e-10
ABCA1	KLF6	0.31298	9.2399e-15
ABCA1	KLHL2	0.092547	0.025193
ABCA1	KLHL21	0.15563	0.00015739
ABCA1	KPNA1	0.23824	5.4037e-09
ABCA1	KPNA3	0.14534	0.00042107
ABCA1	KRAS	0.086842	0.035737
ABCA1	KRR1	0.15521	0.00016393
ABCA1	LAMC1	0.23323	1.1439e-08
ABCA1	LAMP2	0.20864	3.55e-07
ABCA1	LAPTM5	0.38608	3.1215e-22
ABCA1	LARP1	0.24397	2.2472e-09
ABCA1	LEMD3	0.076652	0.06392
ABCA1	LEPROT	0.26461	7.8963e-11
ABCA1	LHFP	0.34058	2.3588e-17
ABCA1	LHFPL2	0.44759	3.6515e-30
ABCA1	LIMA1	0.33691	5.405e-17
ABCA1	LIMCH1	0.17219	2.8248e-05
ABCA1	LIMS1	0.30835	2.3694e-14
ABCA1	LITAF	0.19424	2.2115e-06
ABCA1	LMO2	0.25123	7.1625e-10
ABCA1	LMO3	0.083078	0.044583
ABCA1	LMO4	0.1879	4.7449e-06
ABCA1	LRPAP1	0.18314	8.2821e-06
ABCA1	LRRFIP1	0.30053	1.1213e-13
ABCA1	LSAMP	0.19167	3.0214e-06
ABCA1	LSM12	0.16096	9.2146e-05
ABCA1	LSM14A	0.14653	0.00037711
ABCA1	LYN	0.33866	3.6456e-17
ABCA1	LYZ	0.26273	1.0841e-10
ABCA1	MACF1	0.35131	1.9586e-18
ABCA1	MAFB	0.4994	3.1619e-38
ABCA1	MAFF	0.2173	1.1084e-07
ABCA1	MAN1C1	0.10144	0.0141
ABCA1	MAN2B2	0.31853	2.921e-15
ABCA1	MAP3K15	0.24339	2.4607e-09
ABCA1	MAP4	0.24895	1.0297e-09
ABCA1	MAP4K4	0.24902	1.0177e-09
ABCA1	MAPK1	0.29715	2.1648e-13
ABCA1	MAPRE1	0.17631	1.7962e-05
ABCA1	MARCKS	0.30556	4.1549e-14
ABCA1	MARK3	0.21545	1.4261e-07
ABCA1	MARK4	0.16441	6.4606e-05
ABCA1	MBD3	0.076866	0.063181
ABCA1	MBNL1	0.41469	1.0188e-25
ABCA1	MCL1	0.33348	1.1622e-16
ABCA1	MCTS1	0.070468	0.088592
ABCA1	MED13	0.35488	8.3814e-19
ABCA1	MEGF9	0.20558	5.291e-07
ABCA1	MFHAS1	0.21303	1.9776e-07
ABCA1	MFN2	0.21441	1.6425e-07
ABCA1	MFSD1	0.43633	1.3772e-28
ABCA1	MGLL	0.22376	4.4993e-08
ABCA1	MGRN1	0.076428	0.064706
ABCA1	MID1	0.096933	0.019026
ABCA1	MINA	0.13715	0.00088115
ABCA1	MKNK2	0.14319	0.00051297
ABCA1	MKRN1	0.20592	5.0634e-07
ABCA1	MMD	0.23896	4.8453e-09
ABCA1	MMP2	0.41136	2.7013e-25
ABCA1	MNT	0.17704	1.6545e-05
ABCA1	MOCS2	0.12948	0.0016993
ABCA1	MORC3	0.18064	1.1022e-05
ABCA1	MOXD1	0.23519	8.5501e-09
ABCA1	MPDZ	0.17937	1.2741e-05
ABCA1	MRC2	0.37493	5.7827e-21
ABCA1	MRFAP1L1	0.16495	6.11e-05
ABCA1	MTMR6	0.15633	0.00014676
ABCA1	MTMR9	0.22484	3.8596e-08
ABCA1	MTUS1	0.13933	0.00072674
ABCA1	MUT	0.13463	0.0010981
ABCA1	MXRA5	0.26645	5.7714e-11
ABCA1	MYCBP2	0.26789	4.507e-11
ABCA1	MYD88	0.28429	2.4465e-12
ABCA1	MYLK	0.27209	2.1784e-11
ABCA1	MYO10	0.14455	0.00045307
ABCA1	MYO1B	0.16117	9.0267e-05
ABCA1	MYO6	0.1367	0.00091689
ABCA1	NBN	0.29829	1.7357e-13
ABCA1	NBR1	0.28155	4.0353e-12
ABCA1	NCALD	0.20189	8.5036e-07
ABCA1	NCBP2	0.070686	0.08761
ABCA1	NCOA1	0.22865	2.2361e-08
ABCA1	NCOR1	0.096908	0.019058
ABCA1	NDE1	0.095678	0.02064
ABCA1	NDEL1	0.26577	6.4781e-11
ABCA1	NDRG1	0.36638	5.0382e-20
ABCA1	NDRG4	0.11843	0.0041255
ABCA1	NDUFA5	0.15653	0.00014397
ABCA1	NDUFC2	0.096449	0.019635
ABCA1	NECAP2	0.17326	2.5141e-05
ABCA1	NEK4	0.10184	0.013732
ABCA1	NFE2L1	0.23268	1.241e-08
ABCA1	NFIB	0.18489	6.7608e-06
ABCA1	NID1	0.33327	1.2176e-16
ABCA1	NKTR	0.16679	5.0359e-05
ABCA1	NOL8	0.35036	2.4537e-18
ABCA1	NOTCH1	0.10328	0.012446
ABCA1	NOTCH2	0.37119	1.5021e-20
ABCA1	NPLOC4	0.27275	1.9413e-11
ABCA1	NPTX2	0.083621	0.043203
ABCA1	NR3C1	0.29379	4.1322e-13
ABCA1	NSF	0.31175	1.1887e-14
ABCA1	NSMAF	0.24657	1.4983e-09
ABCA1	NT5E	0.27117	2.5549e-11
ABCA1	NUAK1	0.33889	3.4611e-17
ABCA1	NXT2	0.075547	0.067859
ABCA1	ODZ4	0.14637	0.0003825
ABCA1	OPTN	0.31278	9.6209e-15
ABCA1	OSTM1	0.32352	1.0149e-15
ABCA1	OXR1	0.16941	3.8119e-05
ABCA1	OXSR1	0.18967	3.8422e-06
ABCA1	PA2G4	0.094622	0.022088
ABCA1	PABPN1	0.084726	0.040505
ABCA1	PAK2	0.21257	2.1059e-07
ABCA1	PALLD	0.28503	2.135e-12
ABCA1	PAPOLA	0.25028	8.3362e-10
ABCA1	PARVA	0.26576	6.4966e-11
ABCA1	PBRM1	0.11097	0.0072183
ABCA1	PBX3	0.32077	1.8237e-15
ABCA1	PCYOX1	0.20872	3.5127e-07
ABCA1	PDCD10	0.13443	0.0011165
ABCA1	PDCD6IP	0.28901	1.0196e-12
ABCA1	PDE4B	0.30835	2.3707e-14
ABCA1	PDE8A	0.18127	1.0262e-05
ABCA1	PDGFC	0.17359	2.425e-05
ABCA1	PDGFRA	0.16539	5.8319e-05
ABCA1	PDPN	0.28344	2.8572e-12
ABCA1	PDXDC1	0.21941	8.2742e-08
ABCA1	PDXK	0.30241	7.7516e-14
ABCA1	PDZD2	0.34435	9.9405e-18
ABCA1	PFKFB3	0.25929	1.9254e-10
ABCA1	PFKP	0.16402	6.7274e-05
ABCA1	PGK1	0.15862	0.0001168
ABCA1	PGRMC2	0.26786	4.5355e-11
ABCA1	PHC2	0.13109	0.0014852
ABCA1	PHF17	0.20387	6.6026e-07
ABCA1	PHF20	0.15441	0.00017733
ABCA1	PHF21A	0.11158	0.0069041
ABCA1	PHIP	0.16999	3.5826e-05
ABCA1	PIGK	0.096889	0.019081
ABCA1	PIK3R1	0.118	0.0042654
ABCA1	PINK1	0.25944	1.8774e-10
ABCA1	PITPNA	0.14495	0.00043653
ABCA1	PJA1	0.12001	0.0036506
ABCA1	PKD2	0.36204	1.476e-19
ABCA1	PKN2	0.19582	1.8201e-06
ABCA1	PLEKHB2	0.35725	4.7373e-19
ABCA1	PLEKHF2	0.31488	6.2408e-15
ABCA1	PLS3	0.15929	0.00010924
ABCA1	PLSCR4	0.085303	0.039156
ABCA1	PNPO	0.24523	1.8468e-09
ABCA1	POLE3	0.20241	7.9565e-07
ABCA1	POLI	0.078517	0.057704
ABCA1	POLR2E	0.12407	0.0026458
ABCA1	POLR2K	0.21293	2.0044e-07
ABCA1	POSTN	0.43782	8.5966e-29
ABCA1	PPAP2B	0.093641	0.023511
ABCA1	PPP1CB	0.08618	0.037174
ABCA1	PPP1R12A	0.25431	4.3567e-10
ABCA1	PPP2CA	0.12913	0.0017502
ABCA1	PPP2R2A	0.097744	0.018043
ABCA1	PPP3CA	0.26728	5.0076e-11
ABCA1	PPP6C	0.37167	1.3311e-20
ABCA1	PRC1	0.095354	0.021076
ABCA1	PRKACB	0.22092	6.7105e-08
ABCA1	PRKAR1A	0.36246	1.3317e-19
ABCA1	PRKD1	0.25784	2.4461e-10
ABCA1	PRNP	0.23778	5.7931e-09
ABCA1	PROS1	0.23375	1.0592e-08
ABCA1	PROSC	0.074422	0.072072
ABCA1	PRPF4	0.26066	1.5335e-10
ABCA1	PRPF40A	0.08341	0.043735
ABCA1	PRRC1	0.20953	3.1545e-07
ABCA1	PSD3	0.12347	0.0027759
ABCA1	PSEN1	0.22751	2.6369e-08
ABCA1	PSMD5	0.27094	2.6616e-11
ABCA1	PSMD9	0.069694	0.092159
ABCA1	PSME3	0.21773	1.0443e-07
ABCA1	PSMF1	0.10604	0.010274
ABCA1	PTK2	0.29526	3.1163e-13
ABCA1	PTP4A1	0.18021	1.1576e-05
ABCA1	PTPN13	0.077365	0.061483
ABCA1	PTPRK	0.13653	0.00093058
ABCA1	PTX3	0.18162	9.8582e-06
ABCA1	PUM1	0.080277	0.052303
ABCA1	PYGB	0.15123	0.00024146
ABCA1	PYROXD1	0.1594	0.00010795
ABCA1	QKI	0.37465	6.2192e-21
ABCA1	R3HDM2	0.16703	4.9114e-05
ABCA1	RAB14	0.44601	6.1275e-30
ABCA1	RAB1A	0.24819	1.161e-09
ABCA1	RAB21	0.33313	1.255e-16
ABCA1	RAB22A	0.18983	3.7711e-06
ABCA1	RAB3GAP1	0.28974	8.8898e-13
ABCA1	RAB3GAP2	0.096376	0.019729
ABCA1	RAB5A	0.34113	2.0796e-17
ABCA1	RAB5B	0.27122	2.5357e-11
ABCA1	RABGAP1	0.32302	1.1305e-15
ABCA1	RABGEF1	0.1458	0.00040351
ABCA1	RAD1	0.092745	0.024881
ABCA1	RAD21	0.20351	6.9105e-07
ABCA1	RAD23B	0.41099	3.0113e-25
ABCA1	RAI14	0.25341	5.0378e-10
ABCA1	RALA	0.12599	0.0022668
ABCA1	RALBP1	0.096729	0.019281
ABCA1	RALGDS	0.24995	8.7883e-10
ABCA1	RANBP2	0.23545	8.2285e-09
ABCA1	RANBP6	0.19556	1.8802e-06
ABCA1	RANBP9	0.16786	4.4973e-05
ABCA1	RAP1A	0.2767	9.6479e-12
ABCA1	RAP2A	0.18109	1.047e-05
ABCA1	RAP2B	0.27436	1.4604e-11
ABCA1	RAP2C	0.29063	7.5146e-13
ABCA1	RASSF2	0.2248	3.8842e-08
ABCA1	RB1CC1	0.16529	5.8963e-05
ABCA1	RBM12	0.11476	0.005453
ABCA1	RBM15B	0.15703	0.00013701
ABCA1	RBM22	0.14895	0.00030017
ABCA1	RBM23	0.12958	0.0016851
ABCA1	RBM25	0.21626	1.2775e-07
ABCA1	RBM26	0.12314	0.0028513
ABCA1	RBM3	0.10808	0.0088921
ABCA1	RBM5	0.1979	1.4056e-06
ABCA1	RCBTB1	0.078839	0.056681
ABCA1	RDH11	0.25478	4.0374e-10
ABCA1	REEP5	0.22305	4.9761e-08
ABCA1	RER1	0.076231	0.0654
ABCA1	REV1	0.11398	0.0057806
ABCA1	RFK	0.21142	2.4559e-07
ABCA1	RFTN1	0.29856	1.6473e-13
ABCA1	RFX5	0.11081	0.0073033
ABCA1	RGL1	0.14627	0.00038609
ABCA1	RHOBTB3	0.12962	0.0016804
ABCA1	RHOQ	0.16828	4.3013e-05
ABCA1	RIN2	0.19705	1.5628e-06
ABCA1	RIOK3	0.16844	4.2268e-05
ABCA1	RIT1	0.21583	1.354e-07
ABCA1	RMI1	0.068842	0.096219
ABCA1	RNASEH1	0.16703	4.9095e-05
ABCA1	RND3	0.12048	0.0035194
ABCA1	RNF103	0.10118	0.014355
ABCA1	RNF11	0.21414	1.7047e-07
ABCA1	RNF111	0.14299	0.00052272
ABCA1	RNF13	0.12277	0.0029374
ABCA1	RNF14	0.30299	6.9192e-14
ABCA1	RNF24	0.12937	0.0017148
ABCA1	RNF38	0.17249	2.7329e-05
ABCA1	RNF4	0.21868	9.1606e-08
ABCA1	RNF44	0.12314	0.0028507
ABCA1	RNH1	0.33081	2.0951e-16
ABCA1	ROCK1	0.1318	0.0013982
ABCA1	RPS6KA2	0.18875	4.2881e-06
ABCA1	RRAGD	0.1926	2.7014e-06
ABCA1	RSRC2	0.16084	9.3286e-05
ABCA1	RSU1	0.39025	1.0167e-22
ABCA1	RTCD1	0.22504	3.7522e-08
ABCA1	RTN1	0.1804	1.1328e-05
ABCA1	RUFY3	0.13687	0.00090342
ABCA1	RYBP	0.184	7.4978e-06
ABCA1	S100PBP	0.16552	5.758e-05
ABCA1	SACM1L	0.1321	0.0013629
ABCA1	SAP18	0.15658	0.00014323
ABCA1	SAP30BP	0.22062	6.9999e-08
ABCA1	SAR1A	0.13045	0.0015678
ABCA1	SAR1B	0.1212	0.003325
ABCA1	SART1	0.15008	0.00026978
ABCA1	SASH1	0.26836	4.1564e-11
ABCA1	SC4MOL	0.21086	2.6467e-07
ABCA1	SCD	0.40505	1.6614e-24
ABCA1	SCRN1	0.20416	6.3574e-07
ABCA1	SDC2	0.15651	0.00014418
ABCA1	SDC4	0.19444	2.1572e-06
ABCA1	SEC14L1	0.26956	3.3818e-11
ABCA1	SEC16A	0.40678	1.0154e-24
ABCA1	SEC22B	0.15161	0.00023284
ABCA1	SEC23B	0.12522	0.0024125
ABCA1	SEC24A	0.24109	3.5038e-09
ABCA1	SEC24B	0.20766	4.0352e-07
ABCA1	SEC24C	0.18808	4.6462e-06
ABCA1	SEC61A1	0.24257	2.7901e-09
ABCA1	SEC63	0.2219	5.8471e-08
ABCA1	SELT	0.12005	0.0036386
ABCA1	SEPHS2	0.11216	0.0066182
ABCA1	SERBP1	0.12627	0.002214
ABCA1	SERPINA1	0.31455	6.6916e-15
ABCA1	SERTAD2	0.1783	1.4379e-05
ABCA1	SETD3	0.22602	3.2624e-08
ABCA1	SETX	0.47699	1.4345e-34
ABCA1	SF3A1	0.2022	8.178e-07
ABCA1	SFPQ	0.081281	0.049418
ABCA1	SFXN1	0.1258	0.002301
ABCA1	SGCB	0.22397	4.3665e-08
ABCA1	SH3BP5	0.19743	1.4902e-06
ABCA1	SH3GLB1	0.30137	9.5154e-14
ABCA1	SHOC2	0.11068	0.0073733
ABCA1	SIDT2	0.13934	0.00072612
ABCA1	SLA	0.4098	4.256e-25
ABCA1	SLC11A2	0.15204	0.00022331
ABCA1	SLC12A7	0.14695	0.00036249
ABCA1	SLC16A1	0.076292	0.065183
ABCA1	SLC1A4	0.14453	0.00045368
ABCA1	SLC24A3	0.24367	2.3548e-09
ABCA1	SLC25A32	0.31711	3.9326e-15
ABCA1	SLC25A36	0.14565	0.000409
ABCA1	SLC25A4	0.16566	5.6713e-05
ABCA1	SLC25A44	0.26484	7.5851e-11
ABCA1	SLC26A2	0.14771	0.00033765
ABCA1	SLC31A1	0.29661	2.404e-13
ABCA1	SLC31A2	0.42802	1.8429e-27
ABCA1	SLC35D2	0.16039	9.771e-05
ABCA1	SLC38A1	0.18869	4.3187e-06
ABCA1	SLC39A14	0.161	9.1783e-05
ABCA1	SLC39A6	0.13002	0.0016252
ABCA1	SLC7A5	0.074355	0.072328
ABCA1	SLTM	0.27236	2.0787e-11
ABCA1	SMAD2	0.25994	1.729e-10
ABCA1	SMAD4	0.17451	2.1925e-05
ABCA1	SMARCC2	0.12108	0.0033558
ABCA1	SMCR7L	0.28402	2.5679e-12
ABCA1	SMPD4	0.085511	0.038678
ABCA1	SMURF2	0.32099	1.7385e-15
ABCA1	SNAP29	0.10829	0.0087605
ABCA1	SNRK	0.33509	8.1194e-17
ABCA1	SNRPD3	0.12681	0.0021194
ABCA1	SNX10	0.22882	2.1801e-08
ABCA1	SNX11	0.21623	1.2831e-07
ABCA1	SNX2	0.28872	1.0756e-12
ABCA1	SNX27	0.2494	9.5797e-10
ABCA1	SNX4	0.18413	7.3805e-06
ABCA1	SNX6	0.11482	0.0054283
ABCA1	SOD2	0.30652	3.4274e-14
ABCA1	SOX4	0.077525	0.060945
ABCA1	SOX9	0.15696	0.00013784
ABCA1	SPAG9	0.33231	1.5051e-16
ABCA1	SPECC1L	0.29855	1.6517e-13
ABCA1	SPEN	0.28633	1.6783e-12
ABCA1	SPIN1	0.33518	7.9672e-17
ABCA1	SPOCK1	0.15576	0.00015533
ABCA1	SPRY1	0.12288	0.0029098
ABCA1	SPRY4	0.2321	1.3505e-08
ABCA1	SPTLC1	0.3732	9.0141e-21
ABCA1	SQSTM1	0.30778	2.6584e-14
ABCA1	SRP19	0.1054	0.010741
ABCA1	SRP72	0.21448	1.6262e-07
ABCA1	SRPR	0.20087	9.6822e-07
ABCA1	SS18L1	0.15047	0.00025979
ABCA1	SSPN	0.1605	9.66e-05
ABCA1	SSR1	0.18524	6.4843e-06
ABCA1	SSR3	0.14232	0.00055531
ABCA1	STAG1	0.17772	1.5343e-05
ABCA1	STAG2	0.18447	7.0997e-06
ABCA1	STAM	0.14855	0.0003117
ABCA1	STAT1	0.27235	2.08e-11
ABCA1	STAT3	0.37261	1.0485e-20
ABCA1	STAU1	0.089187	0.031018
ABCA1	STEAP3	0.086644	0.036163
ABCA1	STK17A	0.080926	0.050421
ABCA1	STK24	0.1433	0.0005082
ABCA1	STK39	0.080244	0.052402
ABCA1	STOM	0.39041	9.7184e-23
ABCA1	STX12	0.27035	2.9497e-11
ABCA1	SUCLG2	0.14546	0.00041641
ABCA1	SUV420H1	0.17727	1.6135e-05
ABCA1	SWAP70	0.35995	2.4611e-19
ABCA1	SYNCRIP	0.25157	6.7802e-10
ABCA1	SYNE2	0.2321	1.3508e-08
ABCA1	SYNGR2	0.16164	8.6032e-05
ABCA1	TAF2	0.1803	1.1463e-05
ABCA1	TAOK3	0.34084	2.222e-17
ABCA1	TARDBP	0.10955	0.0080022
ABCA1	TATDN2	0.28642	1.6509e-12
ABCA1	TBC1D15	0.12117	0.0033328
ABCA1	TBC1D9B	0.26783	4.5562e-11
ABCA1	TBK1	0.26993	3.1726e-11
ABCA1	TCEB1	0.16273	7.6906e-05
ABCA1	TCF4	0.29439	3.6856e-13
ABCA1	TCFL5	0.069532	0.092918
ABCA1	TCTA	0.24257	2.7903e-09
ABCA1	TERF2	0.14315	0.00051497
ABCA1	TEX2	0.28568	1.8923e-12
ABCA1	TEX261	0.26644	5.785e-11
ABCA1	TFRC	0.24418	2.1761e-09
ABCA1	TGOLN2	0.29776	1.9252e-13
ABCA1	THBS2	0.42403	6.2492e-27
ABCA1	TIMM17A	0.084193	0.041789
ABCA1	TIMM23	0.091014	0.027722
ABCA1	TIMP2	0.30279	7.1972e-14
ABCA1	TIMP3	0.35946	2.7744e-19
ABCA1	TIPARP	0.16309	7.4061e-05
ABCA1	TJP1	0.088766	0.031824
ABCA1	TJP2	0.31758	3.5607e-15
ABCA1	TM4SF1	0.15177	0.00022921
ABCA1	TM9SF3	0.24478	1.983e-09
ABCA1	TMBIM1	0.29909	1.4857e-13
ABCA1	TMCO1	0.099091	0.016508
ABCA1	TMED2	0.10635	0.010053
ABCA1	TMED5	0.14682	0.00036696
ABCA1	TMED7	0.19961	1.1347e-06
ABCA1	TMEM109	0.28318	2.9985e-12
ABCA1	TMEM127	0.37873	2.1689e-21
ABCA1	TMEM131	0.15644	0.00014517
ABCA1	TMEM135	0.16357	7.0515e-05
ABCA1	TMEM168	0.09952	0.016045
ABCA1	TMEM184B	0.23682	6.7014e-09
ABCA1	TMEM30A	0.22537	3.5789e-08
ABCA1	TMEM33	0.22931	2.0307e-08
ABCA1	TMEM41B	0.17075	3.3001e-05
ABCA1	TMEM47	0.095765	0.020525
ABCA1	TMEM87A	0.14478	0.00044361
ABCA1	TMOD1	0.35341	1.1912e-18
ABCA1	TNFRSF21	0.2166	1.2199e-07
ABCA1	TNIK	0.082477	0.046154
ABCA1	TNIP2	0.16713	4.8597e-05
ABCA1	TNKS2	0.083744	0.042896
ABCA1	TNPO1	0.13852	0.00078092
ABCA1	TNPO3	0.17247	2.7408e-05
ABCA1	TNS3	0.15138	0.00023812
ABCA1	TOPORS	0.13514	0.0010508
ABCA1	TOR1B	0.36124	1.7953e-19
ABCA1	TP53BP2	0.073563	0.07543
ABCA1	TPCN1	0.20296	7.4207e-07
ABCA1	TPD52	0.1895	3.9208e-06
ABCA1	TPM4	0.28752	1.3463e-12
ABCA1	TPP1	0.36621	5.2556e-20
ABCA1	TPP2	0.12984	0.0016496
ABCA1	TPR	0.15341	0.00019567
ABCA1	TRAK2	0.17295	2.6018e-05
ABCA1	TRAM1	0.2751	1.2829e-11
ABCA1	TRIB1	0.17405	2.3048e-05
ABCA1	TRIB2	0.22583	3.3524e-08
ABCA1	TRIM2	0.21499	1.5179e-07
ABCA1	TRIM33	0.19307	2.5489e-06
ABCA1	TRIM44	0.2596	1.8285e-10
ABCA1	TRIOBP	0.18557	6.2384e-06
ABCA1	TRPS1	0.32014	2.0828e-15
ABCA1	TSC1	0.30458	5.0509e-14
ABCA1	TSEN34	0.19822	1.3509e-06
ABCA1	TSPAN12	0.19394	2.2944e-06
ABCA1	TUBB6	0.22384	4.4492e-08
ABCA1	TWF1	0.10449	0.011446
ABCA1	TXLNA	0.22515	3.6976e-08
ABCA1	TXNDC15	0.24044	3.872e-09
ABCA1	TXNIP	0.11884	0.0039976
ABCA1	TXNRD1	0.094428	0.022364
ABCA1	UBAC1	0.30164	9.0265e-14
ABCA1	UBAP1	0.26157	1.3181e-10
ABCA1	UBE2A	0.17762	1.5509e-05
ABCA1	UBE2B	0.12249	0.0030014
ABCA1	UBE2D3	0.1063	0.010084
ABCA1	UBE2H	0.33669	5.6769e-17
ABCA1	UBE2L6	0.18662	5.5164e-06
ABCA1	UBE2W	0.24049	3.842e-09
ABCA1	UBE2Z	0.29935	1.413e-13
ABCA1	UBE3A	0.12598	0.0022679
ABCA1	UBE3C	0.23704	6.4752e-09
ABCA1	UBL3	0.19552	1.8887e-06
ABCA1	UBN1	0.13204	0.0013703
ABCA1	UBP1	0.16175	8.5009e-05
ABCA1	UBR5	0.32237	1.2975e-15
ABCA1	UFM1	0.14762	0.0003404
ABCA1	UGDH	0.18299	8.4213e-06
ABCA1	UQCRB	0.21427	1.6744e-07
ABCA1	USO1	0.13019	0.0016016
ABCA1	USP13	0.096379	0.019725
ABCA1	USP16	0.14492	0.00043779
ABCA1	USP25	0.19266	2.6791e-06
ABCA1	USP33	0.13792	0.00082369
ABCA1	USP8	0.23139	1.4998e-08
ABCA1	USP9X	0.11066	0.0073857
ABCA1	UTP14C	0.13981	0.00069634
ABCA1	UXS1	0.17638	1.7809e-05
ABCA1	VAMP3	0.2583	2.2666e-10
ABCA1	VAT1	0.21532	1.452e-07
ABCA1	VCAM1	0.34949	3.0094e-18
ABCA1	VCAN	0.46345	1.7367e-32
ABCA1	VCP	0.28272	3.2597e-12
ABCA1	VPS13C	0.27899	6.4116e-12
ABCA1	VPS24	0.15655	0.00014366
ABCA1	VPS26A	0.10406	0.011795
ABCA1	VPS37C	0.23362	1.0795e-08
ABCA1	VPS4B	0.26789	4.5074e-11
ABCA1	WAC	0.28117	4.3206e-12
ABCA1	WBP2	0.32528	6.962e-16
ABCA1	WDR1	0.32017	2.0695e-15
ABCA1	WDR26	0.089497	0.030436
ABCA1	WDR41	0.082018	0.047385
ABCA1	WDR45L	0.18752	4.9634e-06
ABCA1	WDR47	0.24856	1.0958e-09
ABCA1	WDR7	0.34543	7.76e-18
ABCA1	WDR82	0.10477	0.011229
ABCA1	WFS1	0.13666	0.00092035
ABCA1	WIPF2	0.28497	2.1592e-12
ABCA1	WNT5A	0.079024	0.056104
ABCA1	WSB1	0.083518	0.043463
ABCA1	WSB2	0.24028	3.9634e-09
ABCA1	XKR8	0.11568	0.0050902
ABCA1	XPC	0.22066	6.9589e-08
ABCA1	YEATS2	0.1375	0.00085455
ABCA1	YIPF5	0.24977	9.0351e-10
ABCA1	YIPF6	0.17324	2.5205e-05
ABCA1	YKT6	0.11717	0.0045428
ABCA1	YLPM1	0.29291	4.8842e-13
ABCA1	YME1L1	0.2809	4.5388e-12
ABCA1	YTHDC1	0.14774	0.00033671
ABCA1	YTHDF3	0.1911	3.2383e-06
ABCA1	YY1	0.13768	0.00084131
ABCA1	ZBTB20	0.28884	1.0511e-12
ABCA1	ZBTB38	0.31582	5.1406e-15
ABCA1	ZC3H11A	0.17347	2.4569e-05
ABCA1	ZC3H14	0.23678	6.7343e-09
ABCA1	ZC3HAV1	0.28833	1.1568e-12
ABCA1	ZEB1	0.33965	2.9147e-17
ABCA1	ZFAND5	0.35249	1.4827e-18
ABCA1	ZFR	0.25565	3.5052e-10
ABCA1	ZFYVE16	0.10663	0.009853
ABCA1	ZFYVE21	0.15299	0.00020382
ABCA1	ZHX2	0.09553	0.020838
ABCA1	ZKSCAN1	0.25322	5.199e-10
ABCA1	ZMPSTE24	0.10915	0.0082363
ABCA1	ZMYM3	0.1363	0.0009494
ABCA1	ZMYM4	0.088593	0.03216
ABCA1	ZMYND11	0.21303	1.9797e-07
ABCA1	ZNF12	0.10674	0.0097795
ABCA1	ZNF148	0.19527	1.9477e-06
ABCA1	ZNF195	0.15055	0.00025777
ABCA1	ZNF226	0.082069	0.047245
ABCA1	ZNF302	0.087985	0.033366
ABCA1	ZNF562	0.072214	0.080954
ABCA1	ZNF587	0.14896	0.00030007
ABCA1	ZNF611	0.15377	0.00018878
ABCA1	ZNF665	0.15829	0.00012081
ABCA1	ZNF706	0.19581	1.8219e-06
ABCA1	ZNF83	0.11299	0.006225
ABCA1	ZZZ3	0.10632	0.010069
ABCA3	ABLIM1	0.13059	0.0015488
ABCA3	ARF3	0.083986	0.042295
ABCA3	ATRX	0.1321	0.001363
ABCA3	BACE1	0.085172	0.039459
ABCA3	CARHSP1	0.085269	0.039233
ABCA3	CD2BP2	0.11795	0.0042794
ABCA3	CHL1	0.13239	0.00133
ABCA3	CREB3L2	0.143	0.00052209
ABCA3	DCP1A	0.19189	2.942e-06
ABCA3	E2F3	0.074081	0.073386
ABCA3	EFHC1	0.075789	0.066982
ABCA3	EIF2C1	0.19681	1.61e-06
ABCA3	FAM107A	0.14241	0.00055088
ABCA3	FAM134A	0.14769	0.00033828
ABCA3	GNA12	0.1168	0.0046729
ABCA3	HS2ST1	0.12743	0.002015
ABCA3	ICMT	0.099592	0.015968
ABCA3	KIAA0355	0.11841	0.0041321
ABCA3	KIF1B	0.32582	6.1957e-16
ABCA3	KIF5C	0.13759	0.00084812
ABCA3	LARP1	0.14624	0.00038717
ABCA3	LASP1	0.095409	0.021001
ABCA3	MAPT	0.12796	0.0019283
ABCA3	MKL2	0.13908	0.00074348
ABCA3	NFIB	0.20629	4.8273e-07
ABCA3	NT5C2	0.075794	0.066963
ABCA3	ODZ4	0.076489	0.064489
ABCA3	PAX6	0.096531	0.019532
ABCA3	PDXK	0.09278	0.024826
ABCA3	PHIP	0.2346	9.3402e-09
ABCA3	PRPF40A	0.091194	0.027414
ABCA3	RAB22A	0.1349	0.0010724
ABCA3	RNF44	0.089685	0.030089
ABCA3	RPL28	0.12207	0.0031034
ABCA3	RPS6KA2	0.080306	0.05222
ABCA3	SLC1A2	0.076221	0.065435
ABCA3	SLC25A44	0.09401	0.022968
ABCA3	SNX27	0.2299	1.864e-08
ABCA3	UBE4A	0.11602	0.0049606
ABCA3	USP22	0.12787	0.0019427
ABCA3	ZKSCAN1	0.20952	3.1584e-07
ABCA8	APOLD1	0.15027	0.00026478
ABCA8	APPBP2	0.13152	0.0014319
ABCA8	ATXN1	0.25108	7.3357e-10
ABCA8	B4GALT5	0.071422	0.08435
ABCA8	CALU	0.090125	0.029287
ABCA8	CUL5	0.088374	0.03259
ABCA8	DCLK1	0.303	6.9028e-14
ABCA8	DCP2	0.16599	5.4809e-05
ABCA8	DPY19L1	0.16997	3.591e-05
ABCA8	DPY19L4	0.09606	0.020137
ABCA8	ENAH	0.21643	1.2478e-07
ABCA8	EPM2AIP1	0.088041	0.033253
ABCA8	FAM46A	0.16655	5.1681e-05
ABCA8	FNDC3A	0.11087	0.0072715
ABCA8	FNDC3B	0.13885	0.00075833
ABCA8	HS2ST1	0.19568	1.8512e-06
ABCA8	KBTBD11	0.076252	0.065325
ABCA8	KIF5C	0.082302	0.046621
ABCA8	LEPROT	0.17518	2.0358e-05
ABCA8	LSAMP	0.24451	2.0656e-09
ABCA8	MAP4K4	0.23088	1.6153e-08
ABCA8	NFASC	0.17757	1.5594e-05
ABCA8	NUAK1	0.33516	8.0063e-17
ABCA8	OSBPL8	0.21229	2.1868e-07
ABCA8	OSTM1	0.12961	0.0016816
[truncated: 356,360+ more rows]

## Sheet: summary_OV
ceRNA	Num_1st-order_neighbors
PARVA	1195
QKI	1169
DCP2	1138
TMEM33	1120
HS2ST1	1108
SMAD4	1108
RAB22A	1096
AP1G1	1076
PSEN1	1072
FBXW2	1045
MAPK1	1043
SMAD2	1034
CDS2	1021
SSR1	1020
PRPF40A	1016
CPSF6	1015
FBXO28	1014
EIF5	1008
VAPB	1004
C12orf5	991
TMEM135	982
GOSR1	973
MKL2	973
ATXN1	969
PAFAH1B1	968
PIGK	961
RASSF2	961
SERTAD2	960
ALG9	953
MEGF9	950
YIPF6	948
ATRX	947
SEC63	937
TRIM44	935
LRPAP1	927
PCYOX1	926
USP13	926
HEG1	914
RBM12	912
APOLD1	910
ENAH	905
ABCA1	901
RGS5	901
APPL1	900
WIPF2	899
SSR3	895
PAK2	894
APPBP2	884
FZD3	881
RAB14	881
SERBP1	881
HELZ	878
GAPVD1	876
TMEM127	876
GMFB	875
KIAA0226	875
KPNA1	875
SEPT11	873
CREBL2	872
LIMS1	871
PRKACB	871
SNX27	871
TGOLN2	869
SASH1	868
MCTS1	867
TNPO1	865
EIF4EBP2	864
GTF2H5	864
RAD23B	861
RSBN1	848
SCARB2	847
UBE2G1	845
PTCD3	843
ICMT	841
ZFAND5	838
CBX5	837
MCFD2	836
NFIB	836
PITPNA	833
SNRK	831
MED13	830
RIT1	830
RBM15B	829
TRIM13	828
BCLAF1	827
PSD3	827
EIF2C1	824
SPAG9	823
SWAP70	822
ZBTB38	822
OSTM1	820
RHOQ	820
CALU	819
ERLIN2	818
PLEKHB2	817
UBE2W	817
MARCKS	815
CUL5	812
GRSF1	810
RAB21	809
CYB5B	807
ETF1	803
KIAA0355	803
ZNF12	799
TCF4	797
GNS	796
KIF1B	796
CUL3	795
PGRMC2	795
SPG20	792
RNF24	791
SCAMP1	791
B4GALT5	790
PREPL	790
UBE2H	790
DCTN4	789
CASK	787
ZNF148	787
PAPOLA	786
SH3GLB1	786
TRIM2	786
SEC24A	785
ATG12	784
FEM1C	783
SAR1B	783
RNF38	781
TSPAN14	781
SMCR7L	777
CAPRIN1	776
KLF6	775
RAB11A	775
CD93	774
CD59	772
G3BP2	770
MCL1	769
RNF11	769
TBC1D15	769
TMED5	764
YTHDC1	763
DDX3X	761
PPP1R12A	760
GSK3B	758
NT5C2	758
TRAK2	758
AP2B1	757
ASXL2	757
FXR1	757
MRPL19	756
EPS15	754
WDR26	754
TM9SF3	751
CAND1	750
SS18L1	750
PTP4A1	748
DDX46	747
AKAP11	745
EIF2S1	744
CAB39	743
ZKSCAN1	743
FBXW11	740
CEP350	739
DCP1A	739
PPP6C	739
ACSL3	738
KIF3B	738
S100PBP	738
VPS4B	737
YES1	735
FRYL	732
PSMF1	732
INSIG2	728
CPD	727
RNF4	726
RAB5B	723
WNT5A	723
CAMSAP1L1	720
DPY19L4	719
HGSNAT	719
TXLNA	719
GNAI3	718
MAP4K4	716
ZMAT3	715
KIAA0494	714
NOTCH2	714
OXSR1	714
KIAA0232	713
SETX	713
TSPYL4	713
MTMR6	712
STX12	708
FAM46A	707
ELAVL1	705
IPO9	702
BAG5	700
ABI1	699
C20orf11	699
KRAS	699
RYBP	699
CD302	697
HECA	697
CNDP2	693
C3orf63	691
CBFB	691
RAD1	691
TWF1	691
RRAGD	690
CALCOCO2	689
STAMBP	689
DCUN1D1	687
CEP68	686
WDR7	686
UBE3A	684
RAP2B	683
SLC26A2	683
VPS24	683
TRIM33	682
GOLM1	681
LAMP2	681
SPECC1L	681
STAM	680
UNC119B	680
TPD52	678
ADIPOR2	677
LEMD3	677
ARL1	676
PIK3R1	676
SEC16A	676
WNK1	676
KCMF1	675
LYRM2	675
MOBKL3	675
PHIP	674
ACACA	672
SH2B3	672
DPY19L1	671
MYO6	671
PDCD6IP	671
ZMYM4	671
GLG1	670
STK38L	670
PPP2R5E	669
ALDH3A2	668
PJA2	665
TRPS1	665
CRTC3	663
AGPAT5	661
C5orf22	660
GNA12	660
RABGEF1	660
GPATCH8	659
RAB1A	659
C11orf58	657
AP3S2	654
TMEM168	654
FDX1	652
LEPROT	652
MTMR9	652
OXR1	651
YTHDF3	651
MTDH	649
SLC31A1	649
SNAP29	649
MINA	647
RAI14	647
RAP2C	646
ARHGAP5	645
ARL4C	643
CORO1C	643
SHOC2	642
SERP1	641
FSTL1	640
GNG12	640
PEX19	640
FAM53C	639
SDC2	638
TMEM30A	638
CIAO1	637
NDUFA10	637
CTNND1	635
LANCL1	634
SCRN1	634
SMARCA5	633
SUPT7L	632
TEX2	631
FNBP1L	630
NUAK1	630
MTMR4	629
GCLM	627
CYBRD1	626
MAP1LC3B	626
LIMCH1	624
NCALD	620
ERBB2IP	619
USP14	619
KPNA3	618
RABGAP1	618
SLC25A44	617
TARDBP	617
KIAA0430	616
TNKS2	616
FBXO9	615
CEBPG	614
CREB3L2	614
EIF2AK1	614
DERL1	612
IGFBP5	612
POLI	612
SPIN1	612
USP9X	612
CRNKL1	611
ITPKB	611
SLC25A36	611
E2F3	610
TSC1	610
RPL28	609
PHF2	608
RHOBTB3	607
ALG6	606
CBX1	606
LAMC1	605
VAPA	604
OSBPL8	603
PPM1D	603
ARHGEF7	602
C1orf27	602
PHF20	601
CALM1	600
MOSPD1	600
TCEB3	600
FNDC3B	599
PPP2R5C	599
ATP2B1	598
LHFPL2	597
WSB2	597
USP8	596
CNP	595
ARF6	594
NAV2	594
TMEM106B	594
COMMD9	593
LARP1	593
NBR1	593
VEZF1	591
ARHGEF6	590
CHD9	590
FUBP3	590
WASF3	588
BACE1	587
PHF21A	586
F2R	585
PSMA5	585
RNF111	585
SPRY4	585
SLC38A1	584
PNPO	583
C14orf147	582
FBXO21	581
TFRC	581
STAT3	580
EPM2AIP1	579
GGPS1	579
SLC9A6	579
AMOTL2	577
ATG5	576
KIF5C	576
ARNT2	575
GRB10	574
RNF14	573
GALNT7	571
USP22	571
SCD	570
SLC25A4	570
ZNF532	570
FAM134A	569
ZNF587	569
PBRM1	568
PRRC1	568
CD47	567
EIF1AX	567
SEH1L	567
STOM	567
CEP170	566
ITGA6	566
NCOA1	566
BTBD1	565
CTDSP2	565
GPKOW	565
CDC42BPA	564
WDR82	564
CLIC4	562
GCA	562
TXNDC15	562
BCL10	561
SOBP	561
MBNL1	560
PRNP	560
POLR2E	558
PPP3CA	558
ADD1	557
RCBTB1	557
SYNJ2BP	557
TXNRD1	557
UBE2B	557
JOSD1	555
SLC11A2	555
DAB2	554
ZNF562	554
ADAM9	553
ARCN1	553
ZBTB5	553
ZC3H11A	553
BTBD3	552
C6orf120	552
FAM8A1	552
PKN2	552
ZNF395	552
NID1	548
VPS13C	548
NPLOC4	547
AASDHPPT	546
CHD1	546
TMCO1	546
UGDH	546
CHP	545
DMXL2	545
SLC1A4	545
USP47	545
KIAA0141	544
ZFYVE16	544
CHMP2B	543
UBE4A	542
LBR	540
UTP14C	540
PKD2	539
ZCCHC8	539
CERK	538
MTMR2	537
SEPT8	536
DDX21	536
DVL3	536
NUDT4	536
RIOK3	536
UBE2Z	536
CANX	535
RPS6KA2	535
TMEM47	535
RGL1	534
FZD7	533
ABCE1	532
IL13RA1	532
NAP1L1	531
POLD3	530
BET1	529
CHSY1	529
SLC35A5	529
ZNF43	529
ARHGEF3	528
DDX18	528
KLF10	527
PPP1CB	527
PRKAR1A	527
CRLF3	526
RSU1	526
YME1L1	526
GOLPH3L	525
SGCB	525
HMGCR	524
RNF44	524
CYFIP2	523
CD46	522
SHROOM2	522
AGK	521
MED1	521
ARID5B	520
MKRN1	520
SOX11	520
SYT11	520
TMEM50B	520
ATP10D	519
FMR1	517
NKTR	517
OSBPL11	517
YIPF5	517
GSPT1	516
NRAS	516
ZC3H14	516
ATP6V1A	515
SACM1L	515
SF3A1	515
UBL3	515
ARMC1	514
CALD1	513
MED17	513
MAPRE1	512
DTX4	511
TOR1B	511
PPP2R2A	510
MARCH6	509
PDXK	508
RDX	508
THUMPD1	508
KIF13B	507
FNBP1	506
IQGAP1	506
MGEA5	506
UBR5	503
FEZ2	502
MRPL22	502
UBP1	502
AGL	501
JAK1	501
METAP1	501
SAP30BP	501
NETO2	500
ZFP106	500
C10orf26	499
SELT	499
ZMYND11	499
KBTBD11	497
COL4A3BP	496
TCEB1	496
TIA1	496
LRPPRC	494
IGSF3	493
LRP4	493
NUP43	493
KAL1	492
LASP1	492
LIMA1	492
MAML1	492
NT5E	492
REEP1	492
FOXO1	491
RSL1D1	491
NDRG3	490
RBL2	490
CHMP1B	489
ENDOD1	489
SLC39A6	489
UFM1	489
VPS26A	489
STXBP1	488
INSIG1	487
PROSC	487
LITAF	485
AKTIP	484
ODZ4	484
REEP5	484
ABAT	483
RNF138	483
RPA1	483
DLG5	482
PTPLAD1	482
RANBP6	482
STAU1	482
INPP5F	481
LSM12	481
ABCD3	480
GPD1L	480
CAPZA1	479
GNPDA1	479
PSME3	479
C5orf15	478
C5orf30	478
CCDC90A	478
STK39	478
CHORDC1	477
DDHD2	477
RASA1	477
CACYBP	476
EIF4E	476
HSDL2	475
ANKRD27	474
CKAP2	474
NR3C1	474
TMED7	474
VAMP3	474
FAM102A	473
RFK	473
PDGFRA	472
GLIPR1	471
PELI1	471
TATDN2	471
PTK2	470
HLA-DPB1	469
MYO10	469
CLASP1	468
NFE2L1	468
TOR1A	468
EFNB2	467
MRPS16	467
PLEKHF2	467
ZNF140	467
SLC25A32	466
SRPK2	466
CD2BP2	465
FADS1	465
RB1CC1	465
C6orf62	464
LANCL2	464
CUL4A	463
IFI44L	463
PALLD	463
SUZ12	463
MRPL35	462
NXT2	462
HMGB3	461
PDPN	461
PKIA	461
SORL1	461
TEX261	460
ALDH7A1	459
CRIM1	459
SETD5	459
PIP5K1C	458
RAB3GAP2	458
EFHC1	457
GRB2	457
KIAA0247	457
NSF	456
SNX19	456
ARL4A	455
MARK4	455
NDUFC2	455
PHLDA1	454
GTF2E1	453
RAP2A	453
SPOCK1	453
CADM1	452
KCTD3	451
MTUS1	451
PAICS	451
SSFA2	451
EPAS1	450
MID1	449
TBC1D9B	449
PFKFB3	448
SH3BP5	447
TOMM20	447
TSN	447
KIAA0317	446
NCOR1	446
RBBP4	446
ZNF302	445
MFN2	444
SRP72	444
C1orf216	443
GOLT1B	443
HPS5	443
NARG2	443
RBMS1	443
RNF40	443
BTAF1	442
ENC1	442
SLMO2	442
GTF2H1	440
TMEM123	440
ANKRD6	439
ASAH1	439
NECAP1	439
COPS2	438
E2F6	438
KRR1	438
MAGI2	438
SH3BP4	438
KIF5B	437
SEMA5A	437
SLC39A14	437
TIMM17A	437
UBE3C	437
C1orf9	436
SUV420H1	435
CLIP2	434
HMBOX1	434
JAM3	434
SLTM	434
STON1	434
CDC23	433
EID1	433
MGLL	433
MREG	433
PTPRE	433
CCND2	432
ETV5	432
TSPYL1	432
FAM136A	431
GCLC	431
SLC35E3	431
ZDHHC7	431
CANT1	430
FNDC3A	430
MARCH7	429
CXADR	429
GINS1	429
IMPA1	429
ATXN10	428
MORC3	428
CDV3	427
SOX4	427
TRIOBP	427
WFS1	427
DLD	425
FTO	425
RBM8A	425
UBE2Q1	425
HOMER1	423
ZEB1	423
AP1S2	421
FBXL5	421
NCBP2	421
ANKRD10	420
MRPL42	420
NRIP1	420
BAG1	419
BPTF	419
EIF4H	419
KIAA1033	419
USP25	419
TOMM70A	418
CLDND1	417
POLE3	417
PPAP2B	417
CLASP2	415
DAG1	415
KIF1A	415
ABLIM1	414
ARF3	413
GSTM3	413
PHC2	413
STK17A	413
GATAD2A	412
MAFB	412
PHF17	412
SMC6	412
DNAJB1	410
FAM134C	410
PHC1	410
PODXL	410
SFXN1	410
EXTL2	409
ROCK1	409
TIMP2	409
WEE1	409
ELMO1	408
FAM57A	407
DAP	406
HABP4	406
HDAC2	406
PDXDC1	406
ADNP2	405
BUB3	405
C7orf42	405
CTSO	405
F13A1	405
RBM25	404
TIPARP	403
TOB2	403
PAX6	402
CNOT7	401
TERF2	401
CRK	400
CTCF	400
LSM14A	400
LZTFL1	400
RND3	400
WWC3	400
ADD3	399
LPL	399
REV3L	399
GOLPH3	397
LHFP	397
ABL1	396
ACTR1A	396
COX11	396
DNAJB6	396
FAM129A	396
FCHSD2	396
PCNP	396
RAP1A	396
ARID1A	395
PSMD5	395
PTPRK	395
STK24	395
TIMP3	395
WAC	395
DCLK1	394
DNM1L	394
F3	393
NEDD9	393
LYPLA1	392
PRPF4	392
SERINC3	391
SNX10	391
VGLL4	391
TNFRSF21	389
CAST	388
PNRC2	388
SEC61A1	388
TJP1	388
TXNIP	388
BDH2	387
DAAM2	387
STAG2	387
TMOD1	387
MARCH3	386
COPA	386
PYROXD1	386
VCAN	385
CSNK1D	384
IGF2R	383
PDE4B	382
ZFP36L1	382
MYLK	381
RSRC2	381
DOCK4	379
MUT	379
PAQR3	379
PNO1	379
TDG	379
TMEM41B	379
YLPM1	378
PCM1	377
C5orf13	376
COL4A1	376
AP3M2	375
BRD4	375
MRPS14	375
OPA1	375
RALBP1	375
SLC2A1	375
SNN	375
STAG1	375
UBE2D2	375
RAB5A	374
METAP2	373
RIN2	373
BZW1	372
ZC3HAV1	372
RANBP2	371
SDHC	371
ARHGEF18	370
CTNNBIP1	370
IDH3A	370
LPPR4	370
POT1	370
BCL6	369
BECN1	369
ISOC1	369
SUMO1	369
FKBP1A	368
KLHL21	368
SLC16A1	367
TMED2	366
TTC19	365
DBF4	364
IRAK1	364
RHOT1	364
SAP18	362
VPS37C	362
NCK2	361
VEGFA	361
CCDC47	360
INPP5A	360
MNT	360
ELMO2	359
EP300	359
STAT1	359
MCAM	358
CALM3	357
KIAA0947	357
MMD	357
EVI2A	356
KCNJ2	356
NOVA1	356
TMEM9B	356
DAZAP2	355
GATAD1	355
MYD88	355
PUM2	355
ZBTB11	355
NBN	354
SLC24A3	354
SPTLC1	354
TAOK3	354
USP16	354
ELTD1	353
GBAS	353
GNB1	353
TMEM97	353
GPI	352
KLHL2	352
PDHA1	352
RBM7	352
SNX4	352
UBE2L3	352
COG5	351
EIF2AK3	351
TMEM43	351
ACVR1	350
CHL1	350
SEC23A	350
EPHA4	349
KIAA0528	349
ROBO1	349
CD164	348
MAP4	348
PPP2CA	348
RAB4A	348
SLC7A5	348
ATP6V1B2	347
BLCAP	347
HNRNPA0	347
IVNS1ABP	347
MFHAS1	347
SPEN	347
HDAC9	346
KIAA1598	346
NDEL1	345
PXDN	345
BAZ2B	344
SLC31A2	344
ATF1	343
C17orf63	343
CDKN1B	343
CTSS	343
BRD3	342
DYNLT3	342
SRPRB	342
GCC2	341
NDE1	341
BSDC1	339
GOT2	339
IGFBP3	339
SAR1A	339
TNS3	339
POGZ	338
RER1	338
UBE2D3	338
ZNF665	338
CSNK1A1	337
MYO1B	337
UBN1	337
LSAMP	336
ZIC1	336
OSBPL1A	335
BMI1	334
C9orf82	334
PRKD1	334
RAD21	334
TPP1	334
TPR	334
CASD1	332
GOLGA8A	332
PTRF	332
TCTA	332
WRB	332
ZNF611	332
ACSL1	331
C12orf29	331
PEG10	331
RAB3GAP1	331
CKAP4	330
DNAJB14	330
BMPR1A	329
NDUFA5	329
GORASP1	328
SP3	328
FUS	327
KIAA0090	327
SMURF2	326
WIPI2	326
AK2	325
IFRD1	325
SLA	325
TPM4	325
APP	324
CTNNA1	324
GNG4	323
NSMAF	323
PDZD2	323
PPME1	323
SSPN	323
MACF1	322
MCM6	322
SEC14L1	322
SATB1	321
ARHGAP29	320
ATP2B4	320
DNAJB9	320
OSBPL9	320
RANBP9	320
ZHX2	320
CS	319
HNRPDL	319
MRFAP1L1	319
AKAP12	318
SYNE2	317
GPR137B	316
OSBP	316
POLDIP2	316
PPP1R3C	316
TMEM50A	316
CSNK2A1	315
DDX17	315
EDNRB	315
HYOU1	315
MRTO4	315
PARP1	314
DPYD	313
PNMA2	313
SEPT10	312
ACTR2	311
ANP32E	311
CBX3	311
PTBP1	311
WDR47	311
DNAJA2	310
PBX3	310
SORD	310
TMEM184B	310
ACLY	309
AP3D1	309
DENR	309
ATP1A2	308
CARHSP1	308
SC4MOL	308
SERPINE1	308
YEATS2	308
ZFYVE21	308
LMO4	307
TOP1	307
VCP	307
ASTN1	306
CD83	306
CORO2B	306
LRRC40	306
MAN1C1	306
TOPORS	306
ARFIP2	304
C11orf57	304
CTGF	304
SDC3	304
CCNG1	303
DR1	303
METTL7A	303
TXNDC5	302
USP33	302
CDYL	301
GORASP2	301
ATP2C1	300
BSCL2	300
FAM115A	300
PSMD9	300
DPYSL3	299
RALA	299
RCN1	299
THBS2	299
TMBIM1	299
FAM82B	298
LRRC59	298
TRIM22	298
DAP3	297
HRH1	297
KCTD12	297
LRRFIP1	297
ZNF195	297
CECR1	296
DHX40	296
DNAJA3	296
IRS2	296
NSFL1C	296
TROVE2	296
TSEN34	296
USP34	296
RPP30	295
RRM2	295
UQCRB	295
C20orf111	294
JAG1	294
DTNA	293
FNBP4	293
HS1BP3	293
MED4	293
EPS8	292
GLT25D2	292
PCDH17	292
TSPAN12	292
CUL1	291
GAB2	291
PPP4R1	291
CTSA	290
ELF1	290
PRC1	290
DEK	289
PUM1	289
BPGM	288
MAFF	288
SOX9	288
ACBD3	287
KBTBD2	287
PTPN11	287
ALKBH1	286
COQ10B	286
CASP3	285
KIAA0776	285
OPTN	285
SMC5	285
TSPAN6	285
BBS1	284
TBK1	284
HMGN4	283
IFT57	282
PHKB	282
DHFR	281
DMTF1	281
MAT2A	281
MTCH2	281
LSM5	280
AHCYL1	279
AK1	279
CUL2	279
IFIT5	279
MAPK10	279
PEX3	279
CELSR2	278
EGR1	278
FAM60A	278
INHBB	278
TSNAX	278
ZNF606	277
LMO3	276
HDLBP	275
MAN2B2	275
ZFR	275
MRPS27	273
MPDZ	272
EMP1	271
GOLGB1	271
SAE1	271
TPCN1	271
C9orf78	270
CCNC	270
KCTD5	270
REV1	270
SACS	270
SERPINA1	270
RACGAP1	269
SLC25A12	269
EHBP1	268
ENY2	268
HLTF	268
AGPAT1	267
GHITM	267
LMO2	267
SEPHS1	267
TNIK	267
SALL2	266
SATB2	266
UBAP1	266
MEX3C	265
MMP2	265
RBM3	265
SLC25A13	265
BFAR	263
DEGS1	263
FBXO3	263
MRPL17	263
PRPS2	263
SEPT9	262
CAPRIN2	262
COL5A2	262
FAM111A	262
KIAA0174	262
PROS1	262
ANK2	261
FUT8	261
TRAM1	261
PLSCR4	260
HEATR1	259
LSG1	259
ME2	259
NECAP2	259
PDE8A	259
PELO	259
CYP51A1	258
IBTK	258
SMARCC2	258
MSRB2	257
TP53BP2	257
WDR1	257
MAT2B	256
MEIS1	256
SQSTM1	256
APLP2	255
ATP6V1D	255
NPTN	255
POLA1	255
ARHGAP12	254
CNOT2	254
NFASC	253
CASC3	252
POP4	252
WDR45L	252
RTCD1	251
SETD1B	251
UPF3A	251
CLCN3	250
EXT2	250
SNX6	250
TJP2	250
DSE	249
FAM98A	249
PPP1R10	249
SNX11	249
COIL	248
NLGN1	248
ANKRD46	247
HNRNPC	247
SMARCE1	247
SYPL1	247
VPS37B	247
CD44	246
CMTM6	246
DNAJC15	246
NDRG1	246
PAF1	246
RCAN1	246
TAF2	246
CEP57	245
SNRPB2	245
CDKN1A	244
CREG1	244
KPNA2	244
UNC13B	244
USO1	244
CTR9	243
DPP3	243
FBXL7	243
RAB1B	243
RETSAT	243
SMAD1	243
AMPD2	242
C8orf4	242
M6PR	242
NONO	242
PLS3	242
SOCS2	242
COBL	241
CPNE3	241
EIF4B	241
MYH10	241
NDN	241
RNH1	241
SEC22B	241
HERC2	240
CSDE1	239
MED23	239
MRPS10	239
NRCAM	239
SNX5	239
NUP153	238
PADI2	238
NEK4	237
SLC12A7	237
ZMPSTE24	237
DARS	236
C17orf62	235
ID4	235
LPHN3	235
NUDT11	235
SF3A3	235
ZMIZ1	235
ZNF706	235
DDIT4	234
TULP3	234
WSB1	234
GALNT1	233
LTBP1	233
PPP3CB	233
ANKMY2	231
ILF3	231
NR2F2	231
TMEM109	231
UQCC	231
UBE2N	230
RCHY1	229
WDR73	229
C19orf54	228
SLC4A4	228
TTC4	228
HIST2H2BE	227
IGFBP4	227
VAT1	227
AUTS2	226
MAP4K3	226
TCFL5	226
ARF1	225
IRF9	225
SART1	225
C10orf10	224
CSNK1E	224
FILIP1L	224
MEIS2	224
PDHX	224
PPA2	224
SMPD4	224
WDR41	224
PITPNB	223
KPNB1	222
UXS1	222
MGRN1	221
PBK	221
TBL2	221
ADNP	220
GPBP1L1	220
ING3	220
KDELR2	220
MRPL49	220
EIF2S2	219
ITM2C	219
NOTCH1	219
BEX4	218
DENND4B	218
PPP2R4	218
YPEL5	218
CLSTN1	217
TIPRL	217
CES2	216
RNF13	216
SH3GL1	216
ATP9A	215
DCTD	215
FAM120A	215
ZZZ3	215
ANKRD17	214
EIF3J	214
KLHL23	214
CROT	213
SUMO3	213
COMMD8	212
RBM22	212
GABBR1	211
NPTX2	211
PSAT1	211
ZCCHC10	210
ARL5A	209
CHST10	209
COTL1	209
MXI1	209
PPIF	209
WBP2	209
TRIB2	208
AHR	207
ADSS	206
YTHDF1	206
MBP	205
NDRG4	205
PUS7	205
CLN5	204
CX3CR1	204
PJA1	204
ZNF292	204
AP2A2	203
DKK3	203
MLF1IP	203
PEX12	203
SGSM2	203
STEAP3	203
TRIB1	203
DDOST	202
FAM70A	201
OXCT1	201
LYRM1	200
RGPD5	200
MRPS18B	199
TMEM87A	199
TRIAP1	199
ZMYM3	199
CAV1	198
MATN2	198
ProSAPiP1	198
SNAP25	198
ACO1	197
DFFA	197
EI24	197
MAP2	197
MCM3	197
AZIN1	196
CRYZL1	196
KCNJ16	196
TAX1BP1	196
CAPZA2	195
CLINT1	195
FCGR2A	195
LARS	195
RSAD1	195
RUFY3	195
STX18	195
UBE2A	195
MAPK6	194
TOP2A	194
WTAP	194
COPZ1	193
GPRC5B	193
SF1	193
PFKP	192
C2orf42	191
CCND3	190
ZNF91	190
BCL2L13	189
DERL2	189
GLRX	189
LEPROTL1	189
MKNK1	189
NLGN4X	189
PTDSS1	189
PYGB	189
RAB7A	189
TMEM131	189
CRBN	188
FN1	188
DUSP6	187
RAP1GDS1	187
RHOC	187
CA12	186
PPCS	186
CDH11	185
NUSAP1	185
POLR2K	185
SUPT16H	185
CDKN2AIP	184
SIAH1	184
DMXL1	183
RMI1	183
SALL1	183
CLK4	182
IGF2BP2	182
NPEPPS	182
RBM26	182
YTHDF2	182
CBR4	181
AFTPH	180
DNPEP	180
FBXO34	180
MIS12	179
PDGFA	179
CENPF	178
EPB41L2	178
HN1	178
ACADM	177
CBX6	176
CNOT8	175
GTF2I	175
MKRN2	175
PNN	175
KLHL9	174
AMFR	173
FSCN1	173
ITFG1	173
RAF1	173
SCNM1	173
SEC24B	173
DCK	172
GLUD1	172
MFSD1	172
NUP133	172
BCL7B	171
CXCL14	171
ITGA5	171
MAP3K15	171
MED21	171
SOD2	170
TMEM165	170
ZFAND3	170
BAMBI	169
CAP2	169
CDC42	169
EFEMP1	169
RDH11	169
ASRGL1	168
CNIH	168
DHCR24	168
GFPT2	168
ABCG2	167
CHCHD3	167
DPF2	167
SDC4	167
SUCLG2	167
VDAC1	167
YKT6	167
ATF3	166
LMAN2L	166
PNRC1	166
RALGDS	166
ADH5	165
JUN	164
MKNK2	164
PREB	164
C1D	163
H1F0	163
SV2A	163
C19orf2	162
CPNE1	162
ABHD4	161
MRC2	161
COL6A3	160
CIAPIN1	159
LRRTM2	159
PRKRA	159
PRUNE2	159
SEC24C	159
SESN1	159
C1orf174	158
COL4A5	158
ECHDC1	158
MRPL24	158
ANXA4	157
IDH1	157
RAB8A	157
TMEM14A	157
EHD4	156
PTPN13	156
RCN2	156
SEPHS2	156
COL4A2	155
KIF2A	155
PDE8B	154
SCIN	154
SNRPD1	154
PDGFC	153
YY1	153
COPS8	152
ZNF22	152
COMT	151
GBP1	151
COX4NB	150
EFHD1	150
EFS	150
EIF5B	150
RBM23	150
MOAP1	149
POLR2F	149
RCBTB2	149
TAPBP	149
CHFR	148
ZDHHC14	148
CHMP7	147
GPRASP1	147
SCN3A	147
SPRY1	146
UNG	146
TRIM8	145
ASCC3	144
CAMLG	144
LYN	144
MSN	144
SNRPD3	144
APPL2	143
MOXD1	143
ATP1B2	142
STMN1	142
MXRA5	141
PGK1	141
PRKRIR	141
SNRPE	141
HEATR2	140
NOL8	140
RAB40B	140
SUPT4H1	140
FAM107A	139
GYS1	139
PID1	139
OGFOD1	138
AQP1	137
F8	137
BAZ1B	136
MID1IP1	136
RHEB	136
RPA2	136
TSFM	136
NSUN5	135
OGDH	135
TMEM100	135
TPST2	135
CNTNAP1	133
CYR61	132
NAP1L3	132
RFTN1	132
TANK	131
TCERG1	131
ANXA6	130
KIAA0101	130
SPRY2	130
PNMA1	129
PTPRF	129
DAAM1	128
EFHD2	128
MAN2A1	128
PFKM	128
SART3	128
USP3	128
ZNF274	128
EIF3A	127
PCDH9	127
PTPRM	127
RNF10	127
COG2	126
QDPR	126
TSPAN31	126
MAEA	125
TRIM37	125
WDR3	125
CTDSP1	124
JMJD1C	124
ADPGK	123
TSC22D3	123
WASF1	123
ZNF331	123
CP	122
CSE1L	122
DUT	122
MBD3	122
RBBP6	122
DCN	121
MAPT	121
MINPP1	121
SFPQ	121
SLBP	121
SLC30A9	121
XRCC5	121
SIDT2	120
GCSH	119
GRAMD3	119
R3HDM2	119
CCT6A	118
CLEC2B	118
MS4A4A	118
NINJ1	118
ACAD8	117
BID	117
CD163	117
FADD	117
FADS2	117
GTF2A2	117
C19orf42	116
MTCP1	116
PARN	116
XKR8	116
C9orf6	115
MAP2K1	115
MRP63	115
SETD3	115
TMEM70	115
TNPO3	115
UBE2V2	115
CHST12	114
NIPSNAP1	114
SYNGR2	114
TNFAIP6	114
PLOD2	113
UBE2L6	113
EBAG9	112
GDI2	112
GOT1	112
ZNF83	112
APBA2	111
FOXG1	111
KIAA1279	111
LYZ	111
TGFBI	111
TOB1	111
BBS10	110
SH3BGRL	110
SHMT2	110
ARFGAP3	109
DDX23	109
GPR56	109
RCAN2	109
USP7	109
CCDC92	108
CDC25B	108
GLRX5	108
MGP	108
LAPTM5	107
TMBIM4	107
ZCCHC6	107
DIMT1L	106
FN3KRP	106
KIAA0907	106
LAGE3	106
USP10	106
PMPCB	105
PTPN4	105
ZNF266	105
KHSRP	104
PDIA6	104
DLST	103
PIN4	103
YWHAE	103
ATP2A2	102
ECM2	102
RNF103	102
COMMD10	101
IER2	101
RTN1	101
SDCCAG3	101
POLR3B	100
SCCPDH	100
CDH2	99
PPIC	99
ZMYND8	99
HCCS	98
MYCBP2	98
PRKDC	98
TSPAN13	98
CHST2	97
CTBP2	97
KIDINS220	97
PHB	97
ADI1	96
BRP44L	96
IER5	96
KRT10	96
SHC1	95
SRPR	95
TRIM9	95
URM1	95
PPP1R11	94
PROM1	94
HMGB2	93
ZBTB20	93
PRDX3	92
RPS6KC1	92
ARHGEF2	91
MARK3	91
MOCS2	91
TGIF1	91
MTERF	90
TERF1	90
LAMP1	89
PRKRIP1	89
TFE3	89
TOPBP1	89
TPP2	89
C6orf145	88
CSF1R	88
PLP1	88
PRKAR2B	88
ZNF189	88
MGAT1	87
YRDC	87
HSD17B11	86
SEC23B	86
SLC1A2	86
ZWINT	86
NASP	85
PRPS1	85
RNF34	85
THTPA	85
CCNB1	84
GDI1	84
RFX5	84
TCTN3	84
THY1	84
UTP11L	84
XPC	84
ZNF544	84
EGFR	83
FAM32A	83
FTSJ2	83
ZNF131	83
ZNF263	83
ATP6V0E1	82
C7orf49	81
CKS1B	81
CPSF4	81
GATM	81
GNAI2	81
PER1	81
CALR	80
DKC1	80
PITPNC1	80
ST13	80
BNIP3	79
FDFT1	79
TNIP2	79
HSPA9	78
SNX2	78
SRP19	78
POSTN	77
VCAM1	77
LETMD1	76
PPID	76
B3GNT1	75
HSPH1	75
MEPCE	75
PIPOX	75
SHQ1	75
ARMCX3	74
NKRF	74
POGK	74
TTC3	74
BRP44	73
ACAT2	72
LRRC8D	72
RGS2	72
RNF7	72
ABCF1	71
DUSP1	71
GGA1	71
ABHD11	70
B3GAT1	70
CDIPT	70
DOK5	70
SLC39A1	70
TAGLN2	70
THAP11	70
USP4	70
HDGFRP3	69
NDP	69
RUSC1	69
SLC25A38	69
SLC25A46	69
TAF11	69
GBE1	68
ID2	68
MAD2L1	68
PLEKHA5	68
RAB2A	68
SPG7	68
TRIM27	68
AMD1	67
C20orf3	67
VPS45	67
WARS	67
ZDHHC6	67
ADM	66
GALNS	66
HECTD3	66
SPOP	66
SRPX	66
CA2	65
CEPT1	65
DHX15	65
GTF2E2	65
ACAT1	64
HADH	64
HDDC2	64
GOLGA4	63
GRPEL1	63
MED28	63
PLSCR3	63
RLF	63
SMNDC1	63
GRIA2	62
NPC1	62
ACTN1	61
RNASEH1	61
RNF139	61
SMYD2	61
HARS	60
UBAP2	60
ACP1	59
C8orf33	59
RGS1	59
FLNC	58
GIMAP4	58
SRR	58
ZNF146	58
GTF3C1	57
GTF3C2	57
IL10RB	57
RAB5C	57
SNW1	57
YWHAH	57
ANKRD11	56
C10orf18	56
C11orf68	56
C16orf45	56
ALCAM	55
COL1A2	55
CRMP1	55
GSPT2	55
RBM5	55
ZC3H7A	55
CD53	54
DPP6	54
PEPD	54
PINK1	54
TM4SF1	54
XPO1	54
HSPA2	53
MEN1	53
NTRK2	53
TNIP1	53
ZFP36	53
CBY1	52
CISD1	52
AP2M1	50
AQP4	50
BAI3	50
DCTN6	50
DDB1	50
FAM49B	50
HADHA	50
PTX3	50
ARNTL	49
P4HA1	49
ACTR1B	48
ARPC1A	48
COLEC12	48
LRIG1	48
OAZ2	48
PRAF2	48
TUBB6	48
ZNF207	48
C19orf22	47
CHCHD7	47
ERGIC2	47
HDGF	47
NFIL3	47
PCMT1	47
PCYOX1L	47
SLC35D2	47
CD151	46
PA2G4	46
WSCD1	46
CYB5R1	45
IFNGR2	45
MAGEF1	45
NUCB1	45
SDHD	45
SYNCRIP	45
TIMM23	45
BCAS2	44
COL3A1	44
COQ9	44
CRY1	44
GAL3ST4	44
GANAB	44
MRPL15	44
TUFM	44
ABCA8	43
PLEKHB1	43
ACN9	42
CAPZB	42
EXOC1	42
FARP1	42
HMOX1	42
MTHFD2	42
MTMR1	42
NELL2	42
PDE6D	42
PPAP2A	42
SGTA	42
SMC4	42
TPD52L2	42
TXN2	42
ABCA3	41
APH1A	41
POLR3K	41
TMEM176A	41
ANKRA2	40
ATP6V1E1	40
CSNK1G2	40
GPR125	40
KIAA0196	40
MPP1	40
WIPI1	40
C6orf211	39
CTSK	39
DLAT	39
NDUFA9	39
PDCD10	39
PRKAG1	39
SLC2A10	39
DFNA5	38
FOS	38
PACSIN2	38
USF2	38
CTNND2	37
HDAC1	37
PANK2	37
RALB	37
SH3YL1	37
YARS	37
ABHD3	36
C12orf41	36
EFNA1	36
HPRT1	36
LRP1	36
MRPS35	36
MSX1	36
PAIP1	36
PLLP	36
ATP6V0E2	35
DEXI	35
GSTA4	35
KLF2	35
[truncated: 378 more rows]

## Sheet: core_pairs_LUSC
ceRNA1	ceRNA2	Pearson_correlation	Pearson_correlation_two-tail_p-value
AARS	ENAH	0.1855	0.032544
AASDHPPT	SEPT11	0.17161	0.048256
AASDHPPT	ABCE1	0.30614	0.00033877
AASDHPPT	ACLY	0.1724	0.047214
AASDHPPT	ACSL3	0.25651	0.0028794
AASDHPPT	ACVR1	0.20146	0.020055
AASDHPPT	ADAM9	0.17801	0.040372
AASDHPPT	ADNP2	0.23821	0.0057609
AASDHPPT	AK2	0.25859	0.0026526
AASDHPPT	ALDH7A1	0.22364	0.009662
AASDHPPT	ALG9	0.43649	1.5031e-07
AASDHPPT	ALKBH1	0.25844	0.0026689
AASDHPPT	ANKRD46	0.24225	0.0049637
AASDHPPT	ANKRD6	0.30533	0.00035193
AASDHPPT	ANP32E	0.22955	0.0078617
AASDHPPT	AP1G1	0.24895	0.0038583
AASDHPPT	AP1S2	0.14862	0.087767
AASDHPPT	AP2B1	0.19789	0.022413
AASDHPPT	AP3M2	0.14806	0.088974
AASDHPPT	AP3S2	0.2292	0.0079597
AASDHPPT	APOLD1	0.24042	0.0053121
AASDHPPT	APPBP2	0.45729	3.141e-08
AASDHPPT	ARHGAP5	0.3209	0.00016589
AASDHPPT	ARHGEF7	0.18155	0.036496
AASDHPPT	ARL1	0.30829	0.00030608
AASDHPPT	ASRGL1	0.18482	0.033193
AASDHPPT	ASXL2	0.15313	0.078465
AASDHPPT	ATG12	0.27868	0.0011616
AASDHPPT	ATG5	0.40125	1.6979e-06
AASDHPPT	B4GALT5	0.26864	0.001769
AASDHPPT	BACE1	0.24525	0.0044378
AASDHPPT	BAG5	0.27337	0.0014535
AASDHPPT	BAZ2B	0.28137	0.0010349
AASDHPPT	BCLAF1	0.35863	2.2479e-05
AASDHPPT	BDH2	0.26253	0.0022668
AASDHPPT	BEX4	0.28759	0.0007894
AASDHPPT	BMPR1A	0.294	0.00059309
AASDHPPT	BPTF	0.3494	3.7531e-05
AASDHPPT	BRP44L	0.18529	0.032738
AASDHPPT	BTBD3	0.34628	4.4494e-05
AASDHPPT	BUB3	0.27625	0.0012881
AASDHPPT	BZW1	0.21408	0.013349
AASDHPPT	C12orf29	0.2053	0.01776
AASDHPPT	C12orf5	0.30908	0.00029468
AASDHPPT	C1orf216	0.28161	0.0010245
AASDHPPT	C20orf11	0.2509	0.0035808
AASDHPPT	C5orf13	0.21188	0.014354
AASDHPPT	C6orf62	0.39604	2.3748e-06
AASDHPPT	CACYBP	0.16212	0.062265
AASDHPPT	CADM1	0.2432	0.0047919
AASDHPPT	CALU	0.27373	0.0014317
AASDHPPT	CAMLG	0.2354	0.0063797
AASDHPPT	CAMSAP1L1	0.21473	0.013064
AASDHPPT	CAND1	0.35368	2.9652e-05
AASDHPPT	CANT1	0.29165	0.00065889
AASDHPPT	CANX	0.29109	0.00067586
AASDHPPT	CAPRIN1	0.30616	0.00033844
AASDHPPT	CAPZA1	0.23102	0.0074648
AASDHPPT	CASK	0.22139	0.01044
AASDHPPT	CBX5	0.18264	0.035365
AASDHPPT	CCDC47	0.40221	1.5947e-06
AASDHPPT	CD164	0.30911	0.00029425
AASDHPPT	CDC23	0.15999	0.065829
AASDHPPT	CDKN2AIP	0.19768	0.022558
AASDHPPT	CDS2	0.28195	0.0010096
AASDHPPT	CDYL	0.29752	0.00050539
AASDHPPT	CEP170	0.19844	0.022036
AASDHPPT	CHD1	0.1579	0.069492
AASDHPPT	CHD9	0.19506	0.024453
AASDHPPT	CHMP1B	0.27117	0.001593
AASDHPPT	CHMP2B	0.31407	0.00023194
AASDHPPT	CIAO1	0.33639	7.5309e-05
AASDHPPT	CLASP1	0.17166	0.048197
AASDHPPT	CNOT2	0.24983	0.0037296
AASDHPPT	COIL	0.40963	9.777e-07
AASDHPPT	COPS2	0.30607	0.00033992
AASDHPPT	CPD	0.19068	0.027916
AASDHPPT	CPSF6	0.28779	0.00078239
AASDHPPT	CRBN	0.28336	0.00094972
AASDHPPT	CREB3L2	0.17713	0.041381
AASDHPPT	CREBL2	0.20119	0.020226
AASDHPPT	CRNKL1	0.26534	0.002024
AASDHPPT	CUL3	0.19799	0.022343
AASDHPPT	CUL5	0.84326	3.9327e-37
AASDHPPT	CYB5B	0.3398	6.2945e-05
AASDHPPT	CYBRD1	0.14727	0.090728
AASDHPPT	DARS	0.35691	2.4759e-05
AASDHPPT	DCLK1	0.18171	0.036325
AASDHPPT	DCTN4	0.33465	8.2477e-05
AASDHPPT	DCUN1D1	0.17822	0.040136
AASDHPPT	DDHD2	0.19248	0.02644
AASDHPPT	DDX3X	0.40271	1.543e-06
AASDHPPT	DDX46	0.15424	0.076291
AASDHPPT	DEK	0.22915	0.007975
AASDHPPT	DERL1	0.14947	0.085958
AASDHPPT	DHX40	0.36204	1.8518e-05
AASDHPPT	DMXL2	0.21622	0.012432
AASDHPPT	DNM1L	0.23747	0.0059192
AASDHPPT	DPY19L4	0.33361	8.7071e-05
AASDHPPT	DPYSL3	0.1554	0.074084
AASDHPPT	DR1	0.31685	0.00020257
AASDHPPT	E2F3	0.22994	0.0077558
AASDHPPT	EID1	0.42266	4.0223e-07
AASDHPPT	EIF1AX	0.31657	0.00020535
AASDHPPT	EIF2AK1	0.17128	0.048692
AASDHPPT	EIF2C1	0.28311	0.00096015
AASDHPPT	EIF2S1	0.3416	5.7207e-05
AASDHPPT	EIF4E	0.24656	0.004224
AASDHPPT	EIF4EBP2	0.23	0.0077399
AASDHPPT	EIF5	0.30949	0.00028908
AASDHPPT	ELAVL1	0.20814	0.016211
AASDHPPT	ELMO2	0.33688	7.3415e-05
AASDHPPT	ENAH	0.27834	0.0011788
AASDHPPT	ENDOD1	0.33162	9.6483e-05
AASDHPPT	ENY2	0.31688	0.00020222
AASDHPPT	EPM2AIP1	0.33828	6.8188e-05
AASDHPPT	ERLIN2	0.1864	0.031697
AASDHPPT	ETF1	0.16621	0.055875
AASDHPPT	EXTL2	0.42574	3.243e-07
AASDHPPT	FAM111A	0.21552	0.012722
AASDHPPT	FAM134A	0.30527	0.00035299
AASDHPPT	FAM134C	0.18529	0.032747
AASDHPPT	FAM136A	0.21868	0.011445
AASDHPPT	FAM60A	0.25193	0.0034406
AASDHPPT	FAM82B	0.31067	0.00027321
AASDHPPT	FBXO21	0.3797	6.5576e-06
AASDHPPT	FBXO28	0.35149	3.3475e-05
AASDHPPT	FBXO34	0.26891	0.0017496
AASDHPPT	FBXW11	0.14683	0.091711
AASDHPPT	FCHSD2	0.26307	0.0022188
AASDHPPT	FDX1	0.74081	2.1457e-24
AASDHPPT	FEM1C	0.28256	0.00098324
AASDHPPT	FMR1	0.34166	5.7019e-05
AASDHPPT	FNBP4	0.2467	0.0042015
AASDHPPT	FRYL	0.21136	0.014598
AASDHPPT	FZD3	0.19704	0.023012
AASDHPPT	G3BP2	0.30705	0.00032451
AASDHPPT	GAB2	0.20249	0.019414
AASDHPPT	GALNT7	0.19622	0.023601
AASDHPPT	GBAS	0.35487	2.7747e-05
AASDHPPT	GCA	0.28239	0.00099034
AASDHPPT	GDI2	0.24671	0.0042
AASDHPPT	GMFB	0.36489	1.573e-05
AASDHPPT	GNAI3	0.39126	3.2148e-06
AASDHPPT	GNG12	0.17291	0.046563
AASDHPPT	GOLT1B	0.24975	0.0037416
AASDHPPT	GOSR1	0.1828	0.035199
AASDHPPT	GPD1L	0.2799	0.0011024
AASDHPPT	GPRC5B	0.30468	0.00036277
AASDHPPT	GRSF1	0.16769	0.053695
AASDHPPT	GSPT1	0.22787	0.0083426
AASDHPPT	GTF2E1	0.26265	0.0022564
AASDHPPT	GTF2H1	0.24969	0.0037506
AASDHPPT	GTF2H5	0.30448	0.00036631
AASDHPPT	HDAC2	0.46571	1.6171e-08
AASDHPPT	HELZ	0.31898	0.00018244
AASDHPPT	HMGCR	0.25912	0.0025977
AASDHPPT	HNRNPC	0.3339	8.5746e-05
AASDHPPT	HSD17B11	0.15525	0.074367
AASDHPPT	HYOU1	0.19489	0.024578
AASDHPPT	IBTK	0.23551	0.0063552
AASDHPPT	ICMT	0.22384	0.0095979
AASDHPPT	IGF2R	0.31907	0.00018163
AASDHPPT	IMPA1	0.19855	0.02196
AASDHPPT	INPP5A	0.24672	0.004199
AASDHPPT	INPP5F	0.19128	0.02742
AASDHPPT	INSIG1	0.19668	0.023265
AASDHPPT	INSIG2	0.27637	0.0012813
AASDHPPT	JAM3	0.17682	0.041747
AASDHPPT	KBTBD11	0.15236	0.07998
AASDHPPT	KCTD3	0.25851	0.0026612
AASDHPPT	KCTD5	0.21242	0.014102
AASDHPPT	KIAA0226	0.18245	0.035562
AASDHPPT	KIAA0430	0.3137	0.00023608
AASDHPPT	KIAA0494	0.23185	0.0072458
AASDHPPT	KIF1B	0.34288	5.3424e-05
AASDHPPT	KIF5B	0.16399	0.059265
AASDHPPT	KPNA1	0.16315	0.060605
AASDHPPT	KPNA3	0.22314	0.0098303
AASDHPPT	LANCL1	0.33411	8.4849e-05
AASDHPPT	LANCL2	0.21638	0.012364
AASDHPPT	LBR	0.15721	0.07073
AASDHPPT	LEMD3	0.25063	0.0036182
AASDHPPT	LEPROT	0.18309	0.034905
AASDHPPT	LIMS1	0.27209	0.0015332
AASDHPPT	LRP4	0.18984	0.028624
AASDHPPT	LRPAP1	0.14817	0.088738
AASDHPPT	LRPPRC	0.21688	0.012157
AASDHPPT	LRRC40	0.34379	5.0884e-05
AASDHPPT	LRRC59	0.22064	0.010708
AASDHPPT	LSG1	0.15951	0.066667
AASDHPPT	LSM14A	0.14857	0.087885
AASDHPPT	LYRM2	0.49119	1.9379e-09
AASDHPPT	MACF1	0.20519	0.017825
AASDHPPT	MAGI2	0.19057	0.028005
AASDHPPT	MAP1LC3B	0.16229	0.062
AASDHPPT	MARK3	0.25726	0.0027962
AASDHPPT	MAT2A	0.30112	0.00042833
AASDHPPT	MCFD2	0.24866	0.0039006
AASDHPPT	MCTS1	0.25664	0.0028651
AASDHPPT	ME2	0.40599	1.2443e-06
AASDHPPT	MED13	0.37771	7.3958e-06
AASDHPPT	MED4	0.24013	0.0053686
AASDHPPT	MEIS1	0.19682	0.02317
AASDHPPT	MEIS2	0.24745	0.0040834
AASDHPPT	METAP2	0.34886	3.8654e-05
AASDHPPT	MKL2	0.20497	0.017945
AASDHPPT	MOBKL3	0.37511	8.6374e-06
AASDHPPT	MOSPD1	0.35439	2.8507e-05
AASDHPPT	MPDZ	0.2482	0.00397
AASDHPPT	MRFAP1L1	0.30656	0.00033205
AASDHPPT	MRPL17	0.26758	0.0018476
AASDHPPT	MRPL19	0.34348	5.1741e-05
AASDHPPT	MRPL35	0.24925	0.0038132
AASDHPPT	MRPS10	0.20876	0.015889
AASDHPPT	MRPS14	0.26227	0.0022909
AASDHPPT	MRPS16	0.25857	0.0026547
AASDHPPT	MTCP1	0.24233	0.0049489
AASDHPPT	MTDH	0.21624	0.012424
AASDHPPT	MTMR4	0.34799	4.055e-05
AASDHPPT	MTMR6	0.38261	5.4933e-06
AASDHPPT	NAP1L1	0.22586	0.0089479
AASDHPPT	NARG2	0.37203	1.037e-05
AASDHPPT	NBR1	0.16006	0.065711
AASDHPPT	NCBP2	0.36152	1.9078e-05
AASDHPPT	NCOR1	0.16321	0.060505
AASDHPPT	NDRG3	0.27031	0.001651
AASDHPPT	NDUFC2	0.36763	1.3424e-05
AASDHPPT	NFIB	0.17833	0.040009
AASDHPPT	NPTN	0.22961	0.0078451
AASDHPPT	NR2F2	0.18015	0.03799
AASDHPPT	NRAS	0.3358	7.7682e-05
AASDHPPT	NSF	0.25982	0.0025262
AASDHPPT	NXT2	0.30812	0.0003085
AASDHPPT	OSBPL11	0.19762	0.022602
AASDHPPT	OSBPL9	0.16229	0.061993
AASDHPPT	OSTM1	0.34635	4.4328e-05
AASDHPPT	PARN	0.25709	0.0028149
AASDHPPT	PARVA	0.16042	0.065106
AASDHPPT	PBRM1	0.27744	0.0012247
AASDHPPT	PCM1	0.18967	0.028774
AASDHPPT	PCYOX1	0.21304	0.013816
AASDHPPT	PDCD6IP	0.16733	0.054218
AASDHPPT	PDXDC1	0.16522	0.057367
AASDHPPT	PEX12	0.28735	0.00079769
AASDHPPT	PEX3	0.30646	0.00033372
AASDHPPT	PGRMC2	0.25889	0.0026218
AASDHPPT	PHF21A	0.20626	0.017221
AASDHPPT	PHIP	0.20857	0.015989
AASDHPPT	PIGK	0.26997	0.0016741
AASDHPPT	PIK3R1	0.17678	0.041799
AASDHPPT	PJA2	0.28166	0.0010221
AASDHPPT	PKN2	0.47183	9.869e-09
AASDHPPT	PLEKHB2	0.14986	0.085122
AASDHPPT	PLS3	0.1949	0.024567
AASDHPPT	PNPO	0.25253	0.003362
AASDHPPT	POLA1	0.24773	0.0040417
AASDHPPT	POLD3	0.26536	0.002022
AASDHPPT	POLE3	0.1449	0.096102
AASDHPPT	POLR2K	0.28947	0.00072626
AASDHPPT	PPM1D	0.34843	3.9571e-05
AASDHPPT	PPP1CB	0.38982	3.5184e-06
AASDHPPT	PPP1R12A	0.41872	5.2819e-07
AASDHPPT	PPP2R5C	0.2388	0.005637
AASDHPPT	PPP2R5E	0.39964	1.8839e-06
AASDHPPT	PRC1	0.17226	0.047395
AASDHPPT	PREPL	0.40688	1.174e-06
AASDHPPT	PRKAR1A	0.42914	2.5495e-07
AASDHPPT	PRKD1	0.20789	0.01634
AASDHPPT	PROM1	0.15294	0.078835
AASDHPPT	PROSC	0.14837	0.088311
AASDHPPT	PRPF40A	0.29074	0.00068624
AASDHPPT	PRRC1	0.20772	0.016432
AASDHPPT	PSEN1	0.19595	0.023795
AASDHPPT	PSMD5	0.14793	0.089271
AASDHPPT	PTCD3	0.34982	3.669e-05
AASDHPPT	PUM1	0.27366	0.0014359
AASDHPPT	PUM2	0.23211	0.0071807
AASDHPPT	PXDN	0.18796	0.030267
AASDHPPT	PYROXD1	0.19284	0.026156
AASDHPPT	QKI	0.19415	0.02514
AASDHPPT	RAB1A	0.31706	0.00020052
AASDHPPT	RAB22A	0.35395	2.9203e-05
AASDHPPT	RAB3GAP2	0.38578	4.5213e-06
AASDHPPT	RAB4A	0.31736	0.00019758
AASDHPPT	RAP1GDS1	0.24144	0.0051162
AASDHPPT	RAP2C	0.36905	1.2351e-05
AASDHPPT	RBM12	0.40769	1.1124e-06
AASDHPPT	RBM15B	0.26158	0.0023552
AASDHPPT	RBM25	0.31964	0.00017656
AASDHPPT	RBM7	0.57464	4.7407e-13
AASDHPPT	RCBTB1	0.23324	0.0068956
AASDHPPT	RCBTB2	0.17354	0.045757
AASDHPPT	RCN2	0.34457	4.8795e-05
AASDHPPT	RDH11	0.30509	0.00035587
AASDHPPT	RETSAT	0.2274	0.0084791
AASDHPPT	RIOK3	0.18619	0.031889
AASDHPPT	RLF	0.31489	0.00022282
AASDHPPT	RMI1	0.16656	0.05535
AASDHPPT	RNF138	0.23439	0.0066175
AASDHPPT	RNF24	0.24241	0.0049336
AASDHPPT	RNF38	0.19001	0.028481
AASDHPPT	RPS6KA2	0.16877	0.05215
AASDHPPT	RRAGD	0.16737	0.054156
AASDHPPT	RSBN1	0.42339	3.8222e-07
AASDHPPT	RSL1D1	0.27088	0.0016126
AASDHPPT	RYBP	0.21731	0.011986
AASDHPPT	S100PBP	0.20912	0.015706
AASDHPPT	SAP30BP	0.32217	0.00015577
AASDHPPT	SASH1	0.16521	0.057375
AASDHPPT	SATB2	0.19726	0.022852
AASDHPPT	SCAMP1	0.17931	0.038906
AASDHPPT	SCRN1	0.20489	0.017992
AASDHPPT	SDC2	0.15463	0.075546
AASDHPPT	SEC24A	0.16596	0.056244
AASDHPPT	SEC63	0.33004	0.00010462
AASDHPPT	SEH1L	0.1964	0.023468
AASDHPPT	SELT	0.24932	0.0038031
AASDHPPT	SERINC3	0.18968	0.028761
AASDHPPT	SETD5	0.16628	0.055757
AASDHPPT	SF3A1	0.20083	0.020453
AASDHPPT	SF3A3	0.28107	0.0010485
AASDHPPT	SGCB	0.28793	0.0007775
AASDHPPT	SH3BP4	0.18189	0.036137
AASDHPPT	SH3GLB1	0.26346	0.0021839
AASDHPPT	SIAH1	0.26175	0.0023396
AASDHPPT	SLC11A2	0.19415	0.025141
AASDHPPT	SLC25A32	0.36646	1.4366e-05
AASDHPPT	SLC25A36	0.30904	0.00029523
AASDHPPT	SLC25A4	0.32201	0.000157
AASDHPPT	SLC26A2	0.17395	0.045241
AASDHPPT	SLC35A5	0.29695	0.00051862
AASDHPPT	SLC38A1	0.17073	0.049439
AASDHPPT	SLC9A6	0.19379	0.025414
AASDHPPT	SLMO2	0.33542	7.9256e-05
AASDHPPT	SMAD2	0.32838	0.00011389
AASDHPPT	SMAD4	0.42457	3.521e-07
AASDHPPT	SMARCA5	0.27523	0.0013445
AASDHPPT	SMURF2	0.26166	0.0023475
AASDHPPT	SNAP29	0.1887	0.029611
AASDHPPT	SNN	0.21138	0.01459
AASDHPPT	SNRPB2	0.32007	0.00017286
AASDHPPT	SNRPD1	0.17026	0.050071
AASDHPPT	SNX19	0.3414	5.7802e-05
AASDHPPT	SNX4	0.40228	1.5874e-06
AASDHPPT	SORL1	0.22379	0.0096136
AASDHPPT	SOX4	0.2965	0.00052958
AASDHPPT	SPG20	0.25775	0.0027427
AASDHPPT	SPIN1	0.17078	0.049364
AASDHPPT	SRP72	0.29938	0.0004641
AASDHPPT	SRPK2	0.26604	0.0019668
AASDHPPT	SSR1	0.36585	1.4881e-05
AASDHPPT	STAG1	0.24501	0.0044781
AASDHPPT	STAG2	0.24892	0.0038615
AASDHPPT	STAMBP	0.28411	0.00091905
AASDHPPT	STAU1	0.2888	0.00074823
AASDHPPT	STEAP3	0.16035	0.065213
AASDHPPT	STX12	0.14515	0.095524
AASDHPPT	SUMO1	0.29896	0.00047307
AASDHPPT	SUPT4H1	0.25711	0.0028123
AASDHPPT	SUPT7L	0.38704	4.1819e-06
AASDHPPT	SWAP70	0.19441	0.024939
AASDHPPT	TAF2	0.14727	0.090716
AASDHPPT	TBC1D15	0.26071	0.0024389
AASDHPPT	TCEB3	0.29422	0.00058721
AASDHPPT	TDG	0.38669	4.2734e-06
AASDHPPT	THUMPD1	0.30758	0.00031652
AASDHPPT	TIA1	0.42702	2.9625e-07
AASDHPPT	TIMP3	0.16274	0.061261
AASDHPPT	TMED2	0.3651	1.5535e-05
AASDHPPT	TMED7	0.3059	0.0003426
AASDHPPT	TMEM100	0.15011	0.084606
AASDHPPT	TMEM106B	0.16916	0.051591
AASDHPPT	TMEM127	0.20338	0.018878
AASDHPPT	TMEM135	0.48735	2.6987e-09
AASDHPPT	TMEM14A	0.20516	0.017838
AASDHPPT	TMEM168	0.1449	0.096098
AASDHPPT	TMEM30A	0.34945	3.7434e-05
AASDHPPT	TMEM43	0.20171	0.019898
AASDHPPT	TMEM47	0.15985	0.066083
AASDHPPT	TNKS2	0.18804	0.030197
AASDHPPT	TOR1A	0.20732	0.016647
AASDHPPT	TP53BP2	0.33122	9.8485e-05
AASDHPPT	TPD52	0.26867	0.0017664
AASDHPPT	TRIM13	0.31959	0.00017699
AASDHPPT	TRIM2	0.17064	0.049556
AASDHPPT	TRIM44	0.23851	0.0056983
AASDHPPT	TSN	0.46722	1.4335e-08
AASDHPPT	TSPAN12	0.29286	0.00062416
AASDHPPT	TSPAN14	0.22587	0.0089452
AASDHPPT	TSPYL4	0.34417	4.9844e-05
AASDHPPT	TXLNA	0.15795	0.069399
AASDHPPT	UBE2B	0.14559	0.094512
AASDHPPT	UBE2D3	0.15988	0.066028
AASDHPPT	UBE2H	0.15312	0.078471
AASDHPPT	UBE2W	0.35472	2.7983e-05
AASDHPPT	UBP1	0.20781	0.016387
AASDHPPT	UFM1	0.20814	0.016209
AASDHPPT	UQCC	0.17325	0.046123
AASDHPPT	UQCRB	0.15735	0.070483
AASDHPPT	USP13	0.30857	0.00030204
AASDHPPT	USP22	0.21524	0.012846
AASDHPPT	USP8	0.45871	2.813e-08
AASDHPPT	VAPB	0.36334	1.7194e-05
AASDHPPT	VEGFA	0.20219	0.0196
AASDHPPT	VGLL4	0.19665	0.023289
AASDHPPT	VPS13C	0.24918	0.0038234
AASDHPPT	WDR26	0.16334	0.060297
AASDHPPT	WDR45L	0.27431	0.0013977
AASDHPPT	WSB2	0.211	0.014773
AASDHPPT	YES1	0.18066	0.037437
AASDHPPT	YIPF5	0.39713	2.214e-06
AASDHPPT	YIPF6	0.23706	0.0060082
AASDHPPT	YTHDF3	0.21099	0.014779
AASDHPPT	ZC3HAV1	0.14939	0.086126
AASDHPPT	ZCCHC10	0.1439	0.098428
AASDHPPT	ZMAT3	0.18203	0.035995
AASDHPPT	ZMYND11	0.21228	0.014165
AASDHPPT	ZNF140	0.21396	0.0134
AASDHPPT	ZNF148	0.21378	0.01348
AASDHPPT	ZNF302	0.20627	0.017219
AASDHPPT	ZNF532	0.29436	0.00058337
AASDHPPT	ZNF587	0.15964	0.066442
AASDHPPT	ZNF606	0.25426	0.0031435
AASDHPPT	ZZZ3	0.44364	8.8781e-08
ABAT	ABCD3	0.30572	0.00034553
ABAT	ACAD8	0.28939	0.0007288
ABAT	ACP2	0.18436	0.033645
ABAT	ACTR1A	0.32511	0.00013441
ABAT	ADD1	0.33128	9.8169e-05
ABAT	ADNP	0.21684	0.012177
ABAT	AGL	0.19011	0.028392
ABAT	AGPAT1	0.27289	0.0014832
ABAT	AKAP11	0.34099	5.9094e-05
ABAT	AKTIP	0.42533	3.3367e-07
ABAT	ALG9	0.21033	0.015097
ABAT	ALKBH1	0.1497	0.085453
ABAT	AMPD2	0.15317	0.078382
ABAT	ANK2	0.31139	0.00026396
ABAT	ANKRD46	0.22744	0.0084678
ABAT	AP2A2	0.15156	0.081602
ABAT	APOLD1	0.20685	0.0169
ABAT	APP	0.17612	0.042576
ABAT	APPBP2	0.17534	0.043519
ABAT	APPL1	0.14761	0.089969
ABAT	ARHGAP12	0.32834	0.00011412
ABAT	ARHGAP29	0.27139	0.0015789
ABAT	ARHGAP5	0.2871	0.00080647
ABAT	ARHGEF7	0.2358	0.0062891
ABAT	ARNTL	0.15393	0.076889
ABAT	ASAH1	0.16088	0.064324
ABAT	ATP10D	0.28235	0.00099223
ABAT	ATP1A2	0.39277	2.9224e-06
ABAT	ATP6V1D	0.23091	0.0074923
ABAT	ATP9A	0.31667	0.00020437
ABAT	ATRX	0.21238	0.014118
ABAT	B4GALT5	0.18452	0.033491
ABAT	BACE1	0.25862	0.0026498
ABAT	BAG5	0.18605	0.032026
ABAT	BAZ2B	0.37626	8.0652e-06
ABAT	BBS1	0.31204	0.00025578
ABAT	BCL10	0.18044	0.037674
ABAT	BDH2	0.44611	7.3826e-08
ABAT	BFAR	0.18121	0.03685
ABAT	BSDC1	0.20725	0.016685
ABAT	BTBD3	0.20031	0.020789
ABAT	C17orf63	0.15863	0.068196
ABAT	C1D	0.19337	0.025745
ABAT	C3orf63	0.32097	0.00016534
ABAT	C6orf120	0.14919	0.086548
ABAT	C6orf62	0.15988	0.06603
ABAT	C9orf82	0.17131	0.048658
ABAT	CAB39	0.2484	0.0039391
ABAT	CALM1	0.37319	9.6808e-06
ABAT	CAMSAP1L1	0.17716	0.041354
ABAT	CAPRIN2	0.21847	0.011524
ABAT	CBFB	0.25371	0.003212
ABAT	CCDC92	0.29964	0.00045864
ABAT	CCNG1	0.16853	0.052485
ABAT	CD151	0.16221	0.062121
ABAT	CD164	0.27477	0.0013706
ABAT	CD302	0.19737	0.022779
ABAT	CDH2	0.23111	0.0074404
ABAT	CEPT1	0.22946	0.0078871
ABAT	CERK	0.19599	0.023762
ABAT	CES2	0.21488	0.012998
ABAT	CHL1	0.24657	0.0042221
ABAT	CHMP7	0.15162	0.081478
ABAT	CHP	0.16018	0.065506
ABAT	CLCN3	0.27124	0.0015888
ABAT	COBL	0.19823	0.022177
ABAT	COMMD9	0.23349	0.0068332
ABAT	CREBL2	0.22159	0.010366
ABAT	CSDE1	0.23758	0.0058945
ABAT	CTDSP1	0.33968	6.3332e-05
ABAT	CTDSP2	0.14588	0.093836
ABAT	CTNNA2	0.18379	0.034205
ABAT	CTNNBIP1	0.31548	0.00021659
ABAT	CTSA	0.20187	0.019799
ABAT	CUL3	0.23636	0.0061614
ABAT	CYFIP2	0.17566	0.043134
ABAT	DAAM2	0.16248	0.061689
ABAT	DCP1A	0.22639	0.0087837
ABAT	DLG5	0.16653	0.055395
ABAT	DLST	0.31102	0.00026863
ABAT	DNAJB14	0.20903	0.015751
ABAT	DPYSL3	0.20224	0.019569
ABAT	DTX4	0.22802	0.0082988
ABAT	EFHC1	0.23636	0.0061629
ABAT	EFHD2	0.21353	0.013595
ABAT	EPAS1	0.22846	0.008172
ABAT	EPM2AIP1	0.20687	0.016891
ABAT	EPS15	0.27427	0.0013998
ABAT	ERLIN2	0.24971	0.003747
ABAT	F8	0.14955	0.085771
ABAT	FAM134A	0.30694	0.00032626
ABAT	FAM134C	0.21538	0.012784
ABAT	FAM46A	0.26243	0.002276
ABAT	FBXL5	0.34354	5.1559e-05
ABAT	FBXO21	0.19122	0.027464
ABAT	FBXO3	0.17439	0.044688
ABAT	FBXO9	0.14534	0.095071
ABAT	FBXW2	0.17163	0.048231
ABAT	FNBP1L	0.28063	0.0010684
ABAT	FRYL	0.31756	0.00019567
ABAT	GALNS	0.14773	0.089696
ABAT	GALNT7	0.19643	0.023445
ABAT	GATAD1	0.17292	0.046543
ABAT	GGPS1	0.21283	0.013913
ABAT	GLUD1	0.15599	0.072982
ABAT	HABP4	0.16326	0.060429
ABAT	HDAC9	0.15342	0.077882
ABAT	HERC2	0.20607	0.01733
ABAT	HGSNAT	0.19479	0.024653
ABAT	HMBOX1	0.22342	0.0097366
ABAT	HRH1	0.16324	0.060468
ABAT	HS2ST1	0.27969	0.0011126
ABAT	HSDL2	0.22901	0.0080145
ABAT	ICMT	0.14808	0.088931
ABAT	IFNGR2	0.18922	0.029157
ABAT	IMPA1	0.16561	0.056776
ABAT	ING3	0.16282	0.061135
ABAT	INHBB	0.22667	0.0086981
ABAT	ITM2C	0.14934	0.086221
ABAT	KAL1	0.23113	0.007434
ABAT	KCTD5	0.15365	0.077431
ABAT	KIAA0090	0.14497	0.095933
ABAT	KIAA0174	0.26267	0.0022548
ABAT	KIAA0232	0.27097	0.0016066
ABAT	KIAA0317	0.31277	0.000247
ABAT	KIAA0494	0.37311	9.7275e-06
ABAT	KIF13B	0.30626	0.0003369
ABAT	KIF1B	0.24533	0.004425
ABAT	KIF3B	0.1476	0.090003
ABAT	KIF5C	0.20716	0.016733
ABAT	KLC1	0.30124	0.00042598
ABAT	KLHL2	0.24615	0.0042905
ABAT	KPNA3	0.15367	0.077392
ABAT	LAMP1	0.15634	0.072322
ABAT	LEPROT	0.27707	0.0012437
ABAT	LHFP	0.23553	0.0063497
ABAT	LIMA1	0.15889	0.067743
ABAT	LMO4	0.22214	0.010175
ABAT	LPL	0.25404	0.0031711
ABAT	LRPAP1	0.24886	0.0038707
ABAT	LTBP1	0.18764	0.030561
ABAT	LYRM1	0.19036	0.028183
ABAT	LZTFL1	0.24322	0.0047879
ABAT	MAN1C1	0.1981	0.02227
ABAT	MAP1LC3B	0.20363	0.018728
ABAT	MAP4	0.14513	0.095556
ABAT	MAP4K3	0.157	0.07111
ABAT	MAPT	0.35279	3.1157e-05
ABAT	MCAM	0.28331	0.00095188
ABAT	MED17	0.17885	0.039426
ABAT	MEIS1	0.21848	0.01152
ABAT	MEIS2	0.28399	0.00092417
ABAT	MFN2	0.22656	0.0087314
ABAT	MID1	0.17064	0.049561
ABAT	MKL2	0.46	2.5416e-08
ABAT	MOSPD1	0.23826	0.0057495
ABAT	MPDZ	0.19556	0.024081
ABAT	MRPL49	0.17233	0.047307
ABAT	MRPS18B	0.17407	0.045089
ABAT	MTMR6	0.18645	0.031651
ABAT	MTMR9	0.22175	0.010309
ABAT	NCALD	0.25806	0.0027093
ABAT	NCOA1	0.175	0.043933
ABAT	NCOR1	0.22945	0.0078909
ABAT	NDRG2	0.20318	0.019
ABAT	NDUFA5	0.17395	0.045231
ABAT	NECAP2	0.20146	0.020053
ABAT	NFASC	0.21894	0.011345
ABAT	NKTR	0.20903	0.015753
ABAT	NOVA1	0.29697	0.00051827
ABAT	NT5E	0.1492	0.086514
ABAT	NUAK1	0.19386	0.025357
ABAT	ODZ4	0.22854	0.0081489
ABAT	OPTN	0.15617	0.072651
ABAT	OSTM1	0.24114	0.0051716
ABAT	OXSR1	0.14465	0.096666
ABAT	PAFAH1B1	0.27352	0.0014446
ABAT	PARVA	0.15618	0.072627
ABAT	PBRM1	0.22913	0.0079814
ABAT	PBX3	0.28223	0.00099731
ABAT	PCM1	0.19028	0.028251
ABAT	PCYOX1	0.21625	0.012417
ABAT	PDE8B	0.33484	8.1662e-05
ABAT	PDZD2	0.23039	0.0076326
ABAT	PGRMC2	0.20176	0.019869
ABAT	PHC1	0.22039	0.010802
ABAT	PHF2	0.22353	0.0096997
ABAT	PHF20	0.17712	0.0414
ABAT	PHF21A	0.20388	0.018582
ABAT	PHLDA1	0.16716	0.054461
ABAT	PIGK	0.32353	0.00014549
ABAT	PITPNA	0.29737	0.00050895
ABAT	PJA1	0.30393	0.00037571
ABAT	PJA2	0.1915	0.027233
ABAT	PKD2	0.24567	0.0043679
ABAT	PKIA	0.21914	0.011267
ABAT	PKN2	0.31164	0.00026075
ABAT	PLEKHB1	0.19866	0.021884
ABAT	PNMA1	0.15974	0.066258
ABAT	PNRC2	0.39972	1.8739e-06
ABAT	POT1	0.14365	0.099024
ABAT	PPAP2B	0.19439	0.024953
ABAT	PPP1R3C	0.17313	0.046275
ABAT	PPP3CA	0.17502	0.043904
ABAT	PREPL	0.18543	0.032607
ABAT	PRKACB	0.34086	5.9485e-05
ABAT	PRKAR1A	0.26914	0.0017327
ABAT	PSEN1	0.21053	0.015003
ABAT	PSMD9	0.14742	0.090399
ABAT	PTCD3	0.16571	0.056614
ABAT	PTK2	0.24611	0.0042964
ABAT	PTPRE	0.15331	0.078107
ABAT	PXDN	0.17874	0.039539
ABAT	R3HDM2	0.14529	0.095193
ABAT	RAB11A	0.15048	0.083818
ABAT	RAB22A	0.19189	0.026916
ABAT	RAF1	0.22294	0.0098976
ABAT	RASA1	0.28474	0.00089418
ABAT	RBBP4	0.14985	0.085154
ABAT	RBM15B	0.18129	0.036767
ABAT	RBM7	0.16119	0.063808
ABAT	RCAN2	0.26767	0.0018405
ABAT	RCBTB1	0.29788	0.00049725
ABAT	REV3L	0.23426	0.0066478
ABAT	RHOBTB3	0.16109	0.06398
ABAT	RNF11	0.395	2.5361e-06
ABAT	RNF111	0.27757	0.0012175
ABAT	RNF4	0.18442	0.033588
ABAT	RPS6KA2	0.17104	0.049011
ABAT	S100PBP	0.2749	0.0013633
ABAT	SACM1L	0.16701	0.054686
ABAT	SASH1	0.29533	0.0005583
ABAT	SATB1	0.21553	0.012719
ABAT	SCCPDH	0.261	0.0024103
ABAT	SCN3A	0.23471	0.0065405
ABAT	SCRN1	0.15204	0.080623
ABAT	SDC4	0.38591	4.4847e-06
ABAT	SEC22B	0.1871	0.031047
ABAT	SEC24C	0.28968	0.00071955
ABAT	SEC63	0.19092	0.027711
ABAT	SEMA5A	0.24184	0.0050409
ABAT	SERINC3	0.33897	6.5761e-05
ABAT	SETD1B	0.22706	0.0085807
ABAT	SF3A3	0.1943	0.025023
ABAT	SH3GLB1	0.20318	0.018999
ABAT	SHQ1	0.18809	0.030157
ABAT	SIDT2	0.23173	0.0072782
ABAT	SLC26A2	0.17452	0.044529
ABAT	SLC30A9	0.24841	0.0039381
ABAT	SLC4A4	0.27814	0.0011884
ABAT	SLC9A6	0.34876	3.8878e-05
ABAT	SNAP29	0.15557	0.073764
ABAT	SNN	0.27377	0.0014297
ABAT	SNRK	0.22478	0.0092892
ABAT	SNW1	0.17422	0.044904
ABAT	SNX19	0.1988	0.021791
ABAT	SOBP	0.38309	5.3357e-06
ABAT	SPRY4	0.24084	0.0052303
ABAT	SRR	0.39717	2.2083e-06
ABAT	SS18L1	0.2398	0.0054353
ABAT	SSPN	0.19931	0.021447
ABAT	STEAP3	0.16938	0.051287
ABAT	STK39	0.22316	0.0098249
ABAT	STX18	0.26401	0.0021359
ABAT	SUV420H1	0.21367	0.013532
ABAT	SV2A	0.16919	0.05156
ABAT	SYNJ2BP	0.32978	0.00010607
ABAT	TAOK3	0.28743	0.00079472
ABAT	TAX1BP1	0.1519	0.080919
ABAT	TGOLN2	0.21706	0.012087
ABAT	TIMP3	0.19567	0.023999
ABAT	TM9SF3	0.16298	0.060871
ABAT	TMBIM1	0.23046	0.0076145
ABAT	TMBIM4	0.14463	0.096733
ABAT	TMED5	0.20653	0.017072
ABAT	TMEM127	0.26567	0.0019971
ABAT	TMEM135	0.14651	0.092409
ABAT	TMEM50A	0.22712	0.0085634
ABAT	TNFRSF21	0.22155	0.01038
ABAT	TNKS2	0.23626	0.006184
ABAT	TRAK2	0.41184	8.432e-07
ABAT	TRIM33	0.2138	0.013472
ABAT	TRIM44	0.17914	0.039092
ABAT	TSC1	0.24217	0.0049787
ABAT	TSPAN14	0.14878	0.087428
ABAT	TSPYL1	0.29636	0.00053295
ABAT	TSPYL4	0.23064	0.0075644
ABAT	TTC19	0.21107	0.014739
ABAT	TXLNA	0.26206	0.0023108
ABAT	TXNIP	0.21754	0.011892
ABAT	UBE2W	0.2608	0.0024298
ABAT	UBE4A	0.29978	0.00045562
ABAT	UBR5	0.1645	0.05848
ABAT	UPF3A	0.20851	0.016017
ABAT	USP33	0.18458	0.033429
ABAT	USP4	0.27424	0.0014019
ABAT	USP7	0.21043	0.015051
ABAT	USP8	0.15294	0.078828
ABAT	UTP14C	0.2952	0.00056172
ABAT	VEZF1	0.21609	0.012486
ABAT	VPS13C	0.21071	0.014914
ABAT	VPS26A	0.23261	0.0070541
ABAT	VPS37B	0.24045	0.0053057
ABAT	WAC	0.21269	0.013975
ABAT	WDR1	0.15312	0.078481
ABAT	WDR7	0.29507	0.0005649
ABAT	WDR82	0.19555	0.024084
ABAT	WFS1	0.32674	0.00012377
ABAT	WIPF2	0.15908	0.067415
ABAT	XRCC5	0.23169	0.0072894
ABAT	YLPM1	0.16354	0.059982
ABAT	YPEL5	0.19169	0.027084
ABAT	YTHDC1	0.27894	0.0011488
ABAT	ZBTB20	0.24232	0.0049504
ABAT	ZC3H14	0.32265	0.00015205
ABAT	ZFP106	0.22583	0.0089585
ABAT	ZFYVE16	0.19309	0.025957
ABAT	ZFYVE21	0.23046	0.007613
ABAT	ZIC1	0.16172	0.062927
ABAT	ZKSCAN1	0.19234	0.026554
ABAT	ZMYM4	0.31182	0.00025857
ABAT	ZMYND8	0.23742	0.0059282
ABAT	ZNF12	0.24233	0.0049495
ABAT	ZNF140	0.24055	0.0052867
ABAT	ZNF274	0.17313	0.046272
ABAT	ZNF395	0.19954	0.021299
ABAT	ZNF43	0.23203	0.0072016
ABAT	ZNF606	0.28351	0.00094341
ABAT	ZNF611	0.20113	0.020266
ABAT	ZNF665	0.16272	0.061298
ABCA1	MARCH2	0.30984	0.00028426
ABCA1	MARCH7	0.18905	0.02931
ABCA1	SEPT8	0.45912	2.7231e-08
ABCA1	SEPT9	0.26287	0.0022368
ABCA1	SEPT11	0.40252	1.5633e-06
ABCA1	ABCA3	0.23208	0.0071886
ABCA1	ABI1	0.25223	0.0034019
ABCA1	ABL1	0.44488	8.0919e-08
ABCA1	ABLIM1	0.26602	0.0019687
ABCA1	ACBD3	0.28981	0.00071524
ABCA1	ACLY	0.24397	0.004655
ABCA1	ACO1	0.22778	0.008368
ABCA1	ACSL1	0.46591	1.5916e-08
ABCA1	ACSL3	0.25073	0.0036037
ABCA1	ACTR1A	0.22515	0.0091731
ABCA1	ACVR1	0.34993	3.6469e-05
ABCA1	ADAM9	0.27005	0.001669
ABCA1	ADD1	0.29388	0.00059613
ABCA1	ADIPOR2	0.44004	1.1587e-07
ABCA1	ADPGK	0.29764	0.00050265
ABCA1	AK1	0.21321	0.013738
ABCA1	ALDH3A2	0.2095	0.015513
ABCA1	ALG9	0.1798	0.038366
ABCA1	AMOTL2	0.27351	0.001445
ABCA1	ANKRD27	0.15627	0.072459
ABCA1	ANXA4	0.27374	0.0014314
ABCA1	ANXA6	0.33012	0.00010424
ABCA1	AP1G1	0.2821	0.0010029
ABCA1	AP1S2	0.25053	0.0036316
ABCA1	AP2B1	0.18238	0.035635
ABCA1	APOLD1	0.19019	0.028327
ABCA1	APP	0.28579	0.00085435
ABCA1	AQP4	0.31888	0.0001833
ABCA1	ARCN1	0.16905	0.051755
ABCA1	ARF3	0.21573	0.012636
ABCA1	ARF6	0.27907	0.0011423
ABCA1	ARHGAP29	0.1453	0.09517
ABCA1	ARHGAP5	0.25549	0.0029971
ABCA1	ARHGEF2	0.14707	0.091162
ABCA1	ARHGEF3	0.23159	0.0073148
ABCA1	ARHGEF6	0.36758	1.346e-05
ABCA1	ARHGEF7	0.15486	0.075113
ABCA1	ARID5B	0.34146	5.7643e-05
ABCA1	ARL4C	0.46452	1.7785e-08
ABCA1	ASAH1	0.27902	0.0011449
ABCA1	ASCC3	0.20657	0.01705
ABCA1	ASXL2	0.34557	4.623e-05
ABCA1	ATP10D	0.47441	7.9882e-09
ABCA1	ATP2B1	0.28284	0.00097145
ABCA1	ATP6V1B2	0.30232	0.00040518
ABCA1	ATP6V1D	0.19534	0.024242
ABCA1	ATRX	0.29075	0.0006862
ABCA1	ATXN1	0.39007	3.464e-06
ABCA1	AUTS2	0.22695	0.0086161
ABCA1	BAG5	0.2835	0.00094397
ABCA1	BBS1	0.16674	0.055085
ABCA1	BCLAF1	0.31018	0.00027973
ABCA1	BECN1	0.46305	1.9991e-08
ABCA1	BFAR	0.15493	0.074965
ABCA1	BLCAP	0.15349	0.077748
ABCA1	BPTF	0.17158	0.04829
ABCA1	BTBD1	0.21314	0.013768
ABCA1	BZW1	0.18955	0.028873
ABCA1	C10orf10	0.19388	0.025344
ABCA1	C1orf216	0.2621	0.0023068
ABCA1	C20orf3	0.17322	0.046157
ABCA1	C3orf63	0.25004	0.0037
ABCA1	C6orf62	0.22746	0.0084628
ABCA1	C7orf49	0.1757	0.043078
ABCA1	C9orf6	0.27218	0.001528
ABCA1	CA2	0.27596	0.0013038
ABCA1	CAB39	0.40252	1.5629e-06
ABCA1	CALCOCO2	0.2128	0.013926
ABCA1	CALD1	0.40129	1.6936e-06
ABCA1	CALM1	0.21011	0.015206
ABCA1	CALM3	0.23136	0.0073736
ABCA1	CALU	0.37466	8.8759e-06
ABCA1	CAMSAP1L1	0.40613	1.2331e-06
ABCA1	CAND1	0.18756	0.030627
ABCA1	CANX	0.22099	0.010583
ABCA1	CAPRIN1	0.27118	0.0015928
ABCA1	CAPZA1	0.2188	0.011398
ABCA1	CASK	0.31273	0.00024745
ABCA1	CASP3	0.20542	0.01769
ABCA1	CAST	0.3899	3.4998e-06
ABCA1	CAT	0.19282	0.026174
ABCA1	CBFB	0.16783	0.053488
ABCA1	CBX3	0.24042	0.0053116
ABCA1	CCND3	0.2508	0.0035947
ABCA1	CCT6A	0.2016	0.01997
ABCA1	CD151	0.19554	0.024093
ABCA1	CD302	0.24357	0.0047253
ABCA1	CD44	0.45606	3.4559e-08
ABCA1	CD47	0.17644	0.042201
ABCA1	CD59	0.35303	3.0745e-05
ABCA1	CD93	0.55236	5.4843e-12
ABCA1	CDH11	0.42803	2.7589e-07
ABCA1	CDKN1A	0.29128	0.00066993
ABCA1	CDKN2AIP	0.19874	0.021833
ABCA1	CDS2	0.34708	4.2587e-05
ABCA1	CDYL	0.32926	0.00010891
ABCA1	CEBPG	0.38321	5.2968e-06
ABCA1	CEP170	0.16886	0.052022
ABCA1	CEP350	0.20965	0.015438
ABCA1	CEP68	0.2651	0.0020442
ABCA1	CES2	0.22116	0.010522
ABCA1	CHD1	0.46859	1.2836e-08
ABCA1	CHD9	0.16452	0.058439
ABCA1	CHMP1B	0.2764	0.0012799
ABCA1	CHP	0.41444	7.0765e-07
ABCA1	CHST2	0.14328	0.099903
ABCA1	CHSY1	0.45205	4.7049e-08
ABCA1	CKAP4	0.36535	1.5314e-05
ABCA1	CLASP1	0.342	5.5993e-05
ABCA1	CLCN3	0.32102	0.00016493
ABCA1	CLDND1	0.18147	0.036576
ABCA1	CLEC2B	0.23915	0.005565
ABCA1	CLIC4	0.39562	2.4383e-06
ABCA1	CLN5	0.17901	0.039245
ABCA1	CLSTN1	0.27638	0.0012805
ABCA1	CMTM6	0.26885	0.0017533
ABCA1	CNDP2	0.25237	0.0033832
ABCA1	CNOT2	0.27333	0.0014564
ABCA1	CNP	0.27047	0.0016399
ABCA1	COL1A2	0.42402	3.6576e-07
ABCA1	COL4A1	0.49681	1.1849e-09
ABCA1	COL4A3BP	0.36789	1.322e-05
ABCA1	COL6A3	0.41322	7.6841e-07
ABCA1	COLEC12	0.48168	4.3647e-09
ABCA1	COMT	0.2241	0.0095123
ABCA1	COPS2	0.19894	0.021695
ABCA1	COQ10B	0.15828	0.068808
ABCA1	CORO1C	0.39346	2.7968e-06
ABCA1	CORO2B	0.15835	0.068686
ABCA1	CPD	0.20713	0.01675
ABCA1	CPSF6	0.28846	0.00075961
ABCA1	CREB3L2	0.14499	0.095878
ABCA1	CREBL2	0.40328	1.4871e-06
ABCA1	CREG1	0.33872	6.663e-05
ABCA1	CRIM1	0.35561	2.6636e-05
ABCA1	CRTC3	0.36018	2.0587e-05
ABCA1	CSNK1E	0.2947	0.00057454
ABCA1	CTDSP1	0.28389	0.00092812
ABCA1	CTNNA1	0.34895	3.8471e-05
ABCA1	CTNND1	0.35252	3.1624e-05
ABCA1	CTSA	0.26995	0.0016758
ABCA1	CUL1	0.29252	0.00063388
ABCA1	CYBRD1	0.32634	0.00012632
ABCA1	DAAM1	0.23173	0.0072782
ABCA1	DAB2	0.59857	2.7583e-14
ABCA1	DAZAP2	0.30566	0.00034649
ABCA1	DCN	0.31846	0.00018719
ABCA1	DCP1A	0.35268	3.1346e-05
ABCA1	DCP2	0.18743	0.03075
ABCA1	DCTN4	0.27696	0.0012499
ABCA1	DCUN1D1	0.22165	0.010347
ABCA1	DDX18	0.21125	0.014653
ABCA1	DDX21	0.18445	0.03356
ABCA1	DDX3X	0.39221	3.0267e-06
ABCA1	DERL1	0.25816	0.0026987
ABCA1	DLD	0.23528	0.0064084
ABCA1	DNAJB1	0.16638	0.055617
ABCA1	DNAJB14	0.27668	0.0012645
ABCA1	DNAJB6	0.34171	5.6867e-05
ABCA1	DPP3	0.15906	0.067447
ABCA1	DPY19L1	0.32084	0.0001664
ABCA1	DPYD	0.36613	1.4643e-05
ABCA1	DSE	0.41718	5.8691e-07
ABCA1	E2F3	0.25606	0.0029303
ABCA1	ECM2	0.29994	0.00045227
ABCA1	EDNRB	0.24169	0.0050676
ABCA1	EFEMP1	0.28254	0.00098392
ABCA1	EFNA1	0.14627	0.092956
ABCA1	EFNB2	0.44611	7.3803e-08
ABCA1	EHD4	0.31016	0.00027996
ABCA1	EID1	0.15272	0.07927
ABCA1	EIF2C1	0.19584	0.023872
ABCA1	EIF2S1	0.20976	0.015381
ABCA1	EIF3A	0.22116	0.010522
ABCA1	EIF4EBP2	0.31263	0.00024863
ABCA1	EIF4H	0.34469	4.8474e-05
ABCA1	ELAVL1	0.27731	0.0012314
ABCA1	ELMO1	0.28453	0.00090267
ABCA1	ELTD1	0.3433	5.2219e-05
ABCA1	ENAH	0.18906	0.029299
ABCA1	ENDOD1	0.35452	2.8304e-05
ABCA1	EP300	0.37036	1.1445e-05
ABCA1	EPAS1	0.2279	0.008334
ABCA1	EPHA4	0.18351	0.034484
ABCA1	EPS15	0.19166	0.027104
ABCA1	ERBB2IP	0.24567	0.0043676
ABCA1	ERLIN2	0.2248	0.0092849
ABCA1	ETF1	0.37176	1.054e-05
ABCA1	ETV5	0.2436	0.004721
ABCA1	EVI2A	0.2526	0.0033535
ABCA1	EXT2	0.26186	0.002329
ABCA1	F13A1	0.42441	3.5589e-07
ABCA1	F2R	0.37004	1.1659e-05
ABCA1	F3	0.3732	9.6765e-06
ABCA1	FAM102A	0.30894	0.00029669
ABCA1	FAM107A	0.20829	0.016131
ABCA1	FAM134C	0.31018	0.00027964
ABCA1	FAM46A	0.17001	0.050413
ABCA1	FAM53C	0.16945	0.051189
ABCA1	FAM57A	0.35197	3.2598e-05
ABCA1	FAM70A	0.28901	0.00074113
ABCA1	FBXL5	0.15953	0.066632
ABCA1	FBXL7	0.1694	0.051266
ABCA1	FBXO3	0.16346	0.060108
ABCA1	FBXW11	0.38723	4.1334e-06
ABCA1	FBXW2	0.55046	6.699e-12
ABCA1	FCGR2A	0.5026	7.0701e-10
ABCA1	FEM1C	0.33873	6.6618e-05
ABCA1	FILIP1L	0.3052	0.00035412
ABCA1	FKBP1A	0.29898	0.00047275
ABCA1	FN1	0.26753	0.001851
ABCA1	FNDC3B	0.4246	3.5116e-07
ABCA1	FOXO1	0.48296	3.9194e-09
ABCA1	FRYL	0.31071	0.00027271
ABCA1	FSCN1	0.33692	7.3253e-05
ABCA1	FTO	0.16352	0.060015
ABCA1	FUBP3	0.43875	1.2742e-07
ABCA1	FXR1	0.25468	0.0030928
ABCA1	FZD7	0.21588	0.012571
ABCA1	G3BP2	0.28492	0.00088715
ABCA1	GALNT7	0.28261	0.0009811
ABCA1	GLIPR1	0.42262	4.0326e-07
ABCA1	GLT25D2	0.18316	0.034839
ABCA1	GMFB	0.20209	0.01966
ABCA1	GNA12	0.43366	1.8448e-07
ABCA1	GNG12	0.23178	0.0072642
ABCA1	GNS	0.41371	7.4315e-07
ABCA1	GOLM1	0.21001	0.01526
ABCA1	GOLT1B	0.1859	0.032163
ABCA1	GORASP1	0.32445	0.00013896
ABCA1	GOSR1	0.26972	0.0016915
ABCA1	GPI	0.17936	0.038851
ABCA1	GPKOW	0.2009	0.020412
ABCA1	GPR137B	0.42078	4.5817e-07
ABCA1	GPR56	0.22316	0.0098257
ABCA1	GRB10	0.14843	0.088188
ABCA1	GRSF1	0.21994	0.010967
ABCA1	GSK3B	0.26666	0.0019179
ABCA1	GSPT1	0.17082	0.049309
ABCA1	GSPT2	0.15848	0.068454
ABCA1	HECA	0.43083	2.2607e-07
ABCA1	HEG1	0.60425	1.356e-14
ABCA1	HELZ	0.29961	0.00045926
ABCA1	HERC2	0.1826	0.035407
ABCA1	HGSNAT	0.35499	2.7573e-05
ABCA1	HLA-DPB1	0.37957	6.6096e-06
ABCA1	HMGCR	0.14796	0.089209
ABCA1	HPS5	0.42936	2.5103e-07
ABCA1	HRH1	0.35258	3.151e-05
ABCA1	HS1BP3	0.17724	0.041253
ABCA1	HSPA2	0.15343	0.077872
ABCA1	ICMT	0.24754	0.0040707
ABCA1	IDH3A	0.18065	0.037446
ABCA1	IER2	0.16983	0.050664
ABCA1	IFI44L	0.35976	2.1088e-05
ABCA1	IGF2BP2	0.40271	1.5435e-06
ABCA1	IGF2R	0.27768	0.001212
ABCA1	IGFBP3	0.15435	0.076081
ABCA1	IGFBP4	0.264	0.0021372
ABCA1	IGSF3	0.33075	0.00010091
ABCA1	IL13RA1	0.38604	4.4507e-06
ABCA1	ILF3	0.21691	0.012148
ABCA1	ING3	0.14341	0.099595
ABCA1	INPP5F	0.19731	0.022822
ABCA1	INSIG1	0.20617	0.01727
ABCA1	INSIG2	0.26001	0.002507
ABCA1	IQGAP1	0.47163	1.0034e-08
ABCA1	IRAK1	0.27929	0.0011318
ABCA1	ITPKB	0.46011	2.5199e-08
ABCA1	IVNS1ABP	0.24625	0.0042742
ABCA1	JAG1	0.28033	0.0010823
ABCA1	JAK1	0.33661	7.4448e-05
ABCA1	JMJD1C	0.17312	0.046296
ABCA1	JOSD1	0.39419	2.6711e-06
ABCA1	JUNB	0.22795	0.0083196
ABCA1	KAL1	0.19581	0.023894
ABCA1	KBTBD11	0.20631	0.017195
ABCA1	KCMF1	0.22672	0.0086843
ABCA1	KIAA0226	0.32831	0.00011429
ABCA1	KIAA0317	0.32201	0.00015697
ABCA1	KIAA0355	0.35211	3.2341e-05
ABCA1	KIAA0430	0.25546	0.0029998
ABCA1	KIAA0494	0.28307	0.0009615
ABCA1	KIAA1033	0.37731	7.573e-06
ABCA1	KIAA1279	0.25086	0.0035858
ABCA1	KIF13B	0.17726	0.041231
ABCA1	KIF1B	0.18799	0.030239
ABCA1	KIF3B	0.26281	0.002242
ABCA1	KLF10	0.35323	3.0403e-05
ABCA1	KLF6	0.3978	2.1207e-06
ABCA1	KLHL21	0.24331	0.0047719
ABCA1	KPNA1	0.33618	7.6137e-05
ABCA1	KPNA3	0.17216	0.047539
ABCA1	KRAS	0.2994	0.00046355
ABCA1	KRR1	0.20449	0.018226
ABCA1	LAMC1	0.4112	8.8011e-07
ABCA1	LAMP2	0.34397	5.0395e-05
ABCA1	LAPTM5	0.46258	2.0753e-08
ABCA1	LARP1	0.2135	0.013608
ABCA1	LHFP	0.34708	4.2589e-05
ABCA1	LHFPL2	0.53123	4.7581e-11
ABCA1	LIMA1	0.44713	6.8355e-08
ABCA1	LIMCH1	0.21336	0.013668
ABCA1	LIMS1	0.58671	1.162e-13
ABCA1	LITAF	0.38081	6.131e-06
ABCA1	LMO2	0.26866	0.001767
ABCA1	LMO3	0.21827	0.011604
ABCA1	LRPAP1	0.32158	0.00016041
ABCA1	LRRFIP1	0.29329	0.00061236
ABCA1	LSM12	0.23741	0.0059323
ABCA1	LSM14A	0.26306	0.0022195
ABCA1	LTBP1	0.26107	0.0024037
ABCA1	LYN	0.36686	1.4032e-05
ABCA1	LYZ	0.30974	0.00028559
ABCA1	MACF1	0.45829	2.9065e-08
ABCA1	MAFB	0.56513	1.3785e-12
ABCA1	MAFF	0.27392	0.0014203
ABCA1	MAGI2	0.1932	0.025877
ABCA1	MAN1C1	0.30992	0.0002832
ABCA1	MAN2B2	0.42398	3.6695e-07
ABCA1	MAP4	0.44227	9.8318e-08
ABCA1	MAP4K4	0.51447	2.3804e-10
ABCA1	MAPK1	0.38314	5.3175e-06
ABCA1	MAPK6	0.19651	0.023386
ABCA1	MAPRE1	0.25123	0.0035352
ABCA1	MARCKS	0.31451	0.00022705
ABCA1	MARK3	0.21961	0.011091
ABCA1	MARK4	0.22029	0.010837
ABCA1	MAT2A	0.19438	0.024961
ABCA1	MAT2B	0.18662	0.031487
ABCA1	MBD3	0.24541	0.0044115
ABCA1	MBNL1	0.47557	7.2645e-09
ABCA1	MBP	0.22579	0.0089694
ABCA1	MCL1	0.49016	2.1181e-09
ABCA1	MEGF9	0.26422	0.002118
ABCA1	MEIS2	0.15533	0.074216
ABCA1	MFHAS1	0.44842	6.2035e-08
ABCA1	MFN2	0.25728	0.002794
ABCA1	MFSD1	0.51505	2.2543e-10
ABCA1	MGLL	0.47725	6.3215e-09
ABCA1	MID1	0.16796	0.053307
ABCA1	MINA	0.23394	0.0067252
ABCA1	MKNK2	0.20213	0.01964
ABCA1	MMD	0.25605	0.0029317
ABCA1	MMP2	0.36408	1.6474e-05
ABCA1	MNT	0.23408	0.0066921
ABCA1	MOCS2	0.14484	0.096241
ABCA1	MORC3	0.23574	0.0063015
ABCA1	MOXD1	0.26295	0.0022292
ABCA1	MPDZ	0.23252	0.0070748
ABCA1	MRC2	0.41133	8.7235e-07
ABCA1	MREG	0.18159	0.036452
ABCA1	MTMR6	0.14471	0.096528
ABCA1	MTMR9	0.29583	0.00054596
ABCA1	MTUS1	0.46471	1.7524e-08
ABCA1	MXRA5	0.31914	0.00018099
ABCA1	MYCBP2	0.26087	0.0024229
ABCA1	MYD88	0.47966	5.171e-09
ABCA1	MYLK	0.30921	0.00029286
ABCA1	MYO10	0.31875	0.00018454
ABCA1	MYO1B	0.35696	2.4688e-05
ABCA1	NARG2	0.17117	0.048848
ABCA1	NBN	0.21572	0.012638
ABCA1	NBR1	0.39376	2.7452e-06
ABCA1	NCBP2	0.20709	0.01677
ABCA1	NCK2	0.22922	0.0079542
ABCA1	NCOA1	0.37718	7.6339e-06
ABCA1	NCOR1	0.24577	0.0043514
ABCA1	NDE1	0.31147	0.00026286
ABCA1	NDEL1	0.32351	0.00014566
ABCA1	NDRG4	0.22827	0.0082255
ABCA1	NECAP2	0.2223	0.010118
ABCA1	NFE2L1	0.38572	4.539e-06
ABCA1	NFIB	0.28857	0.00075571
ABCA1	NID1	0.36931	1.217e-05
ABCA1	NOL8	0.37834	7.117e-06
ABCA1	NOTCH1	0.27209	0.0015338
ABCA1	NOTCH2	0.36473	1.5871e-05
ABCA1	NPLOC4	0.25035	0.0036564
ABCA1	NR3C1	0.42208	4.1867e-07
ABCA1	NRIP1	0.31156	0.00026177
ABCA1	NSMAF	0.23157	0.0073202
ABCA1	NT5E	0.29498	0.00056741
ABCA1	NTRK2	0.20393	0.018549
ABCA1	NUAK1	0.23544	0.0063703
ABCA1	NUP153	0.17691	0.041643
ABCA1	NXT2	0.20051	0.020658
ABCA1	OPTN	0.24818	0.0039723
ABCA1	OSTM1	0.24692	0.004167
ABCA1	OXSR1	0.36476	1.5844e-05
ABCA1	PABPN1	0.19054	0.028036
ABCA1	PAK2	0.34095	5.9217e-05
ABCA1	PALLD	0.47265	9.2295e-09
ABCA1	PAPOLA	0.18436	0.033639
ABCA1	PARVA	0.35692	2.4752e-05
ABCA1	PBRM1	0.24864	0.0039039
ABCA1	PBX3	0.26949	0.0017082
ABCA1	PCYOX1	0.45116	5.0386e-08
ABCA1	PDCD6IP	0.22772	0.0083861
ABCA1	PDE4B	0.3497	3.6922e-05
ABCA1	PDE8A	0.26955	0.0017036
ABCA1	PDGFA	0.29279	0.00062614
ABCA1	PDGFC	0.39371	2.7531e-06
ABCA1	PDGFRA	0.25588	0.0029515
ABCA1	PDPN	0.42731	2.9037e-07
ABCA1	PDXK	0.20173	0.019886
ABCA1	PDZD2	0.1478	0.089543
ABCA1	PEX12	0.1855	0.032538
ABCA1	PFKFB3	0.47238	9.4382e-09
ABCA1	PGRMC2	0.2164	0.012356
ABCA1	PHC1	0.15644	0.072139
ABCA1	PHF21A	0.30978	0.00028506
ABCA1	PHLDA1	0.19202	0.026813
ABCA1	PID1	0.23764	0.0058815
ABCA1	PIK3R1	0.25755	0.0027636
ABCA1	PINK1	0.23339	0.0068592
ABCA1	PITPNA	0.37481	8.7953e-06
ABCA1	PKD2	0.496	1.2731e-09
ABCA1	PKIA	0.22163	0.010354
ABCA1	PLEKHB2	0.36582	1.4907e-05
ABCA1	PLEKHF2	0.1895	0.028919
ABCA1	PLLP	0.22837	0.0081977
ABCA1	PLS3	0.42288	3.9612e-07
ABCA1	PLSCR3	0.22395	0.0095612
ABCA1	PLSCR4	0.21215	0.014226
ABCA1	POLD3	0.15034	0.084117
ABCA1	POLR2E	0.18227	0.035746
ABCA1	POSTN	0.37312	9.7216e-06
ABCA1	PPAP2B	0.37358	9.4622e-06
ABCA1	PPP1R12A	0.2595	0.0025587
ABCA1	PPP2CA	0.19907	0.02161
ABCA1	PPP3CA	0.42881	2.6102e-07
ABCA1	PPP4R1	0.23004	0.0077289
ABCA1	PPP6C	0.40296	1.5187e-06
ABCA1	PRC1	0.17153	0.048359
ABCA1	PRKAR1A	0.22722	0.0085345
ABCA1	PRKD1	0.16663	0.055245
ABCA1	PRNP	0.46802	1.3435e-08
ABCA1	PROS1	0.36239	1.8155e-05
ABCA1	PROSC	0.23338	0.0068614
ABCA1	PRPF4	0.27968	0.0011129
ABCA1	PRPF40A	0.19181	0.026981
ABCA1	PRRC1	0.25811	0.0027035
ABCA1	PSD3	0.33547	7.9028e-05
ABCA1	PSEN1	0.42647	3.0795e-07
ABCA1	PSMD5	0.23627	0.0061819
ABCA1	PSME3	0.23484	0.0065099
ABCA1	PSMF1	0.22774	0.0083808
ABCA1	PTK2	0.25007	0.0036962
ABCA1	PTP4A1	0.19741	0.02275
ABCA1	PTPN13	0.3049	0.00035906
ABCA1	PTPRK	0.16113	0.063905
ABCA1	PUM1	0.16257	0.06154
ABCA1	PYGB	0.30952	0.00028858
ABCA1	PYROXD1	0.35396	2.9188e-05
ABCA1	QKI	0.371	1.102e-05
ABCA1	R3HDM2	0.1559	0.073151
ABCA1	RAB14	0.43815	1.3314e-07
ABCA1	RAB1A	0.32749	0.00011917
ABCA1	RAB21	0.37001	1.1678e-05
ABCA1	RAB22A	0.18949	0.028928
ABCA1	RAB3GAP1	0.36043	2.0303e-05
ABCA1	RAB5A	0.44513	7.9428e-08
ABCA1	RAB5B	0.20154	0.020004
ABCA1	RABGAP1	0.37389	9.29e-06
ABCA1	RAD21	0.18118	0.036886
ABCA1	RAD23B	0.45545	3.6244e-08
ABCA1	RAI14	0.36595	1.4793e-05
ABCA1	RALA	0.44319	9.1797e-08
ABCA1	RALBP1	0.34546	4.6491e-05
ABCA1	RALGDS	0.42498	3.4193e-07
ABCA1	RANBP2	0.44499	8.0286e-08
ABCA1	RANBP6	0.22228	0.010127
ABCA1	RANBP9	0.30862	0.0003012
ABCA1	RAP1A	0.36833	1.2887e-05
ABCA1	RAP2B	0.53306	3.9666e-11
ABCA1	RAP2C	0.32197	0.00015733
ABCA1	RASSF2	0.43206	2.0702e-07
ABCA1	RBM15B	0.32351	0.00014567
ABCA1	RBM23	0.19229	0.0266
ABCA1	RBM25	0.30717	0.00032275
ABCA1	RCN1	0.15551	0.073883
ABCA1	REV1	0.29456	0.00057827
ABCA1	REV3L	0.17859	0.03971
ABCA1	RFTN1	0.39842	2.0387e-06
ABCA1	RFX5	0.24017	0.0053616
ABCA1	RGL1	0.31011	0.00028054
ABCA1	RHOBTB3	0.14934	0.086222
ABCA1	RHOQ	0.21725	0.012008
ABCA1	RIN2	0.31059	0.00027419
ABCA1	RIOK3	0.17251	0.047078
ABCA1	RIT1	0.17988	0.03828
ABCA1	RNASEH1	0.30824	0.00030671
ABCA1	RND3	0.29301	0.00062011
ABCA1	RNF103	0.23357	0.0068147
ABCA1	RNF111	0.17173	0.048099
ABCA1	RNF13	0.30834	0.00030523
ABCA1	RNF24	0.37	1.1689e-05
ABCA1	RNF38	0.3059	0.00034264
ABCA1	RNF4	0.30359	0.00038183
ABCA1	RNF44	0.32456	0.00013819
ABCA1	RNH1	0.34843	3.9584e-05
ABCA1	ROCK1	0.21071	0.014914
ABCA1	RPA1	0.18986	0.028609
ABCA1	RPS6KA2	0.35858	2.2543e-05
ABCA1	RRAGD	0.18848	0.029804
ABCA1	RSRC2	0.22681	0.008657
ABCA1	RSU1	0.39535	2.4817e-06
ABCA1	RTCD1	0.24858	0.0039125
ABCA1	RYBP	0.31574	0.00021384
ABCA1	SAR1A	0.15129	0.08215
ABCA1	SART1	0.28815	0.00076998
ABCA1	SASH1	0.27839	0.001176
ABCA1	SCAMP1	0.1961	0.023683
ABCA1	SCD	0.24054	0.0052883
ABCA1	SCRN1	0.31308	0.0002433
ABCA1	SDC2	0.15775	0.06976
ABCA1	SDC4	0.15218	0.080356
ABCA1	SEC14L1	0.33611	7.6431e-05
ABCA1	SEC16A	0.41025	9.3821e-07
ABCA1	SEC23B	0.19376	0.025438
ABCA1	SEC24A	0.23865	0.0056687
ABCA1	SEC24B	0.15056	0.083659
ABCA1	SEC61A1	0.19414	0.025143
ABCA1	SEC63	0.18183	0.036205
ABCA1	SERPINA1	0.39818	2.0703e-06
ABCA1	SERTAD2	0.45273	4.4685e-08
ABCA1	SETD3	0.16257	0.061531
ABCA1	SETX	0.59213	6.0643e-14
ABCA1	SF3A1	0.20972	0.015401
ABCA1	SFXN1	0.19666	0.023284
ABCA1	SH3BP5	0.31521	0.0002194
ABCA1	SHOC2	0.15307	0.078579
ABCA1	SIDT2	0.33467	8.2407e-05
ABCA1	SLA	0.46286	2.0282e-08
ABCA1	SLC16A1	0.23384	0.0067478
ABCA1	SLC1A4	0.29404	0.00059202
ABCA1	SLC24A3	0.31049	0.0002755
ABCA1	SLC25A36	0.14848	0.088071
ABCA1	SLC25A38	0.21989	0.010987
ABCA1	SLC25A44	0.29287	0.00062406
ABCA1	SLC26A2	0.21956	0.011109
ABCA1	SLC2A1	0.18182	0.03621
ABCA1	SLC31A1	0.42076	4.5897e-07
ABCA1	SLC31A2	0.50453	5.9427e-10
ABCA1	SLC35D2	0.15312	0.078486
ABCA1	SLC38A1	0.20518	0.01783
ABCA1	SLC39A14	0.19435	0.024987
ABCA1	SLC39A6	0.18893	0.029412
ABCA1	SLC7A5	0.24902	0.0038472
ABCA1	SLTM	0.30858	0.00030185
ABCA1	SMCR7L	0.4343	1.762e-07
ABCA1	SMPD4	0.22297	0.0098874
ABCA1	SNRK	0.52098	1.2864e-10
ABCA1	SNRPD3	0.18694	0.031195
ABCA1	SNX10	0.32583	0.00012963
ABCA1	SNX2	0.28814	0.00077034
ABCA1	SNX27	0.38774	4.0052e-06
ABCA1	SNX6	0.14408	0.098
ABCA1	SOCS2	0.34847	3.9487e-05
ABCA1	SOD2	0.28507	0.00088133
ABCA1	SORL1	0.27914	0.0011388
ABCA1	SPAG9	0.42416	3.6231e-07
ABCA1	SPECC1L	0.35733	2.4186e-05
ABCA1	SPEN	0.40058	1.7724e-06
ABCA1	SPG20	0.26491	0.0020595
ABCA1	SPIN1	0.48563	3.1251e-09
ABCA1	SPOCK1	0.26012	0.0024963
ABCA1	SPRY1	0.39181	3.1046e-06
ABCA1	SPRY2	0.2542	0.003151
ABCA1	SPRY4	0.37118	1.0901e-05
ABCA1	SPTLC1	0.38538	4.6356e-06
ABCA1	SQSTM1	0.20272	0.019275
ABCA1	SSPN	0.22687	0.008638
ABCA1	SSR1	0.25109	0.0035549
ABCA1	STAG1	0.33137	9.7742e-05
ABCA1	STAM	0.2491	0.0038353
ABCA1	STAT1	0.27819	0.0011862
ABCA1	STAT3	0.38776	4.001e-06
ABCA1	STAU1	0.15667	0.071725
ABCA1	STEAP3	0.23825	0.0057524
ABCA1	STK17A	0.26732	0.0018668
ABCA1	STK24	0.25653	0.0028774
ABCA1	STOM	0.36989	1.176e-05
ABCA1	STX12	0.27281	0.001488
ABCA1	SUCLG2	0.16275	0.061243
ABCA1	SUV420H1	0.22505	0.0092026
ABCA1	SWAP70	0.46325	1.9672e-08
ABCA1	SYNCRIP	0.15331	0.078107
ABCA1	SYNE2	0.28955	0.00072354
ABCA1	TAOK3	0.30043	0.00044206
ABCA1	TATDN2	0.34069	6.0027e-05
ABCA1	TAX1BP1	0.20146	0.020056
ABCA1	TBC1D9B	0.38574	4.5321e-06
ABCA1	TBK1	0.3061	0.0003394
ABCA1	TCF4	0.33031	0.00010323
ABCA1	TCTN3	0.18986	0.02861
ABCA1	TEX2	0.33593	7.7155e-05
ABCA1	TEX261	0.18546	0.032585
ABCA1	TFRC	0.21383	0.013461
ABCA1	TGOLN2	0.44205	9.9888e-08
ABCA1	THBS2	0.34135	5.7962e-05
ABCA1	TIMP2	0.47091	1.0638e-08
ABCA1	TIMP3	0.29309	0.00061779
ABCA1	TIPARP	0.25532	0.0030166
ABCA1	TJP1	0.52398	9.6537e-11
ABCA1	TJP2	0.22459	0.0093498
ABCA1	TM4SF1	0.33577	7.78e-05
ABCA1	TM9SF3	0.31922	0.00018029
ABCA1	TMBIM1	0.38973	3.5377e-06
ABCA1	TMED2	0.16172	0.062924
ABCA1	TMED7	0.18787	0.030346
ABCA1	TMEM109	0.4767	6.618e-09
ABCA1	TMEM127	0.49661	1.2063e-09
ABCA1	TMEM131	0.26015	0.0024934
ABCA1	TMEM184B	0.3815	5.8802e-06
ABCA1	TMEM30A	0.33354	8.7387e-05
ABCA1	TMEM33	0.21739	0.011954
ABCA1	TMEM41B	0.18566	0.03239
ABCA1	TMEM87A	0.31291	0.00024535
ABCA1	TNFRSF21	0.29112	0.00067496
ABCA1	TNIK	0.41284	7.88e-07
ABCA1	TNIP2	0.29119	0.00067278
ABCA1	TNKS2	0.24995	0.0037128
ABCA1	TNPO1	0.29759	0.00050388
ABCA1	TNPO3	0.31211	0.00025497
ABCA1	TNS3	0.26852	0.0017777
ABCA1	TOP2A	0.14944	0.08602
ABCA1	TOR1B	0.55203	5.6773e-12
ABCA1	TP53BP2	0.23209	0.0071848
ABCA1	TPM4	0.45593	3.4904e-08
ABCA1	TPP1	0.40681	1.1794e-06
ABCA1	TPP2	0.18862	0.029682
ABCA1	TPR	0.32352	0.00014562
ABCA1	TRAK2	0.2553	0.0030191
ABCA1	TRAM1	0.17388	0.045322
ABCA1	TRIB2	0.32144	0.00016151
ABCA1	TRIM33	0.20717	0.016725
ABCA1	TRIM44	0.15222	0.080276
ABCA1	TRIOBP	0.33029	0.00010333
ABCA1	TROVE2	0.16223	0.062099
ABCA1	TRPS1	0.18211	0.035907
ABCA1	TSC1	0.32821	0.0001149
ABCA1	TSN	0.14542	0.0949
ABCA1	TTC4	0.18469	0.033322
ABCA1	TUBB6	0.50898	3.9604e-10
ABCA1	TULP3	0.32623	0.00012701
ABCA1	TXLNA	0.23466	0.0065534
ABCA1	TXNDC15	0.14869	0.087613
ABCA1	TXNIP	0.1918	0.02699
ABCA1	UBAC1	0.24262	0.0048967
ABCA1	UBAP1	0.1655	0.056944
ABCA1	UBE2D3	0.17593	0.042809
ABCA1	UBE2G1	0.19914	0.021561
ABCA1	UBE2H	0.44656	7.1355e-08
ABCA1	UBE2L6	0.20591	0.017419
ABCA1	UBE3A	0.22409	0.0095154
ABCA1	UBE3C	0.40479	1.3471e-06
ABCA1	UBN1	0.26155	0.0023579
ABCA1	UBP1	0.27232	0.0015188
ABCA1	UGDH	0.22303	0.0098666
ABCA1	USP14	0.18364	0.034356
ABCA1	USP16	0.16679	0.055003
ABCA1	USP25	0.38635	4.3646e-06
ABCA1	USP3	0.23314	0.0069215
ABCA1	USP8	0.35192	3.2677e-05
ABCA1	USP9X	0.18913	0.029236
ABCA1	UTP14C	0.24225	0.0049643
ABCA1	UXS1	0.35143	3.357e-05
ABCA1	VAMP3	0.23248	0.0070868
ABCA1	VAPA	0.3994	1.9134e-06
ABCA1	VAT1	0.36461	1.598e-05
ABCA1	VCAM1	0.29075	0.00068599
ABCA1	VCAN	0.34417	4.9841e-05
ABCA1	VPS13C	0.36547	1.5208e-05
ABCA1	WAC	0.26143	0.0023693
ABCA1	WASF1	0.16261	0.061474
ABCA1	WBP2	0.24866	0.0039011
ABCA1	WDR1	0.43145	2.1624e-07
ABCA1	WDR26	0.26662	0.0019216
ABCA1	WDR47	0.23949	0.0054971
ABCA1	WDR82	0.28057	0.0010711
ABCA1	WEE1	0.28628	0.00083606
ABCA1	WFS1	0.225	0.0092183
ABCA1	WIPF2	0.3525	3.1652e-05
ABCA1	WNT5A	0.23707	0.0060056
ABCA1	XKR8	0.24792	0.0040122
ABCA1	XPC	0.29744	0.00050722
ABCA1	YEATS2	0.28073	0.001064
ABCA1	YES1	0.38606	4.4447e-06
ABCA1	YIPF5	0.24334	0.0047662
ABCA1	YKT6	0.25211	0.0034169
ABCA1	YLPM1	0.40437	1.3843e-06
ABCA1	YME1L1	0.2593	0.0025794
ABCA1	YY1	0.17232	0.047328
ABCA1	ZBTB20	0.19329	0.025802
ABCA1	ZBTB38	0.41874	5.2745e-07
ABCA1	ZC3H11A	0.2294	0.0079053
ABCA1	ZC3H14	0.2233	0.0097783
ABCA1	ZC3HAV1	0.45411	4.0191e-08
ABCA1	ZEB1	0.41113	8.8453e-07
ABCA1	ZFAND5	0.53983	2.0101e-11
ABCA1	ZFR	0.15289	0.07894
ABCA1	ZFYVE16	0.18355	0.034447
ABCA1	ZFYVE21	0.15621	0.072574
ABCA1	ZHX2	0.16134	0.063552
ABCA1	ZMPSTE24	0.19409	0.025182
ABCA1	ZNF12	0.26361	0.0021707
ABCA1	ZNF148	0.28734	0.00079797
ABCA1	ZNF302	0.20166	0.019932
ABCA3	ARF3	0.25598	0.0029394
ABCA3	ARID5B	0.25708	0.0028159
ABCA3	ATRX	0.15099	0.082782
ABCA3	ATXN1	0.15728	0.070615
ABCA3	BACE1	0.24496	0.0044864
ABCA3	C10orf26	0.33051	0.00010215
ABCA3	C12orf5	0.19386	0.025365
ABCA3	CD302	0.55625	3.6213e-12
ABCA3	CD59	0.25021	0.0036766
ABCA3	CREB3L2	0.27334	0.0014555
ABCA3	DCP1A	0.35654	2.5276e-05
ABCA3	DCP2	0.259	0.0026098
ABCA3	EFHC1	0.15679	0.071504
ABCA3	EIF2C1	0.18808	0.030161
ABCA3	ELMO1	0.20606	0.017331
ABCA3	FAM107A	0.62745	6.4011e-16
ABCA3	FAM134A	0.18338	0.034615
ABCA3	GNA12	0.28128	0.0010393
ABCA3	HEG1	0.27349	0.0014463
ABCA3	HGSNAT	0.24136	0.0051309
ABCA3	HS2ST1	0.16933	0.051357
ABCA3	KIAA0355	0.17707	0.041455
ABCA3	KIAA0494	0.22085	0.010632
ABCA3	KIF1B	0.28372	0.00093482
ABCA3	LASP1	0.27259	0.0015021
ABCA3	LHFPL2	0.24956	0.0037689
ABCA3	LSAMP	0.32768	0.00011804
ABCA3	MKL2	0.16724	0.054339
ABCA3	NFASC	0.14971	0.085441
ABCA3	NFIB	0.18721	0.030951
ABCA3	NUAK1	0.18929	0.029097
ABCA3	PDXK	0.24558	0.0043829
ABCA3	PHIP	0.15311	0.078494
ABCA3	PLEKHB2	0.36269	1.7843e-05
ABCA3	PRPF40A	0.14731	0.090624
ABCA3	QKI	0.21418	0.013306
ABCA3	RGS5	0.3628	1.7733e-05
ABCA3	RNF44	0.23521	0.0064236
ABCA3	RPS6KA2	0.57965	2.6625e-13
ABCA3	SEC24A	0.1753	0.043564
ABCA3	SEMA5A	0.22632	0.0088063
ABCA3	SWAP70	0.20197	0.019739
ABCA3	TIMP2	0.30096	0.00043153
ABCA3	TMED5	0.15304	0.07863
ABCA3	TMEM135	0.18619	0.031888
ABCA3	TRIM44	0.32328	0.00014737
ABCA3	UBE4A	0.18611	0.031966
ABCA3	USP22	0.36427	1.6302e-05
ABCA8	APOLD1	0.24468	0.0045343
ABCA8	ATP2B4	0.19455	0.024831
ABCA8	ATXN1	0.21796	0.011726
ABCA8	BMI1	0.28842	0.00076099
ABCA8	CD59	0.17767	0.040761
ABCA8	CUL3	0.17699	0.04155
ABCA8	DCLK1	0.17975	0.038423
ABCA8	DCP1A	0.18407	0.03393
ABCA8	DCP2	0.25776	0.0027413
ABCA8	DPY19L1	0.22127	0.010482
ABCA8	EDNRB	0.68875	5.0734e-20
ABCA8	EPM2AIP1	0.31828	0.00018884
ABCA8	FAM46A	0.26244	0.0022754
ABCA8	FNDC3A	0.28402	0.00092291
ABCA8	HGSNAT	0.16987	0.050612
ABCA8	HLA-DPB1	0.37095	1.105e-05
ABCA8	HS2ST1	0.27716	0.0012392
ABCA8	INSIG2	0.24725	0.0041151
ABCA8	KIAA0430	0.16654	0.055376
ABCA8	KIF1B	0.15929	0.067046
ABCA8	KIF5C	0.15177	0.081186
ABCA8	LEPROT	0.16514	0.057482
ABCA8	LSAMP	0.3543	2.8644e-05
ABCA8	MAGI2	0.25932	0.0025776
ABCA8	MKL2	0.19137	0.027346
ABCA8	NFASC	0.20722	0.016698
ABCA8	NFIB	0.31712	0.00019993
ABCA8	NOTCH2	0.15902	0.067518
ABCA8	NUAK1	0.29045	0.00069515
ABCA8	OSBPL8	0.34931	3.7715e-05
ABCA8	OSTM1	0.19381	0.025397
ABCA8	PCDH17	0.36021	2.0554e-05
ABCA8	PHF20	0.20233	0.019511
ABCA8	PIK3R1	0.26051	0.0024579
ABCA8	QKI	0.20781	0.016384
ABCA8	RGL1	0.43352	1.8637e-07
ABCA8	RSBN1	0.25805	0.0027098
ABCA8	SEC24A	0.19582	0.02389
ABCA8	SEC63	0.17213	0.047576
ABCA8	SEMA5A	0.2799	0.0011024
ABCA8	SLC4A4	0.66576	2.2727e-18
ABCA8	SOBP	0.38792	3.9592e-06
ABCA8	SOX11	0.23396	0.00672
ABCA8	TCF4	0.2583	0.0026832
ABCA8	TIMP3	0.31499	0.00022174
ABCA8	TMED5	0.17978	0.038389
ABCA8	TNKS2	0.19714	0.022942
ABCA8	TRPS1	0.18995	0.02853
ABCA8	TSPYL4	0.28112	0.0010462
ABCA8	WDR82	0.1915	0.027233
ABCA8	YTHDF3	0.26244	0.0022758
ABCD3	ACSL3	0.23654	0.0061214
ABCD3	ADD3	0.14389	0.098469
ABCD3	AKTIP	0.35213	3.2302e-05
ABCD3	ALKBH1	0.23895	0.0056064
ABCD3	APPBP2	0.26248	0.0022721
ABCD3	APPL1	0.15257	0.079578
ABCD3	AQP4	0.18436	0.033648
ABCD3	ARHGAP29	0.622	1.3427e-15
ABCD3	ARHGAP5	0.25771	0.0027463
ABCD3	ARL1	0.39264	2.9471e-06
ABCD3	ATF1	0.21964	0.011079
ABCD3	ATG5	0.25363	0.0032224
ABCD3	ATP9A	0.22931	0.0079293
ABCD3	ATRX	0.16176	0.062854
ABCD3	AZIN1	0.21889	0.011364
ABCD3	BAZ2B	0.33107	9.9243e-05
ABCD3	BDH2	0.37055	1.1318e-05
ABCD3	BMI1	0.41241	8.1126e-07
ABCD3	BTAF1	0.14962	0.085642
ABCD3	BTBD3	0.32697	0.00012237
ABCD3	BZW1	0.21084	0.014852
ABCD3	C10orf26	0.27248	0.0015085
ABCD3	C12orf5	0.16916	0.051595
ABCD3	C1orf27	0.16151	0.063275
ABCD3	C3orf63	0.22604	0.0088917
ABCD3	C5orf15	0.19201	0.026824
ABCD3	C6orf120	0.32383	0.00014338
ABCD3	CAB39	0.18825	0.030012
ABCD3	CADM1	0.22282	0.009941
ABCD3	CAND1	0.20331	0.018921
ABCD3	CAPZA1	0.24659	0.0042195
ABCD3	CBX5	0.20902	0.015754
ABCD3	CD302	0.38249	5.5336e-06
ABCD3	CD47	0.16257	0.061546
ABCD3	CEP170	0.29612	0.00053865
ABCD3	CNOT7	0.14889	0.087189
ABCD3	CP	0.25533	0.0030153
ABCD3	CPD	0.19473	0.024698
ABCD3	CPNE3	0.21003	0.015248
ABCD3	CUL3	0.34859	3.9246e-05
ABCD3	CUL5	0.2679	0.0018234
ABCD3	DAAM2	0.21669	0.012235
ABCD3	DCK	0.26558	0.0020047
ABCD3	DCP2	0.30237	0.00040411
ABCD3	DMXL2	0.30402	0.00037416
ABCD3	DNAJB9	0.3419	5.6299e-05
ABCD3	DTX4	0.26047	0.0024616
ABCD3	EDNRB	0.28438	0.00090829
ABCD3	EFHC1	0.16104	0.064057
ABCD3	EIF3A	0.18684	0.031286
ABCD3	EPM2AIP1	0.1574	0.070387
ABCD3	EPS15	0.37605	8.1688e-06
ABCD3	FAM134A	0.34406	5.0145e-05
ABCD3	FAM82B	0.21866	0.011454
ABCD3	FAM8A1	0.38789	3.9668e-06
ABCD3	FCHSD2	0.20343	0.018847
ABCD3	FMR1	0.24571	0.0043622
ABCD3	FNDC3A	0.36625	1.4541e-05
ABCD3	G3BP2	0.28811	0.0007713
ABCD3	GBAS	0.27193	0.0015436
ABCD3	GCA	0.4015	1.67e-06
ABCD3	GMFB	0.25125	0.0035328
ABCD3	GOLT1B	0.20753	0.016534
ABCD3	GPD1L	0.23567	0.0063191
ABCD3	GTF2H5	0.19993	0.021039
ABCD3	HDAC2	0.24634	0.0042599
ABCD3	HNRNPC	0.1942	0.025102
ABCD3	HRH1	0.16342	0.060178
ABCD3	HS2ST1	0.54314	1.4341e-11
ABCD3	HSDL2	0.39335	2.8172e-06
ABCD3	ICMT	0.14878	0.087414
ABCD3	ID2	0.22125	0.010489
ABCD3	IMPA1	0.3428	5.3655e-05
ABCD3	INSIG2	0.38217	5.6428e-06
ABCD3	KAL1	0.25913	0.0025969
ABCD3	KIAA0090	0.25711	0.0028124
ABCD3	KIAA0232	0.25732	0.0027893
ABCD3	KIAA0494	0.16185	0.062721
ABCD3	KIF1B	0.14942	0.086066
ABCD3	LAMP2	0.17528	0.043591
ABCD3	LEMD3	0.24369	0.0047055
ABCD3	LEPROT	0.4425	9.663e-08
ABCD3	LPL	0.18619	0.031892
ABCD3	LRPAP1	0.18869	0.029625
ABCD3	LYRM2	0.31666	0.00020444
ABCD3	MAP4K3	0.41564	6.5197e-07
ABCD3	MAT2A	0.25088	0.0035837
ABCD3	MEIS1	0.16398	0.059295
ABCD3	METTL7A	0.15641	0.072205
ABCD3	MGP	0.17533	0.043532
ABCD3	MKL2	0.36703	1.3894e-05
ABCD3	MRPL35	0.30439	0.00036783
ABCD3	MRPL42	0.19139	0.027324
ABCD3	MRPS27	0.16977	0.050743
ABCD3	MSRB2	0.15646	0.072102
ABCD3	MTCP1	0.1764	0.042248
ABCD3	MYO6	0.20669	0.016986
ABCD3	NECAP1	0.38453	4.8844e-06
ABCD3	NOVA1	0.15406	0.076639
ABCD3	NRAS	0.43608	1.5482e-07
ABCD3	NT5C2	0.27927	0.0011326
ABCD3	NXT2	0.22876	0.0080835
ABCD3	OSTM1	0.30306	0.00039142
ABCD3	OXR1	0.21747	0.011919
ABCD3	PBRM1	0.1788	0.039473
ABCD3	PDE8B	0.18517	0.032855
ABCD3	PDZD2	0.23477	0.0065279
ABCD3	PEX19	0.16157	0.063174
ABCD3	PGRMC2	0.2782	0.0011857
ABCD3	PIGK	0.44337	9.0599e-08
ABCD3	PJA2	0.19865	0.021895
ABCD3	PLEKHB2	0.17603	0.042686
ABCD3	PLOD2	0.22391	0.0095729
ABCD3	PNRC2	0.41102	8.9074e-07
ABCD3	PODXL	0.16885	0.052034
ABCD3	PPAP2B	0.21635	0.012377
ABCD3	PPP1CB	0.23166	0.0072971
ABCD3	PPP1R12A	0.21289	0.013882
ABCD3	PREPL	0.21284	0.013905
ABCD3	PRKACB	0.41149	8.6324e-07
ABCD3	PSMA5	0.2527	0.0033409
ABCD3	PTCD3	0.30427	0.0003699
ABCD3	PTPLAD1	0.19215	0.026709
ABCD3	RAB11A	0.21324	0.013726
ABCD3	RAB1A	0.15265	0.0794
ABCD3	RAB22A	0.20108	0.020294
ABCD3	RAB3GAP2	0.15657	0.071896
ABCD3	RAB4A	0.24612	0.0042943
ABCD3	RAP2C	0.3269	0.00012279
ABCD3	RBBP4	0.34042	6.0904e-05
ABCD3	RBM12	0.30193	0.00041245
ABCD3	RBM3	0.3399	6.261e-05
ABCD3	RCAN2	0.14517	0.095477
ABCD3	RER1	0.32675	0.00012374
ABCD3	RNF14	0.18471	0.033304
ABCD3	RPP30	0.23596	0.0062511
ABCD3	RUFY3	0.21094	0.014803
ABCD3	S100PBP	0.18112	0.036948
ABCD3	SACM1L	0.31225	0.00025317
ABCD3	SAR1A	0.28245	0.00098802
ABCD3	SAR1B	0.32651	0.00012525
ABCD3	SCARB2	0.17219	0.047493
ABCD3	SEC22B	0.35794	2.3362e-05
ABCD3	SEC24A	0.33252	9.2128e-05
ABCD3	SELT	0.19435	0.024989
ABCD3	SEMA5A	0.2353	0.006403
ABCD3	SERBP1	0.19536	0.024229
ABCD3	SLC11A2	0.17611	0.042591
ABCD3	SLC1A2	0.31417	0.00023084
ABCD3	SLC25A32	0.16714	0.054494
ABCD3	SLC26A2	0.20094	0.020382
ABCD3	SLMO2	0.29559	0.00055188
ABCD3	SMAD4	0.26565	0.0019986
ABCD3	SOBP	0.23865	0.0056691
ABCD3	SOX11	0.14867	0.087658
ABCD3	SSR1	0.25831	0.0026822
ABCD3	SSR3	0.1749	0.044052
ABCD3	STAM	0.23568	0.0063157
ABCD3	STX12	0.32149	0.00016108
ABCD3	SYNJ2BP	0.27534	0.0013385
ABCD3	TAF2	0.26524	0.0020326
ABCD3	TBC1D15	0.31394	0.00023334
ABCD3	TBL2	0.21637	0.012369
ABCD3	TERF1	0.28336	0.00094962
ABCD3	TMCO1	0.28749	0.00079258
ABCD3	TMED5	0.57297	5.7274e-13
ABCD3	TMED7	0.29177	0.00065545
ABCD3	TMEM106B	0.18239	0.035618
ABCD3	TMEM135	0.39968	1.8792e-06
ABCD3	TMEM33	0.18677	0.031348
ABCD3	TRAK2	0.44085	1.0918e-07
ABCD3	TRAM1	0.41688	5.993e-07
ABCD3	TRIM33	0.24683	0.004181
ABCD3	TSPAN6	0.31856	0.00018627
ABCD3	TSPYL1	0.18802	0.030216
ABCD3	TSPYL4	0.17394	0.045252
ABCD3	UBE2W	0.43045	2.3228e-07
ABCD3	UBE4A	0.25715	0.002808
ABCD3	UFM1	0.27138	0.0015795
ABCD3	UQCRB	0.20305	0.019077
ABCD3	USP33	0.47167	9.999e-09
ABCD3	USP8	0.20933	0.015599
ABCD3	UTP14C	0.18572	0.032329
ABCD3	VPS26A	0.24158	0.0050886
ABCD3	WSCD1	0.15856	0.068319
ABCD3	YIPF6	0.22286	0.0099246
ABCD3	YTHDC1	0.19395	0.025289
ABCD3	ZBTB11	0.19098	0.027663
ABCD3	ZCCHC8	0.15604	0.072883
ABCD3	ZDHHC6	0.38756	4.0498e-06
ABCD3	ZMYM4	0.35827	2.294e-05
ABCD3	ZNF43	0.20923	0.015648
ABCD3	ZNF587	0.16886	0.052017
ABCE1	MARCH7	0.45671	3.2859e-08
ABCE1	SEPT11	0.21303	0.01382
ABCE1	ABI1	0.2223	0.010118
ABCE1	ACSL3	0.25324	0.0032717
ABCE1	ADNP2	0.36959	1.1973e-05
ABCE1	AGK	0.37054	1.1323e-05
ABCE1	AGL	0.26541	0.0020178
ABCE1	ALG6	0.20107	0.020305
ABCE1	ANKRD17	0.29356	0.00060489
ABCE1	ANKRD6	0.1475	0.090223
ABCE1	AP1G1	0.23767	0.005875
ABCE1	AP3D1	0.19252	0.026414
ABCE1	AP3S2	0.20755	0.01652
ABCE1	ARL4A	0.20402	0.018496
ABCE1	ATF1	0.39725	2.1972e-06
ABCE1	ATG12	0.17804	0.040335
ABCE1	ATG5	0.42211	4.18e-07
ABCE1	ATP10D	0.14988	0.08509
ABCE1	BAG5	0.20873	0.015904
ABCE1	BAMBI	0.1563	0.072404
ABCE1	BAZ2B	0.2128	0.013927
ABCE1	BDH2	0.24244	0.0049282
ABCE1	BECN1	0.31939	0.00017881
ABCE1	BFAR	0.45977	2.5881e-08
ABCE1	BTAF1	0.1867	0.031418
ABCE1	BUB3	0.44591	7.4911e-08
ABCE1	BZW1	0.29042	0.00069609
ABCE1	C12orf5	0.39736	2.1816e-06
ABCE1	C14orf147	0.21662	0.012266
ABCE1	C19orf2	0.27839	0.001176
ABCE1	C1orf9	0.20523	0.017802
ABCE1	C20orf11	0.19172	0.027055
ABCE1	C5orf22	0.32701	0.00012209
ABCE1	C5orf30	0.19301	0.026027
ABCE1	C6orf62	0.28424	0.0009139
ABCE1	CACYBP	0.1967	0.023255
ABCE1	CALCOCO2	0.21203	0.014281
ABCE1	CALM3	0.26917	0.0017307
ABCE1	CALU	0.37807	7.2341e-06
ABCE1	CAND1	0.3523	3.1997e-05
ABCE1	CAPRIN1	0.26325	0.0022025
ABCE1	CASP3	0.40716	1.1521e-06
ABCE1	CBFB	0.2942	0.00058771
ABCE1	CBX3	0.40523	1.3088e-06
ABCE1	CBX5	0.28998	0.00071004
ABCE1	CD2BP2	0.17501	0.043923
ABCE1	CDS2	0.15692	0.071256
ABCE1	CEBPG	0.27246	0.0015103
ABCE1	CENPF	0.23129	0.0073932
ABCE1	CEP170	0.19547	0.02415
ABCE1	CEP57	0.39141	3.1836e-06
ABCE1	CHORDC1	0.21214	0.014231
ABCE1	CIAO1	0.27634	0.0012829
ABCE1	CIAPIN1	0.33347	8.7681e-05
ABCE1	CKAP2	0.15914	0.067301
ABCE1	CLASP1	0.15922	0.067167
ABCE1	CLASP2	0.19477	0.024672
ABCE1	CLDND1	0.26972	0.0016917
ABCE1	CLN5	0.19808	0.022284
ABCE1	COIL	0.44024	1.1426e-07
ABCE1	COPS2	0.19202	0.026817
ABCE1	CPNE1	0.19546	0.024151
ABCE1	CPNE3	0.24133	0.0051359
ABCE1	CPSF6	0.39522	2.5015e-06
ABCE1	CSDE1	0.15068	0.083412
ABCE1	CSNK1A1	0.16834	0.05275
ABCE1	CUL3	0.20553	0.017632
ABCE1	CYBRD1	0.20081	0.020467
ABCE1	DAP3	0.22543	0.0090826
ABCE1	DARS	0.33414	8.4686e-05
ABCE1	DBF4	0.42269	4.0144e-07
ABCE1	DCTN4	0.45065	5.2392e-08
ABCE1	DDOST	0.1663	0.055732
ABCE1	DDX21	0.26803	0.0018138
ABCE1	DDX3X	0.23381	0.0067573
ABCE1	DERL1	0.25955	0.0025533
ABCE1	DFFA	0.25472	0.0030886
ABCE1	DMXL2	0.19959	0.021261
ABCE1	DNAJA2	0.3488	3.88e-05
ABCE1	DNM1L	0.24612	0.0042948
ABCE1	DPP3	0.24255	0.0049094
ABCE1	DPY19L1	0.17674	0.041839
ABCE1	DPY19L4	0.47686	6.5311e-09
ABCE1	DUT	0.24713	0.0041332
ABCE1	EIF2C1	0.26003	0.0025055
ABCE1	EIF2S1	0.26776	0.0018341
ABCE1	EIF2S2	0.30099	0.00043087
ABCE1	EIF3A	0.27057	0.0016334
ABCE1	EIF3J	0.29832	0.00048717
ABCE1	EIF5	0.24448	0.004567
ABCE1	ENAH	0.29461	0.00057687
ABCE1	ENY2	0.41535	6.6505e-07
ABCE1	ERLIN2	0.2423	0.0049547
ABCE1	ETF1	0.31152	0.00026226
ABCE1	FADS1	0.18562	0.032432
ABCE1	FAM134A	0.17484	0.04413
ABCE1	FAM57A	0.23873	0.0056513
ABCE1	FAM60A	0.33484	8.1677e-05
ABCE1	FBXL5	0.28742	0.00079529
ABCE1	FBXO21	0.32533	0.00013294
ABCE1	FBXO28	0.37394	9.2634e-06
ABCE1	FDX1	0.17884	0.039431
ABCE1	FNBP1L	0.14912	0.086701
ABCE1	FRYL	0.16046	0.065027
ABCE1	FUS	0.39684	2.2562e-06
ABCE1	G3BP2	0.4563	3.3931e-08
ABCE1	GALNT7	0.20178	0.019857
ABCE1	GAPVD1	0.3782	7.1775e-06
ABCE1	GCA	0.35125	3.3915e-05
ABCE1	GCLC	0.20666	0.017004
ABCE1	GCLM	0.2113	0.014627
ABCE1	GCSH	0.22401	0.0095402
ABCE1	GGPS1	0.33862	6.6992e-05
ABCE1	GINS1	0.26689	0.0019003
ABCE1	GMFB	0.26435	0.0021072
ABCE1	GNPDA1	0.2332	0.0069069
ABCE1	GOLT1B	0.25159	0.0034869
ABCE1	GRB10	0.15744	0.070312
ABCE1	GRSF1	0.38168	5.8162e-06
ABCE1	GSPT1	0.40599	1.2444e-06
ABCE1	GSTM3	0.15688	0.071345
ABCE1	GTF2E1	0.34532	4.6861e-05
ABCE1	GTF2H5	0.26047	0.0024621
ABCE1	HEATR1	0.22088	0.01062
ABCE1	HELZ	0.23597	0.0062505
ABCE1	HMGCR	0.29843	0.00048489
ABCE1	HNRNPC	0.56905	8.9127e-13
ABCE1	IFI44L	0.17498	0.043963
ABCE1	IMPA1	0.41052	9.2098e-07
ABCE1	INPP5F	0.18844	0.029843
ABCE1	INSIG2	0.22908	0.0079955
ABCE1	JOSD1	0.18347	0.034525
ABCE1	KCTD3	0.29533	0.00055843
ABCE1	KIAA0317	0.21289	0.013884
ABCE1	KIAA0528	0.24172	0.0050617
ABCE1	KLHL2	0.18506	0.032966
ABCE1	KLHL9	0.18494	0.03308
ABCE1	KPNA1	0.23393	0.0067283
ABCE1	KPNA2	0.35496	2.7619e-05
ABCE1	KPNA3	0.16265	0.061409
ABCE1	LANCL1	0.31889	0.00018322
ABCE1	LIMS1	0.23708	0.0060035
ABCE1	LRPAP1	0.20228	0.019546
ABCE1	LRPPRC	0.18795	0.030279
ABCE1	LRRC40	0.27121	0.0015905
ABCE1	LSM5	0.51345	2.6192e-10
ABCE1	LYRM1	0.1574	0.070388
ABCE1	LYRM2	0.35561	2.6628e-05
ABCE1	M6PR	0.18241	0.035604
ABCE1	MAPK6	0.20532	0.017748
ABCE1	MAT2B	0.19668	0.023265
ABCE1	MED13	0.23924	0.0055469
ABCE1	MED17	0.36323	1.7304e-05
ABCE1	MFN2	0.21229	0.014161
ABCE1	MINPP1	0.30089	0.00043294
ABCE1	MKL2	0.15088	0.082997
ABCE1	MKRN1	0.17503	0.043896
ABCE1	MLF1IP	0.49951	9.3273e-10
ABCE1	MOBKL3	0.40864	1.0445e-06
ABCE1	MREG	0.27937	0.0011279
ABCE1	MRPL24	0.35559	2.6662e-05
ABCE1	MRPS16	0.36179	1.8782e-05
ABCE1	MRPS18B	0.21166	0.014456
ABCE1	MRTO4	0.32338	0.00014663
ABCE1	MTCH2	0.23248	0.007087
ABCE1	MTCP1	0.20875	0.015894
ABCE1	MTDH	0.25932	0.0025772
ABCE1	MTMR2	0.25909	0.0026012
ABCE1	MTMR4	0.34555	4.627e-05
ABCE1	MTMR6	0.20436	0.018301
ABCE1	MYO6	0.23737	0.0059409
ABCE1	NAP1L1	0.28724	0.00080145
ABCE1	NBR1	0.14803	0.089051
ABCE1	NDUFA10	0.15796	0.069391
ABCE1	NDUFC2	0.20885	0.015844
ABCE1	NEK4	0.31463	0.00022574
ABCE1	NFIB	0.20966	0.01543
ABCE1	NRAS	0.34696	4.2884e-05
ABCE1	NUP43	0.19624	0.023585
ABCE1	NXT2	0.2774	0.0012267
ABCE1	OPA1	0.21372	0.01351
ABCE1	OPTN	0.15436	0.076066
ABCE1	OSBP	0.26776	0.0018336
ABCE1	OXR1	0.36988	1.177e-05
ABCE1	PAICS	0.36248	1.8063e-05
ABCE1	PAPOLA	0.17238	0.04725
ABCE1	PARP1	0.24658	0.0042215
ABCE1	PBK	0.26604	0.001967
ABCE1	PCNP	0.3598	2.1035e-05
ABCE1	PGRMC2	0.44271	9.5139e-08
ABCE1	PLEKHB2	0.26608	0.0019638
ABCE1	PNPO	0.3686	1.2681e-05
ABCE1	POLD3	0.30272	0.00039771
ABCE1	POLI	0.28928	0.00073246
ABCE1	POLR2E	0.20199	0.019724
ABCE1	PPM1D	0.17099	0.049086
ABCE1	PPP1R12A	0.43189	2.0949e-07
ABCE1	PPP2R5E	0.27638	0.0012808
ABCE1	PPP3CA	0.24819	0.0039706
ABCE1	PPP3CB	0.3027	0.00039794
ABCE1	PRC1	0.28939	0.0007287
ABCE1	PREPL	0.27675	0.0012607
ABCE1	PRKAR1A	0.3093	0.00029162
ABCE1	PROSC	0.16165	0.063048
ABCE1	PRPF4	0.23258	0.0070608
ABCE1	PRPF40A	0.23814	0.0057746
ABCE1	PSAT1	0.33272	9.1154e-05
ABCE1	PSMA5	0.21455	0.013143
ABCE1	PSMD5	0.34246	5.462e-05
ABCE1	PTCD3	0.4152	6.7196e-07
ABCE1	PTK2	0.35523	2.7208e-05
ABCE1	PTP4A1	0.33908	6.538e-05
ABCE1	PYROXD1	0.17487	0.044097
ABCE1	RAB11A	0.31338	0.00023975
ABCE1	RAB1A	0.22511	0.0091835
ABCE1	RAB21	0.16945	0.051197
ABCE1	RAB22A	0.31841	0.00018759
ABCE1	RACGAP1	0.3443	4.9491e-05
ABCE1	RAD1	0.37083	1.1128e-05
ABCE1	RAD23B	0.30965	0.00028678
ABCE1	RAI14	0.19352	0.025623
ABCE1	RANBP2	0.28327	0.00095329
ABCE1	RANBP6	0.26811	0.0018079
ABCE1	RANBP9	0.26159	0.0023546
ABCE1	RAP2C	0.28708	0.00080727
ABCE1	RB1CC1	0.23226	0.0071412
ABCE1	RBM12	0.29703	0.00051693
ABCE1	RBM25	0.24436	0.004589
ABCE1	RCN1	0.2099	0.015312
ABCE1	RDX	0.31197	0.00025671
ABCE1	RER1	0.15591	0.073122
ABCE1	RFX5	0.23048	0.0076094
ABCE1	RHOC	0.22233	0.010109
ABCE1	RIT1	0.27056	0.0016339
ABCE1	RNF11	0.18265	0.035356
ABCE1	RNF138	0.27649	0.001275
ABCE1	RNF14	0.35862	2.2487e-05
[truncated: 237,887+ more rows]

## Sheet: summary_LUSC
ceRNA	Num_1st-order_neighbors
CDS2	904
NFIB	870
PARVA	864
SMAD4	821
ALG9	810
FBXW2	799
ATRX	793
C12orf5	792
PCYOX1	785
PAFAH1B1	773
CPSF6	756
ZNF148	753
SEC63	750
PSEN1	748
HELZ	746
SSR1	744
KIF1B	739
GAPVD1	727
QKI	725
FBXO28	724
RBM12	721
LIMS1	719
TMEM135	716
ABCA1	715
FEM1C	715
SCARB2	715
ATXN1	714
RAB22A	714
GOSR1	711
PSD3	710
AP1G1	709
RAB14	709
TSPAN14	708
BCLAF1	703
SNX27	698
EIF2C1	694
SEPT11	693
EIF4EBP2	689
TMEM127	687
EPM2AIP1	686
WIPF2	682
APPL1	681
CREBL2	680
PPP1R12A	678
DDX3X	673
KIF3B	670
HEG1	667
ENAH	666
APOLD1	665
CUL5	660
MAPK1	658
SASH1	658
ARHGAP5	657
CUL3	657
SERTAD2	653
RNF24	652
DCP1A	651
UBE2W	651
DCTN4	650
VAPB	646
APPBP2	642
KIAA0226	641
DCP2	637
TCF4	637
ERLIN2	635
CAMSAP1L1	633
ARL4C	630
SLC38A1	630
SWAP70	629
CBX5	628
PRPF40A	625
TRIM33	624
CALU	623
MED13	622
ZNF12	619
PITPNA	617
RBM15B	609
CDC42BPA	607
OXSR1	607
PBRM1	603
RSBN1	603
SLC26A2	603
RNF38	600
USP13	595
WNK1	595
TRIM44	593
PREPL	590
FBXO21	587
KIAA0494	586
OSTM1	585
RASSF2	585
MAP4K4	584
PHF21A	582
PGRMC2	581
SPG20	580
UBE2H	580
ITPKB	579
PIK3R1	577
LRPAP1	576
RYBP	576
G3BP2	574
RAP2B	574
ZNF532	573
ACSL3	572
CASK	571
HS2ST1	571
RAD23B	569
TGOLN2	569
FBXW11	567
RAB11A	567
TRIM13	566
USP9X	565
ZMAT3	565
ZNF395	564
GNA12	563
MTMR9	562
CAND1	555
PAK2	555
BAG5	554
PLEKHB2	553
KBTBD11	552
CAPRIN1	551
MEGF9	551
WDR82	551
ICMT	549
SNRK	549
TRPS1	548
ZMYM4	548
TRAK2	544
CEP68	541
GPKOW	541
GMFB	540
SMAD2	540
SPAG9	540
E2F3	539
GNAI3	539
TXLNA	538
SORL1	537
SUPT7L	537
CYB5B	535
ANKRD6	534
KIAA0355	534
AKAP11	533
SETX	532
RAP2C	531
PHIP	530
SMCR7L	530
YES1	530
BACE1	529
ETF1	529
SCAMP1	529
SCRN1	529
KIAA0232	528
RAB21	528
TMEM33	528
UBE4A	528
ZFAND5	528
MRPL19	525
RPS6KA2	525
RSL1D1	523
CD93	522
USP47	521
NUAK1	518
PIGK	517
UBE3A	517
EFNB2	515
FZD3	515
GRSF1	515
KLF6	515
ODZ4	514
PJA2	513
DPY19L4	512
RHOQ	512
SEMA5A	512
SLC25A36	512
TSPYL4	512
INSIG2	510
PPP2R5E	510
PODXL	509
TPD52	508
TSC1	508
ZBTB38	508
S100PBP	506
CERK	505
ABLIM1	504
IPO9	504
OXR1	504
C3orf63	503
KIAA0430	502
MAGI2	502
MTMR6	501
CYBRD1	500
KPNA1	500
USP8	500
TARDBP	497
CBFB	496
TMEM30A	496
ELAVL1	495
FAM53C	495
POLI	495
KAL1	493
SMARCA5	493
EPS15	492
SEC24A	492
SPRY4	491
CANX	490
RHOBTB3	489
VEZF1	489
LAMC1	488
MKL2	488
CRNKL1	487
EIF2S1	486
MTDH	485
FRYL	483
PTCD3	482
CD59	481
UBE2G1	481
TNPO1	479
TNKS2	478
ASXL2	477
FXR1	477
TM9SF3	477
PPM1D	475
FNBP1L	474
GPATCH8	474
MED1	474
SPOCK1	474
FAM134A	473
PRKAR1A	473
FAM46A	471
PHF20	471
ABI1	468
DCLK1	468
SLC9A6	468
EFHC1	467
NOTCH2	467
SATB2	467
VPS13C	467
IGFBP5	466
SH3BP5	466
CREB3L2	464
HGSNAT	463
SOBP	463
SPECC1L	462
EIF5	461
GATAD2A	461
TRIM2	460
USP22	460
CTDSP2	459
RAB5B	458
LYRM2	457
MYO6	457
TRIOBP	457
SS18L1	456
UNC119B	456
ZKSCAN1	456
GSK3B	455
PHF2	454
GNS	453
CAB39	451
LRP4	451
SH2B3	451
NCOA1	450
ENDOD1	449
MARCKS	447
RAB1A	447
SYNJ2BP	447
PAPOLA	446
STX12	445
RGS5	441
SHOC2	440
SEC16A	439
COL4A3BP	438
FNBP1	438
MCTS1	438
THUMPD1	438
YTHDC1	438
MTMR2	437
NAP1L1	436
RDX	436
WDR7	436
CALM1	434
SETD5	433
CHD1	432
KPNA3	432
CRTC3	431
FSTL1	430
SPIN1	430
FMR1	429
GCA	429
NCALD	429
PKD2	429
RABGAP1	429
CD302	428
DPY19L1	428
LIMCH1	428
VPS24	428
CALD1	427
ADIPOR2	425
PTP4A1	425
AASDHPPT	424
CHD9	424
GOLM1	424
KIAA0247	424
YIPF5	424
RRAGD	423
ETV5	422
CEP350	421
MGEA5	421
MGLL	421
ZEB1	421
ARNT2	420
CBX1	419
FOXO1	419
TIMP3	419
INSIG1	418
MBNL1	418
RBM25	417
RNF11	417
IL13RA1	416
PLEKHF2	416
PRRC1	416
IQGAP1	415
NBR1	415
ARHGEF7	414
HECA	414
MED17	414
PPP3CA	413
NKTR	412
MYO10	411
ZC3H14	411
ZFP106	411
LANCL1	410
SOX4	410
CLASP1	409
UBL3	409
F2R	408
RAI14	408
AMOTL2	407
CPD	407
NAV2	407
PALLD	407
PHC1	406
DERL1	405
FUBP3	405
KIF13B	404
MFHAS1	404
RIT1	404
CEP170	402
TATDN2	402
CEBPG	400
ZMYND11	400
ATP2B1	399
HMBOX1	398
RABGEF1	398
SRPK2	397
AP2B1	396
RNF14	396
WNT5A	396
KIAA0317	395
PSMF1	394
TEX2	394
ZC3H11A	394
GLG1	393
LEMD3	393
RNF111	393
DDX18	392
ARL1	391
CYFIP2	390
LSAMP	390
NID1	390
WWC3	390
ARCN1	389
PPP1CB	388
TCEB3	388
BPTF	387
KIF5B	387
CHSY1	386
C10orf26	385
EID1	385
MCFD2	385
MINA	385
STK38L	385
OSBPL8	384
C6orf120	383
ERBB2IP	383
KRAS	383
MOSPD1	383
MTMR4	383
SLC25A44	383
BTBD3	382
GSPT1	382
C11orf58	381
SDC2	381
GALNT7	379
TBC1D15	379
LMO3	378
MAP2	377
RCBTB1	377
VGLL4	377
FUS	376
RAB3GAP2	376
RGL1	376
TOR1B	376
RSU1	375
AGK	374
C5orf22	374
TMEM47	373
CADM1	372
ITGA6	372
OSBPL11	372
SLC1A4	372
TSN	372
UBP1	372
SH3BP4	371
SNX19	371
C1orf216	370
PTK2	370
ARHGAP29	369
CLIC4	369
NDRG3	369
SEPT8	368
DAB2	368
GGPS1	368
GPD1L	368
LHFP	368
UTP14C	368
ZC3HAV1	368
ADD1	366
CRIM1	366
GNG12	366
LHFPL2	366
LPL	366
MID1	366
DCUN1D1	365
MAP1LC3B	365
SEH1L	364
STON1	364
BTBD1	363
CORO1C	363
LMO4	363
SAR1B	363
NCOR1	362
ARHGEF6	361
PNMA2	361
SOX11	361
TMEM106B	361
TOB2	361
C6orf62	360
MCL1	360
PTPLAD1	360
REV3L	358
YTHDF3	358
LEPROT	357
SUV420H1	356
ARHGEF3	355
ELMO1	355
NARG2	355
RNF44	355
ZNF140	354
CHP	353
MOBKL3	353
ARID5B	352
HRH1	352
MAML1	352
RNF4	352
SLC25A4	352
STAM	352
F13A1	349
PCM1	348
RB1CC1	348
SLC25A32	348
SSR3	348
FAM57A	347
IGF2R	347
NCBP2	347
EIF1AX	346
TIA1	346
EIF2AK1	345
PHF17	345
PPAP2B	345
TMEM168	345
BRD4	344
LAMP2	344
POLR2E	344
PXDN	344
NPLOC4	343
UFM1	343
ATP6V1A	342
AP3S2	341
ARMC1	340
CRK	340
DDX46	340
NR3C1	340
VAPA	340
ATG12	339
FDX1	339
HMGCR	339
CCDC47	338
UQCRB	338
SAP30BP	337
WDR26	337
ZBTB5	337
CNP	336
JOSD1	336
TOR1A	336
FBXL5	335
HLA-DPB1	335
KRR1	335
C5orf30	334
GTF2H5	334
NDUFA10	334
PKIA	334
SLC4A4	334
TSPYL1	334
USP25	334
NXT2	333
SCD	333
FAM129A	332
NEDD9	332
SERBP1	332
UBE3C	331
ABAT	330
ABCE1	330
BAZ2B	330
LBR	330
LZTFL1	330
PKN2	330
WSB2	330
B4GALT5	329
MAP4	329
STAG1	329
DVL3	328
LPPR4	328
POLD3	328
SLC39A6	328
ATG5	327
FAM8A1	327
HDAC2	327
PTRF	327
SEC61A1	327
EPHA4	326
FNDC3B	326
KLF10	326
MKRN1	326
TMEM50B	326
YLPM1	326
PPP6C	325
TMEM43	325
BDH2	324
DDHD2	324
JAM3	324
PCDH17	324
DAZAP2	323
EDNRB	323
NECAP1	323
STAT3	323
TMCO1	323
BCL6	322
CD2BP2	322
EP300	322
SELT	322
ZFP36L1	322
ZNF302	322
DTX4	321
PROSC	321
TBC1D9B	321
GLIPR1	320
HPS5	320
LSM14A	320
MARK4	320
SNN	320
STAU1	320
WAC	320
FAM102A	319
SSFA2	319
NT5C2	318
VCAN	318
ACTR1A	317
CCND2	317
PCNP	317
PFKFB3	317
RPA1	317
SAP18	317
FAM134C	316
TJP1	316
DLG5	315
NDE1	315
GRB10	314
SATB1	314
SH3GLB1	314
AQP4	313
ID4	313
PNPO	313
SLTM	313
ZCCHC8	313
ARF6	312
METAP2	312
UBR5	312
ZFYVE16	312
MACF1	311
MORC3	311
POGZ	311
RAB5A	311
RALBP1	311
TMED2	311
AGL	310
ATP2B4	310
C14orf147	310
CHMP1B	310
GAB2	310
PTPRE	310
UBN1	310
MRPL42	309
SLC35A5	309
VPS4B	309
AKTIP	308
FZD7	308
LIMA1	308
MEIS2	308
ABL1	307
CNDP2	307
CTSO	307
SF3A1	307
SHROOM2	307
EXTL2	306
RASA1	306
TMED7	306
DNAJB6	305
KCTD3	305
MFN2	305
PDCD6IP	305
CSNK1E	304
GOLT1B	304
NRAS	304
BECN1	303
CTNND1	303
LANCL2	303
WEE1	303
BRD3	302
TIMP2	302
TMEM184B	302
C1orf9	301
IGSF3	301
KIAA0528	301
PDGFRA	301
RANBP2	301
RSRC2	301
TNIK	301
ADAM9	300
EIF4E	300
FEZ2	300
SLC31A1	300
TCEB1	300
ALG6	298
RAD1	298
UBE2B	298
GLT25D2	297
RANBP6	297
ANK2	296
CIAO1	296
MYLK	296
MARCH7	295
WFS1	295
AHCYL1	294
MRPL22	294
PEX19	294
SLC11A2	294
SLC24A3	294
PUM1	293
AP1S2	292
LARP1	292
NUDT4	292
RBBP4	292
ZNF587	292
CALM3	291
E2F6	291
OPA1	291
YIPF6	291
ALDH3A2	290
ANKRD10	290
C20orf11	290
DOCK4	289
MNT	289
NT5E	289
OSBPL1A	289
RBM7	289
SLC35E3	289
GORASP1	288
MRPL35	288
PYROXD1	288
RBM8A	288
TFRC	288
UBE2Z	288
MAFB	287
PRNP	287
RIOK3	287
ELMO2	286
GTF2H1	286
IFI44L	286
JAK1	286
TMED5	286
TOP1	286
AP3D1	285
C17orf63	285
CLASP2	285
KCMF1	285
ZNF43	285
FCHSD2	284
LITAF	284
PHLDA1	284
DMXL2	283
DPYSL3	283
NFE2L1	283
PDPN	283
RAB3GAP1	283
ATP10D	282
INPP5F	282
RAD21	282
SEPT9	281
COMMD9	281
STAG2	281
TCTA	281
TXNIP	281
ZNF562	281
CDV3	279
FNBP4	279
F3	278
PHC2	278
ROCK1	278
SDC3	278
MTUS1	277
RNF40	277
MAPRE1	276
NBN	276
PDXK	276
PIP5K1C	276
ENC1	275
GOLPH3L	275
PPP2CA	275
STXBP1	275
COL4A1	274
COPS2	274
IRAK1	274
PPP2R5C	274
CALCOCO2	273
DLD	273
EGR1	273
PRKACB	273
SALL2	273
CTNNA1	272
DNAJB14	272
KCTD12	272
LASP1	272
KIF5C	271
TAOK3	271
SUZ12	270
SFXN1	269
LSM12	268
GRB2	267
SERP1	267
TNFRSF21	267
ACACA	266
CHL1	266
IVNS1ABP	266
KIAA1033	266
MAT2A	266
SPEN	266
GCLM	265
TNS3	265
CAPZA1	264
PSMD5	264
UBE2Q1	264
CAST	263
JAG1	263
STK24	263
SYT11	263
EIF4H	262
ELTD1	262
MAN1C1	262
MAPT	262
MEIS1	262
SSPN	262
C1orf27	261
TP53BP2	261
C11orf57	260
CASD1	260
YME1L1	260
CARHSP1	259
CDC23	259
GTF2E1	259
CLIP2	258
FAM115A	258
MRPS16	258
STEAP3	258
UGDH	258
DAG1	257
WRB	257
DAAM2	256
GBAS	256
IDH3A	256
PRKD1	256
STAMBP	256
TEX261	256
EPAS1	255
USP16	255
ACSL1	254
ACTR2	254
ACVR1	254
FTO	254
TXNDC15	254
CELSR2	252
PUM2	252
TSPAN12	252
CLDND1	251
CORO2B	251
OSBP	251
SEC23A	250
WASF3	250
CANT1	249
CD47	249
COPA	249
GCC2	249
SEPHS1	249
SEC14L1	248
SRP72	248
GPR137B	247
PBX3	247
TMEM50A	247
BBS1	246
BSDC1	246
CTNNBIP1	246
STOM	246
HNRNPA0	245
CSNK2A1	244
HOMER1	244
MRPL17	244
SNX10	244
APP	243
CHORDC1	243
SLMO2	243
PAX6	242
SDHC	242
TTC19	242
BTAF1	241
M6PR	241
RPL28	241
SMC5	241
SNX4	241
SPTLC1	241
TMEM123	241
ZDHHC7	241
CSNK1A1	240
MCAM	240
SMC6	240
SUMO1	240
RCAN1	239
RFK	238
RBMS1	237
ZFYVE21	237
CLSTN1	236
HMGB3	236
INHBB	236
NSF	236
PDZD2	236
REEP5	236
TPR	236
PELI1	235
RANBP9	235
REEP1	235
GOLPH3	233
GSTM3	233
HNRPDL	233
TRIB2	233
DPYD	232
KLHL21	232
MED4	232
ADNP2	231
TROVE2	231
METAP1	230
PLSCR4	230
TMEM100	230
HSDL2	229
SETD1B	229
AKAP12	228
CDYL	228
FAM107A	228
IGF2BP2	228
MPDZ	228
SLC31A2	228
CNOT2	227
DDX21	227
MRPS14	227
PPP1R3C	226
RALA	226
STK39	226
LRPPRC	225
MAN2B2	225
MYD88	225
PDXDC1	225
BFAR	224
MRFAP1L1	224
SART1	224
CKAP4	223
IFT57	223
KBTBD2	223
MMD	223
NOTCH1	223
MARCH3	222
NONO	222
THBS2	222
FUT8	221
KIAA0776	221
LRRFIP1	221
NRIP1	221
PHKB	221
ZNF611	221
ATF1	220
CEP57	220
EIF4B	220
MYO1B	220
NDUFC2	220
NCK2	219
MYH10	218
NPTN	218
PDE8A	218
SAR1A	218
CHMP2B	217
COG5	217
CTCF	217
NFASC	217
OPTN	217
ELF1	216
MEX3C	216
SGCB	216
TOPORS	216
ATXN10	215
EVI2A	215
IFRD1	215
KCTD5	215
UPF3A	215
ARHGEF18	214
C5orf15	214
CECR1	214
CUL1	214
FAM60A	214
NSFL1C	214
ZNF195	214
ACBD3	213
MREG	213
PNO1	213
TDG	213
ANKRD27	212
CCDC90A	212
CD164	212
DTNA	212
STK17A	212
CACYBP	211
LMO2	211
RETSAT	211
TRAM1	211
TOMM20	210
TULP3	210
UBE2L3	210
FAM120A	209
IFIT5	209
TPCN1	209
ATP6V1B2	208
UBE2D3	208
USP34	208
ARID1A	207
ASAH1	207
CMTM6	207
HNRNPC	207
ME2	207
VAMP3	207
AMPD2	206
SERINC3	206
ZNF606	206
PAQR3	205
SMAD1	205
ATP2C1	204
BLCAP	204
NDUFA5	204
PAICS	204
RAB4A	204
SMARCC2	204
TBK1	204
APLP2	203
BMPR1A	203
BPGM	203
WIPI2	203
EIF2AK3	202
POT1	202
CASP3	201
DKK3	201
FAM82B	201
LPHN3	201
PTPN11	201
RBM3	201
TPM4	201
CLCN3	200
INPP5A	200
NDEL1	200
PPME1	200
PRPF4	200
SLA	200
ARF3	199
DNM1L	199
IMPA1	199
SPRY1	199
TMEM87A	199
TXNRD1	199
COL5A2	198
DUSP6	198
FBXO3	198
LSM5	198
PNRC2	198
SACS	198
TSEN34	198
GATAD1	197
KIAA0090	197
KIF1A	197
KIAA0141	196
POLE3	196
YEATS2	196
ZFR	196
CAMLG	195
CHMP7	195
CHST10	195
DAP	195
ZMIZ1	195
ABCD3	194
AGPAT5	194
FADS1	194
WDR47	194
BSCL2	193
CTSS	193
DNAJA2	193
RAP1A	193
REV1	193
SMPD4	193
LYPLA1	192
POLA1	192
RNF138	192
DYNLT3	191
FBXO9	191
ANP32E	190
COIL	190
CTR9	190
DBF4	190
GPRC5B	190
SERPINE1	190
TMBIM1	190
BUB3	189
CUL4A	189
HDLBP	189
MAPK10	189
RHOT1	189
SACM1L	188
BMI1	187
PELO	187
TMEM41B	187
ADNP	186
CSDE1	186
DPP3	186
GNB1	186
SOCS2	186
TMEM9B	186
CKAP2	185
C9orf78	184
DNAJB9	184
FNDC3A	184
KIAA1598	184
ATP1A2	183
CAPRIN2	183
CTDSP1	183
GINS1	183
IRS2	183
VCP	183
NEK4	182
TOMM70A	182
BZW1	181
C12orf29	181
EMP1	181
FBXO34	181
LTBP1	181
PPP1R10	181
PSMA5	181
CTGF	180
FAM70A	180
RND3	180
TPP1	180
UXS1	180
ZNF706	180
MARCH6	179
ACLY	179
VPS37C	179
PLS3	178
PROS1	178
ASRGL1	177
COBL	177
DEGS1	177
ILF3	177
MGRN1	177
SLC1A2	177
SLC39A14	177
TIMM17A	177
WDR1	177
CLN5	176
DHX40	176
PSMD9	176
HIST2H2BE	175
NRCAM	175
SNAP29	175
ZMPSTE24	175
AGPAT1	174
GPI	174
KCNJ2	174
LSG1	174
PAF1	174
ARHGAP12	173
CES2	173
MTCH2	173
NDN	173
RPP30	173
SYNE2	173
TIPARP	173
DHFR	172
FBXL7	172
PDE8B	172
DR1	171
FCGR2A	171
ISOC1	171
AUTS2	170
LRRC40	170
SLC16A1	170
ZBTB11	170
CPNE3	169
ING3	169
NSMAF	169
TMEM109	169
ZNF292	169
CBX3	168
COX11	168
CSNK1D	168
DEK	168
ENY2	168
SP3	168
VEGFA	168
CLINT1	167
CNOT7	167
CUL2	167
PDHA1	167
RALGDS	167
TTC4	167
ANKRD17	166
HS1BP3	166
LRRC59	166
NTRK2	166
PEX12	166
ZFAND3	166
KPNB1	165
NLGN1	165
PADI2	165
STX18	165
SUPT16H	165
AP2A2	164
CRLF3	164
HYOU1	164
ITM2C	164
RSAD1	164
AK2	163
ANKRD46	163
WBP2	163
PDGFA	162
PDHX	162
PEG10	162
ProSAPiP1	162
SLC25A12	162
SLC2A1	162
ATP6V1D	160
COQ10B	160
KLHL2	160
PTDSS1	160
SAE1	160
UNC13B	160
VPS37B	160
NETO2	159
PRC1	159
RUFY3	159
FILIP1L	158
GCLC	158
PPP3CB	158
C19orf2	157
CD44	157
DNAJB1	157
HERC2	157
SIAH1	157
ZHX2	157
CDKN1B	156
EFEMP1	156
EI24	156
RNF13	156
SCN3A	156
SQSTM1	156
C10orf10	155
GABBR1	155
GNPDA1	155
HABP4	155
RCN1	155
CASC3	154
DENR	154
MBP	154
PDE4B	154
POLDIP2	154
ROBO1	154
SF1	154
SF3A3	154
SNRPB2	154
C5orf13	153
NECAP2	153
SERPINA1	153
EIF5B	152
FAM136A	152
TERF2	152
BAG1	151
CNOT8	151
CRYZL1	151
CTSA	151
GPBP1L1	151
IBTK	151
NPTX2	151
CXCL14	150
GOLGB1	150
PARP1	150
WDR45L	150
ZNF91	150
BET1	149
GALNT1	149
PTBP1	149
SH3GL1	149
ADSS	148
MKRN2	148
ANKMY2	147
C2orf42	147
CAV1	147
GTF2I	147
MRPS27	147
PEX3	147
RIN2	147
USP14	147
AK1	146
MAT2B	146
MED23	146
MMP2	146
UBE2N	146
CDH11	145
GNG4	145
NUDT11	145
CD83	144
NOVA1	144
RTCD1	144
AP3M2	143
C8orf4	143
KIF2A	143
CBX6	142
MAP4K3	142
RAF1	142
RER1	142
RHOC	142
SLC25A13	142
SV2A	142
ZNF22	142
CBR4	141
CRBN	141
DDX17	141
MAFF	141
NDRG1	141
EHBP1	140
HDAC9	140
RCHY1	140
SPRY2	140
ZZZ3	140
SEPT10	139
MRPL24	139
VAT1	139
C20orf111	138
C7orf42	138
CA12	138
NR2F2	138
PRPS2	138
DMXL1	137
EPS8	137
KPNA2	137
ALDH7A1	136
DARS	136
JUN	136
OGDH	136
SOX9	136
SRPRB	136
EIF2S2	135
FN1	135
MKNK1	135
TSNAX	135
ARF1	134
GOLGA8A	134
HLTF	134
LRRTM2	134
PSME3	134
RFTN1	134
RMI1	134
BEX4	133
PJA1	133
ARL4A	132
CCND3	132
DAP3	132
FAM98A	132
YTHDF1	132
ATP9A	131
GRAMD3	131
KLHL23	130
NUP43	130
BCL2L13	129
DSE	129
UBAP1	129
SLC25A38	128
C19orf54	127
CAPZA2	127
DCTD	127
MRC2	127
PNN	127
POP4	127
ZCCHC10	127
ACO1	126
BAZ1B	126
EFS	126
MOXD1	126
RBM23	126
ZIC1	126
EIF3J	125
FKBP1A	125
SNX11	125
SYPL1	125
TRIM22	125
COTL1	124
PYGB	124
MCM3	123
SGSM2	123
AMFR	122
DNAJA3	122
KDELR2	122
MKNK2	122
NUP153	122
PID1	122
RGPD5	122
SEC24C	122
TCFL5	122
TMEM131	122
TRIM8	122
ZMYM3	122
DENND4B	121
DPF2	121
MATN2	121
MRP63	121
MTCP1	121
PTPRK	121
RAP2A	121
RBL2	121
SLC7A5	121
USP33	121
VDAC1	121
BCL10	120
COL4A2	120
CX3CR1	120
NUSAP1	120
EXT2	119
KIAA0947	119
TWF1	119
NAP1L3	118
PPP2R4	118
SDC4	118
AFTPH	117
GFPT2	117
HMGN4	117
NDRG4	117
PSAT1	117
RNH1	117
UBE2D2	117
ABHD11	116
CDKN2AIP	116
EPB41L2	116
FAM111A	116
WDR73	116
GHITM	115
ITGA5	115
MSRB2	115
SUCLG2	115
DOK5	114
MED21	114
SC4MOL	114
SMARCE1	114
COL6A3	113
DAAM1	113
EHD4	113
HEATR1	113
JMJD1C	113
RAP1GDS1	113
RCN2	113
SCIN	113
CENPF	112
AHR	111
LMAN2L	111
MRTO4	111
MXRA5	111
OSBPL9	111
PTPN13	111
TMEM97	111
DHCR24	110
PDGFC	110
PLP1	110
POLR2F	110
SIDT2	110
TNPO3	110
BCL7B	109
COPS8	109
IGFBP4	109
PTPRM	109
RDH11	109
CD46	108
CROT	108
LEPROTL1	108
PTPRF	108
TSPAN6	108
VPS26A	108
ABCG2	107
CTNND2	107
RAB1B	107
RBBP6	107
RBM22	107
SESN1	107
XRCC5	107
MOAP1	106
MXI1	106
POLR2K	106
PPP4R1	106
TSPAN31	106
MLF1IP	105
MSN	105
RAB40B	105
RCBTB2	105
ALKBH1	104
ARL5A	104
H1F0	104
RBM26	104
SNX5	104
IRF9	103
ITFG1	103
NPEPPS	103
AQP1	102
DLST	102
METTL7A	102
PCDH9	102
TIPRL	102
DCK	101
SMURF2	101
USP7	101
YTHDF2	101
CCNG1	100
CDKN1A	100
EIF3A	100
MCM6	100
MIS12	100
PBK	100
RACGAP1	100
RNF10	100
SART3	100
SEC22B	100
SNAP25	100
YKT6	100
CCDC92	99
GYS1	99
MBD3	99
PNMA1	99
TJP2	99
TSFM	99
PRUNE2	98
TAPBP	98
TRIM9	98
WASF1	98
ACAD8	97
PITPNB	97
TANK	97
WSCD1	97
CYP51A1	96
F8	96
GRIA2	96
MAP2K1	96
POU3F2	96
SNRPE	96
TAX1BP1	96
TXNDC5	96
PFKM	95
PFKP	95
RAB8A	95
ZNF665	95
KHSRP	94
MFSD1	94
RRM2	94
SORD	94
TRIB1	94
CLK4	93
DDIT4	93
PDIA6	93
R3HDM2	93
TAF2	93
TRIAP1	93
CS	92
CYR61	92
DFFA	92
KIAA0174	92
NUP133	92
PARN	92
PRKRIR	92
ANXA6	91
DCN	91
CHFR	90
CPNE1	90
EBAG9	90
KIDINS220	90
PPP2R2A	90
SNX6	90
ADD3	89
DMTF1	89
NLGN4X	89
TMOD1	89
UNG	89
WSB1	89
DNPEP	88
MAP3K15	88
PPCS	88
PPIF	88
SNRPD1	88
C9orf82	87
CHCHD3	87
COMMD8	87
CREG1	87
GLRX	87
HN1	87
KIAA1279	87
KLHL9	87
LYRM1	87
MID1IP1	87
MRPS18B	87
SEC24B	87
SFPQ	87
TBL2	87
THY1	87
DDOST	86
GPRASP1	86
TOP2A	86
CCNC	85
LARS	85
NIPSNAP1	85
RNF103	85
SETD3	85
MUT	84
PER1	84
PUS7	84
SLC39A1	84
TGIF1	84
COMT	83
MRPS10	83
NOL8	83
PRKRA	83
RCAN2	83
ZBTB20	83
ZDHHC14	83
BAMBI	82
CNTNAP1	82
DUT	82
PRKDC	82
PTPN4	82
STAT1	82
TNFAIP6	82
C6orf145	81
CCT6A	81
OGFOD1	81
PREB	81
TMEM70	81
ZCCHC6	81
APBA2	80
DNAJC15	80
PGK1	80
SCNM1	80
SEC23B	80
SUPT4H1	80
WDR41	80
XPC	80
YPEL5	80
C1D	79
CNIH	79
MS4A4A	79
TPP2	79
AZIN1	78
GORASP2	78
MGP	78
RAB7A	78
RHEB	78
USO1	78
ECM2	77
PPA2	77
SLC30A9	77
STMN1	77
ARHGEF2	76
COG2	76
LRIG1	76
POLR3B	76
TMEM14A	76
ABHD4	75
ATP6V0E1	75
CD163	75
ECHDC1	75
FSCN1	75
GOT2	75
SOD2	75
TCTN3	75
UQCC	75
ZNF263	75
COL4A5	74
IDH1	74
LYN	74
USP3	74
CAP2	73
HEATR2	73
MINPP1	73
MRPL49	73
RPS6KC1	73
C19orf42	72
C1orf174	72
LAGE3	72
MAN2A1	72
PNRC1	72
ZNF189	72
ARFGAP3	71
SNRPD3	71
WTAP	71
GDI2	70
GPR56	70
LAMP1	70
RTN1	70
ATP1B2	69
BBS10	69
RAB2A	69
TGFBI	69
USP4	69
BAI3	68
EFHD2	68
KCNJ16	68
SNX2	68
CXADR	67
IER2	67
IGFBP3	67
MARK3	67
SDCCAG3	67
TERF1	67
UBE2A	67
ZMYND8	67
FTSJ2	66
TFE3	66
ZNF331	66
ACADM	65
ANKRD11	65
ASCC3	65
CTBP2	65
FOXG1	65
TPST2	65
DERL2	64
MAEA	64
MAPK6	64
NINJ1	64
POSTN	64
PPID	64
PRKRIP1	64
BRP44L	63
COMMD10	63
PLOD2	63
RFX5	63
SCCPDH	63
TMEM165	63
TSC22D3	63
YWHAH	63
ASTN1	62
C17orf62	62
CIAPIN1	62
PIN4	62
SLC6A1	62
BNIP3	61
CHCHD7	61
LAPTM5	61
YY1	61
DKC1	60
SHQ1	60
SLBP	60
B3GNT1	59
GBP1	59
GCSH	59
GLUD1	59
LETMD1	59
MOCS2	59
TTC3	59
CHST12	58
FAM32A	58
GTF2A2	58
HMGB2	58
OXCT1	58
PROM1	58
QDPR	58
RLF	58
ANXA4	57
CDC42	57
CLEC2B	57
HSPA9	57
MEPCE	57
PLEKHA5	57
SRR	57
TMBIM4	57
TSPAN13	57
WDR3	57
ZNF274	57
ADPGK	56
DDX23	56
MYCBP2	56
PHB	56
PITPNC1	56
RPA2	56
SH3BGRL	56
CPSF4	55
GNAI2	55
GTF3C1	55
HDGFRP3	55
CALR	54
COX4NB	54
NASP	54
SEPHS2	54
CP	53
FADS2	53
HCCS	53
INSM1	53
MGAT1	53
PTX3	53
TRIM37	53
USP10	53
UTP11L	53
ZNF83	53
ATP2A2	52
POGK	52
ABCA8	51
ACAT1	51
ADH5	51
ARFIP2	51
C7orf49	51
CHST2	51
EGFR	51
GBE1	51
TCERG1	51
GSPT2	50
PMPCB	50
PRKAR2B	50
SNW1	50
SPOP	50
YRDC	50
ABCA3	49
RNF7	49
TM4SF1	49
APPL2	48
ATF3	48
DEXI	48
MTERF	48
RNF139	48
THTPA	48
TNIP2	48
TOB1	48
TRIM27	48
HSD17B11	47
RNASEH1	47
SHMT2	47
SRPR	47
VCAM1	47
ALCAM	46
C8orf33	46
CSE1L	46
LYZ	46
RNF34	46
SLC12A7	46
ST13	46
VPS45	46
ZC3H7A	46
ZNF266	46
C16orf45	45
C20orf3	45
GFAP	45
HSPH1	45
NSUN5	45
ZNF544	45
ACTN1	44
ARMCX3	44
COLEC12	44
CSF1R	44
DIMT1L	44
GATM	44
GPR125	44
PPIC	44
ZNF131	44
COPZ1	43
LRRC8D	43
NPC1	43
SOX2	43
ARNTL	42
C11orf68	42
CDH2	42
GRPEL1	42
HARS	42
HDDC2	42
KIAA0907	42
PEPD	42
UBAP2	42
CDIPT	41
CEPT1	41
COL1A2	41
FARP1	41
GOLGA4	41
KIAA0101	41
PRPS1	41
SALL1	41
FN3KRP	40
HADH	40
SGTA	40
SYNGR2	40
CRMP1	39
EFHD1	39
ID2	39
RAB5C	39
SHC1	39
SPG21	39
UBE2V2	39
ABCF1	38
GGA1	38
SLC25A46	38
TAGLN2	38
BID	37
C9orf6	37
CKS1B	37
HADHA	37
MAGEF1	37
MEN1	37
PRDX3	37
TIMM23	37
APH1A	36
CSNK1G2	36
GALNS	36
MAD2L1	36
PPP1R11	36
RAB20	36
ACAT2	35
COL3A1	35
GPNMB	35
KIAA0196	35
SRPX	35
XKR8	35
AMD1	34
DLAT	34
FAM49B	34
HECTD3	34
PLSCR3	34
ZNF146	34
BRP44	33
DUSP1	33
FOS	33
GIMAP4	33
IER5	33
PCMT1	33
PCYOX1L	33
TAF11	33
TNIP1	33
ZDHHC6	33
ATP6V0E2	32
CA2	32
CCNB1	32
GDI1	32
GTF3C2	32
MPP1	32
NKRF	32
P4HA1	32
RWDD2B	32
SDHD	32
SUMO3	32
WIPI1	32
ADM	31
FLNC	31
GPX3	31
LRP1	31
MED28	31
OAZ2	31
PLLP	31
SH3YL1	31
ADI1	30
ATP6V1G2	30
CBY1	30
DDB1	30
DDX42	30
NUDT3	30
CRY1	29
ESF1	29
IL10RB	29
NUCB1	29
URM1	29
MARCH2	28
B3GAT1	28
GLRX5	28
GOT1	28
KLC1	28
KLF2	28
PABPN1	28
SPG7	28
ACTR1B	27
C6orf211	27
CAPZB	27
PRAF2	27
TOPBP1	27
ZNF26	27
ACP1	26
BCAS2	26
CD151	26
DPP6	26
MLC1	26
PACSIN2	26
RBM5	26
THAP11	26
UBE2L6	26
ACN9	25
C10orf18	25
CDC25B	25
CTSK	25
CYB5R4	25
ERGIC2	25
MTMR1	25
PINK1	25
DBN1	24
ENO2	24
POLR3K	24
SLC20A1	24
THOC2	24
TUBB6	24
YWHAE	24
ZSCAN18	24
AP2M1	23
CAT	23
FUCA1	23
GTF2E2	23
H2AFY	23
RALB	23
RGS1	23
RNPS1	23
RSRC1	23
STK25	23
FDFT1	22
GAL3ST4	22
HDAC1	22
HMOX1	22
HSPA2	22
MAP7D1	22
MRPS35	22
NDP	22
SLC35D2	22
TMED9	22
ZNF207	22
ZWINT	22
C19orf22	21
FADD	21
NGLY1	21
NRN1	21
PIPOX	21
RUSC1	21
SMNDC1	21
SMYD2	21
TSR2	21
TXN2	21
USF2	21
ANKRA2	20
ANKRD49	20
DHX15	20
DPP8	20
EXOC1	20
HPRT1	20
PA2G4	20
PLEKHB1	20
TMEM176A	20
XPO1	20
[truncated: 354 more rows]

## Sheet: core_pairs_LAML
ceRNA1	ceRNA2	Pearson_correlation	Pearson_correlation_two-tail_p-value
AARS	MCTS1	0.22733	0.0013155
AASDHPPT	SEPT11	0.34235	8.4737e-07
AASDHPPT	ABCE1	0.5935	3.9043e-20
AASDHPPT	ACACA	0.295	2.5734e-05
AASDHPPT	AGPAT5	0.62022	2.5014e-22
AASDHPPT	AKAP11	0.5527	3.7462e-17
AASDHPPT	ALG9	0.42857	3.3258e-10
AASDHPPT	ALKBH1	0.31596	6.1021e-06
AASDHPPT	ANKMY2	0.23886	0.00072406
AASDHPPT	ANKRD27	0.20813	0.0033367
AASDHPPT	ANKRD46	0.49885	8.615e-14
AASDHPPT	AP3M2	0.28655	4.4588e-05
AASDHPPT	APPBP2	0.50426	4.203e-14
AASDHPPT	ARHGAP5	0.27904	7.1655e-05
AASDHPPT	ATP10D	0.23652	0.00081934
AASDHPPT	BAG5	0.48076	8.6683e-13
AASDHPPT	BCL10	0.29723	2.2207e-05
AASDHPPT	BCLAF1	0.23359	0.00095464
AASDHPPT	BDH2	0.246	0.00049292
AASDHPPT	BTBD3	0.2634	0.00018419
AASDHPPT	BUB3	0.22252	0.001673
AASDHPPT	BZW1	0.21458	0.0024623
AASDHPPT	C12orf29	0.39771	7.1618e-09
AASDHPPT	C20orf11	0.31969	4.6675e-06
AASDHPPT	C9orf82	0.46803	4.0654e-12
AASDHPPT	CACYBP	0.38434	2.4637e-08
AASDHPPT	CALU	0.22419	0.0015396
AASDHPPT	CAND1	0.45016	3.2039e-11
AASDHPPT	CANX	0.21507	0.0024056
AASDHPPT	CAPRIN1	0.55791	1.6419e-17
AASDHPPT	CBX3	0.19675	0.0055875
AASDHPPT	CBX5	0.22346	0.0015967
AASDHPPT	CCDC47	0.29219	3.0955e-05
AASDHPPT	CCNG1	0.36178	1.7549e-07
AASDHPPT	CD164	0.30697	1.1463e-05
AASDHPPT	CD59	0.31839	5.1253e-06
AASDHPPT	CDC23	0.38918	1.5848e-08
AASDHPPT	CDKN2AIP	0.37705	4.7224e-08
AASDHPPT	CDYL	0.30822	1.0517e-05
AASDHPPT	CEP170	0.26557	0.00016217
AASDHPPT	CEP68	0.3428	8.1797e-07
AASDHPPT	COIL	0.40915	2.3791e-09
AASDHPPT	COPS2	0.31841	5.1169e-06
AASDHPPT	CRBN	0.30536	1.281e-05
AASDHPPT	CRLF3	0.24132	0.00063513
AASDHPPT	CRNKL1	0.57699	7.056e-19
AASDHPPT	CTNNBIP1	0.19709	0.0055034
AASDHPPT	CTNND1	0.33917	1.0852e-06
AASDHPPT	CUL5	0.5606	1.0668e-17
AASDHPPT	CYBRD1	0.20305	0.0042146
AASDHPPT	DARS	0.29767	2.1559e-05
AASDHPPT	DCUN1D1	0.31143	8.4061e-06
AASDHPPT	DDHD2	0.33371	1.6508e-06
AASDHPPT	DEK	0.41378	1.5053e-09
AASDHPPT	DENR	0.31113	8.5843e-06
AASDHPPT	DERL1	0.40973	2.2484e-09
AASDHPPT	DHX40	0.36242	1.6633e-07
AASDHPPT	DPY19L4	0.37631	5.0404e-08
AASDHPPT	DR1	0.39121	1.3153e-08
AASDHPPT	EHBP1	0.44987	3.3102e-11
AASDHPPT	EID1	0.21628	0.0022687
AASDHPPT	EIF1AX	0.22481	0.0014929
AASDHPPT	EIF2S1	0.43164	2.4083e-10
AASDHPPT	EIF4B	0.27885	7.2492e-05
AASDHPPT	EIF4E	0.37466	5.8284e-08
AASDHPPT	ELAVL1	0.43938	1.0524e-10
AASDHPPT	ELMO1	0.33338	1.6926e-06
AASDHPPT	ENDOD1	0.31556	6.2744e-06
AASDHPPT	ENY2	0.23965	0.00069449
AASDHPPT	ERLIN2	0.28537	4.808e-05
AASDHPPT	EXTL2	0.31565	6.2376e-06
AASDHPPT	FAM60A	0.33833	1.1587e-06
AASDHPPT	FBXO21	0.18923	0.0077414
AASDHPPT	FBXO28	0.41243	1.7216e-09
AASDHPPT	FBXO34	0.3495	4.8062e-07
AASDHPPT	FBXW11	0.41817	9.6894e-10
AASDHPPT	FCHSD2	0.4372	1.3309e-10
AASDHPPT	FDX1	0.26085	0.00021376
AASDHPPT	FEM1C	0.25447	0.00030798
AASDHPPT	FMR1	0.25625	0.00027835
AASDHPPT	FRYL	0.18406	0.009621
AASDHPPT	FXR1	0.19291	0.0066076
AASDHPPT	G3BP2	0.37679	4.8339e-08
AASDHPPT	GALNT7	0.48853	3.2719e-13
AASDHPPT	GBAS	0.26291	0.00018955
AASDHPPT	GNAI3	0.39909	6.2837e-09
AASDHPPT	GRSF1	0.32502	3.1615e-06
AASDHPPT	GTF2E1	0.273	0.00010387
AASDHPPT	GTF2H1	0.48855	3.2629e-13
AASDHPPT	GTF2H5	0.24149	0.00062934
AASDHPPT	H1F0	0.1983	0.0052165
AASDHPPT	HDAC2	0.4485	3.8587e-11
AASDHPPT	HELZ	0.21792	0.0020965
AASDHPPT	HMGCR	0.40123	5.1263e-09
AASDHPPT	HNRNPA0	0.30525	1.2908e-05
AASDHPPT	HNRNPC	0.43298	2.0903e-10
AASDHPPT	HSD17B11	0.18983	0.0075467
AASDHPPT	IBTK	0.21973	0.0019193
AASDHPPT	IMPA1	0.52846	1.4478e-15
AASDHPPT	INSIG2	0.46475	5.9966e-12
AASDHPPT	ITGA6	0.23616	0.00083507
AASDHPPT	KCTD3	0.28063	6.4894e-05
AASDHPPT	KIAA0174	0.29631	2.3597e-05
AASDHPPT	KIAA0494	0.4078	2.7157e-09
AASDHPPT	KPNA3	0.34634	6.1875e-07
AASDHPPT	LANCL1	0.43095	2.5913e-10
AASDHPPT	LEMD3	0.43617	1.487e-10
AASDHPPT	LIMA1	0.33898	1.1015e-06
AASDHPPT	LIMS1	0.24045	0.00066546
AASDHPPT	LRPPRC	0.44194	7.964e-11
AASDHPPT	LRRC40	0.37286	6.8198e-08
AASDHPPT	LSM14A	0.31653	5.8581e-06
AASDHPPT	MACF1	0.34968	4.7359e-07
AASDHPPT	MCM6	0.42345	5.6568e-10
AASDHPPT	MCTS1	0.23126	0.0010767
AASDHPPT	ME2	0.31909	4.8714e-06
AASDHPPT	MED1	0.22103	0.0018012
AASDHPPT	MED4	0.32259	3.7793e-06
AASDHPPT	METAP1	0.28663	4.4371e-05
AASDHPPT	METAP2	0.33305	1.7344e-06
AASDHPPT	MKL2	0.3505	4.4344e-07
AASDHPPT	MOBKL3	0.55967	1.2378e-17
AASDHPPT	MORC3	0.24742	0.00045623
AASDHPPT	MOSPD1	0.1979	0.0053088
AASDHPPT	MRFAP1L1	0.55523	2.5143e-17
AASDHPPT	MRPL17	0.23952	0.00069902
AASDHPPT	MRPL19	0.42438	5.1369e-10
AASDHPPT	MRPL22	0.23975	0.00069081
AASDHPPT	MRPL35	0.28842	3.9558e-05
AASDHPPT	MRPS10	0.3168	5.7462e-06
AASDHPPT	MRPS14	0.26443	0.00017346
AASDHPPT	MRPS16	0.22559	0.0014358
AASDHPPT	MTMR4	0.24463	0.00053128
AASDHPPT	NARG2	0.42623	4.243e-10
AASDHPPT	NCBP2	0.24709	0.00046456
AASDHPPT	NCOR1	0.35785	2.4336e-07
AASDHPPT	NDUFA10	0.21653	0.0022424
AASDHPPT	NDUFC2	0.33514	1.4798e-06
AASDHPPT	NRAS	0.2368	0.00080726
AASDHPPT	NRIP1	0.20227	0.0043658
AASDHPPT	NSMAF	0.3614	1.8125e-07
AASDHPPT	OSBPL9	0.47681	1.4105e-12
AASDHPPT	PAFAH1B1	0.23978	0.00068949
AASDHPPT	PAQR3	0.37347	6.4654e-08
AASDHPPT	PCM1	0.35219	3.8697e-07
AASDHPPT	PCYOX1	0.21537	0.0023703
AASDHPPT	PEX12	0.52818	1.5075e-15
AASDHPPT	PEX3	0.34952	4.797e-07
AASDHPPT	PGRMC2	0.38904	1.6053e-08
AASDHPPT	PIGK	0.25836	0.00024678
AASDHPPT	PITPNB	0.49783	9.8424e-14
AASDHPPT	PLSCR4	0.20797	0.0033626
AASDHPPT	PMPCB	0.18377	0.0097392
AASDHPPT	POLA1	0.33001	2.1825e-06
AASDHPPT	POLD3	0.39126	1.3093e-08
AASDHPPT	POLR2K	0.32516	3.1291e-06
AASDHPPT	PPM1D	0.451	2.9154e-11
AASDHPPT	PPP1CB	0.21092	0.0029289
AASDHPPT	PPP1R12A	0.27709	8.0861e-05
AASDHPPT	PPP2R5E	0.27411	9.706e-05
AASDHPPT	PPP3CA	0.24801	0.00044152
AASDHPPT	PREPL	0.3542	3.2838e-07
AASDHPPT	PROM1	0.23841	0.00074154
AASDHPPT	PRPF40A	0.20706	0.0035061
AASDHPPT	PRRC1	0.40089	5.2915e-09
AASDHPPT	PSMD5	0.39845	6.6766e-09
AASDHPPT	PTCD3	0.35216	3.879e-07
AASDHPPT	PUM1	0.36018	2.0067e-07
AASDHPPT	PUM2	0.47056	3.0053e-12
AASDHPPT	RAB22A	0.28904	3.8006e-05
AASDHPPT	RAB4A	0.39562	8.7211e-09
AASDHPPT	RABGEF1	0.23175	0.0010502
AASDHPPT	RALA	0.23648	0.0008212
AASDHPPT	RAP1GDS1	0.23995	0.0006834
AASDHPPT	RBM12	0.36606	1.2237e-07
AASDHPPT	RBM7	0.65524	1.5279e-25
AASDHPPT	RCBTB1	0.25886	0.00023971
AASDHPPT	RCN2	0.38245	2.9206e-08
AASDHPPT	RDH11	0.31233	7.8885e-06
AASDHPPT	RMI1	0.43082	2.6255e-10
AASDHPPT	RNF138	0.44071	9.105e-11
AASDHPPT	RNF38	0.18676	0.0085948
AASDHPPT	RRAGD	0.19304	0.0065711
AASDHPPT	RSBN1	0.24761	0.00045149
AASDHPPT	RSL1D1	0.23734	0.0007848
AASDHPPT	S100PBP	0.30078	1.7494e-05
AASDHPPT	SACS	0.55971	1.2299e-17
AASDHPPT	SCAMP1	0.31679	5.7472e-06
AASDHPPT	SEC63	0.22791	0.0012774
AASDHPPT	SEH1L	0.41735	1.0527e-09
AASDHPPT	SELT	0.27139	0.00011451
AASDHPPT	SERINC3	0.37881	4.0446e-08
AASDHPPT	SETX	0.25254	0.00034334
AASDHPPT	SF3A1	0.2558	0.00028557
AASDHPPT	SF3A3	0.26707	0.00014834
AASDHPPT	SH3BP4	0.18374	0.0097499
AASDHPPT	SH3GLB1	0.23586	0.00084832
AASDHPPT	SIAH1	0.42239	6.3041e-10
AASDHPPT	SLC25A32	0.29366	2.8117e-05
AASDHPPT	SLC35A5	0.31481	6.6208e-06
AASDHPPT	SLC38A1	0.22479	0.0014947
AASDHPPT	SLC39A14	0.38358	2.6382e-08
AASDHPPT	SLMO2	0.42708	3.8849e-10
AASDHPPT	SMAD2	0.3691	9.4326e-08
AASDHPPT	SMAD4	0.44438	6.0943e-11
AASDHPPT	SMARCA5	0.29581	2.4396e-05
AASDHPPT	SMCR7L	0.27374	9.9276e-05
AASDHPPT	SNRPB2	0.245	0.0005207
AASDHPPT	SNRPD1	0.33281	1.7668e-06
AASDHPPT	SNX4	0.28522	4.854e-05
AASDHPPT	SNX5	0.25109	0.00037235
AASDHPPT	SORL1	0.2599	0.00022587
AASDHPPT	SOX4	0.2126	0.0027054
AASDHPPT	SPG20	0.29308	2.9209e-05
AASDHPPT	SPIN1	0.34665	6.0363e-07
AASDHPPT	SRP72	0.45076	2.9945e-11
AASDHPPT	STAG1	0.22277	0.0016529
AASDHPPT	STAG2	0.37309	6.6837e-08
AASDHPPT	STAMBP	0.37489	5.7108e-08
AASDHPPT	STAU1	0.1987	0.0051246
AASDHPPT	STOM	0.25625	0.00027845
AASDHPPT	SUMO1	0.1842	0.0095673
AASDHPPT	SWAP70	0.20692	0.0035287
AASDHPPT	TAF2	0.36919	9.3653e-08
AASDHPPT	TBC1D15	0.21676	0.0022174
AASDHPPT	TCEB3	0.19853	0.0051642
AASDHPPT	TDG	0.25633	0.00027704
AASDHPPT	TIA1	0.29446	2.6673e-05
AASDHPPT	TM9SF3	0.37577	5.2867e-08
AASDHPPT	TMEM106B	0.23182	0.0010464
AASDHPPT	TMEM135	0.60843	2.4619e-21
AASDHPPT	TMEM97	0.34145	9.0907e-07
AASDHPPT	TPD52	0.25166	0.00036072
AASDHPPT	TSN	0.52362	2.9017e-15
AASDHPPT	UBE2D3	0.24471	0.00052882
AASDHPPT	UBE2G1	0.24828	0.00043511
AASDHPPT	UBE2W	0.28529	4.8335e-05
AASDHPPT	VPS26A	0.36843	9.9931e-08
AASDHPPT	WASF1	0.32367	3.4925e-06
AASDHPPT	YES1	0.20774	0.0033982
AASDHPPT	YME1L1	0.28003	6.7361e-05
AASDHPPT	YTHDF3	0.26575	0.0001604
AASDHPPT	YY1	0.43199	2.3197e-10
AASDHPPT	ZCCHC10	0.24005	0.00067965
AASDHPPT	ZEB1	0.22535	0.0014535
AASDHPPT	ZMYND11	0.34014	1.0065e-06
AASDHPPT	ZNF140	0.37958	3.7759e-08
AASDHPPT	ZNF302	0.27023	0.00012279
AASDHPPT	ZZZ3	0.53199	8.662e-16
ABAT	ABCA1	0.19111	0.0071424
ABAT	ACP2	0.37686	4.8033e-08
ABAT	ACSL1	0.53359	6.8437e-16
ABAT	ACSL3	0.2428	0.00058668
ABAT	ACTR1A	0.26972	0.00012666
ABAT	ACTR2	0.30964	9.5273e-06
ABAT	ADD3	0.32014	4.5173e-06
ABAT	ALDH3A2	0.33348	1.68e-06
ABAT	ANXA4	0.19105	0.007161
ABAT	AP1S2	0.62858	4.6573e-23
ABAT	AP3S2	0.2208	0.0018209
ABAT	ARF6	0.22727	0.0013192
ABAT	ARHGAP12	0.22258	0.0016681
ABAT	ARHGAP29	0.38243	2.9257e-08
ABAT	ARNTL	0.44194	7.9641e-11
ABAT	ASAH1	0.50506	3.7758e-14
ABAT	ATP6V0E1	0.36866	9.7992e-08
ABAT	ATXN1	0.33088	2.0436e-06
ABAT	BCL6	0.59331	4.0422e-20
ABAT	C14orf147	0.26085	0.00021377
ABAT	C17orf62	0.39444	9.7376e-09
ABAT	C6orf120	0.192	0.0068741
ABAT	CAB39	0.37397	6.1892e-08
ABAT	CALM1	0.28256	5.7478e-05
ABAT	CAST	0.48782	3.5766e-13
ABAT	CCND3	0.36603	1.227e-07
ABAT	CD302	0.43573	1.5595e-10
ABAT	CD83	0.32654	2.8257e-06
ABAT	CD93	0.66581	1.3441e-26
ABAT	CDKN1A	0.35489	3.1055e-07
ABAT	CEPT1	0.20516	0.0038279
ABAT	CHFR	0.38246	2.9181e-08
ABAT	CHMP2B	0.2446	0.00053203
ABAT	CHP	0.40592	3.26e-09
ABAT	CLN5	0.31372	7.1506e-06
ABAT	CMTM6	0.38229	2.964e-08
ABAT	CNDP2	0.18319	0.0099772
ABAT	COMMD8	0.22746	0.0013067
ABAT	COMMD9	0.20646	0.0036057
ABAT	COPA	0.21621	0.0022774
ABAT	CORO1C	0.24729	0.00045954
ABAT	CREBL2	0.34558	6.5674e-07
ABAT	CREG1	0.20811	0.0033396
ABAT	CSF1R	0.34024	9.9884e-07
ABAT	CTDSP1	0.24543	0.00050863
ABAT	CTSA	0.25994	0.00022526
ABAT	CTSK	0.337	1.2833e-06
ABAT	CX3CR1	0.50725	2.8135e-14
ABAT	DMXL2	0.34557	6.5742e-07
ABAT	DOCK4	0.2331	0.00097947
ABAT	DPYD	0.54875	6.9367e-17
ABAT	DTX4	0.21674	0.0022199
ABAT	EFEMP1	0.24684	0.00047095
ABAT	EFHD2	0.41508	1.3225e-09
ABAT	EIF2C1	0.20375	0.0040826
ABAT	EVI2A	0.43645	1.4428e-10
ABAT	F8	0.29567	2.463e-05
ABAT	FAM120A	0.2523	0.00034786
ABAT	FBXL5	0.53905	3.0399e-16
ABAT	FBXO9	0.31917	4.8432e-06
ABAT	GCA	0.3767	4.8736e-08
ABAT	GLG1	0.28833	3.9778e-05
ABAT	GLIPR1	0.18349	0.0098505
ABAT	GMFB	0.1959	0.0058004
ABAT	GNPDA1	0.33088	2.0436e-06
ABAT	GNS	0.63536	1.1472e-23
ABAT	GRB2	0.41209	1.7814e-09
ABAT	HEG1	0.37068	8.2381e-08
ABAT	HMOX1	0.48702	3.9598e-13
ABAT	HS1BP3	0.38654	2.0177e-08
ABAT	IDH1	0.20053	0.0047219
ABAT	IER5	0.35698	2.6145e-07
ABAT	IFNGR2	0.6088	2.2959e-21
ABAT	INSIG1	0.2192	0.0019693
ABAT	IQGAP1	0.48288	6.6601e-13
ABAT	IRAK1	0.23072	0.0011068
ABAT	IVNS1ABP	0.29301	2.9343e-05
ABAT	KIAA0226	0.28872	3.8801e-05
ABAT	KIAA0232	0.37266	6.9383e-08
ABAT	KIF13B	0.27799	7.6458e-05
ABAT	KIF1B	0.39845	6.6765e-09
ABAT	KIF3B	0.30248	1.5597e-05
ABAT	KLC1	0.22468	0.0015031
ABAT	KLHL2	0.43666	1.4106e-10
ABAT	LAMP1	0.29292	2.9523e-05
ABAT	LAPTM5	0.44912	3.6028e-11
ABAT	LPL	0.25769	0.00025635
ABAT	LRPAP1	0.20253	0.0043137
ABAT	LYZ	0.43939	1.0514e-10
ABAT	MAN1C1	0.35057	4.4108e-07
ABAT	MAN2A1	0.21408	0.0025218
ABAT	MAP2K1	0.38408	2.5229e-08
ABAT	MARCKS	0.44482	5.8073e-11
ABAT	MCL1	0.42005	8.0046e-10
ABAT	MEGF9	0.6331	1.8342e-23
ABAT	MNT	0.26114	0.00021014
ABAT	MS4A4A	0.45294	2.343e-11
ABAT	MSN	0.28899	3.8121e-05
ABAT	MTMR6	0.42617	4.2695e-10
ABAT	MYD88	0.54508	1.2194e-16
ABAT	NBR1	0.41076	2.0313e-09
ABAT	NECAP2	0.31483	6.609e-06
ABAT	NEDD9	0.50109	6.413e-14
ABAT	NID1	0.31368	7.171e-06
ABAT	NINJ1	0.53609	4.7264e-16
ABAT	NPLOC4	0.34604	6.3326e-07
ABAT	NSF	0.29344	2.8536e-05
ABAT	NSFL1C	0.2089	0.0032202
ABAT	ODZ4	0.27227	0.00010857
ABAT	OSBPL11	0.49224	2.0337e-13
ABAT	OSTM1	0.56547	4.832e-18
ABAT	PADI2	0.35755	2.496e-07
ABAT	PDCD6IP	0.41507	1.3235e-09
ABAT	PDXK	0.39173	1.2531e-08
ABAT	PFKFB3	0.45522	1.8088e-11
ABAT	PHF21A	0.30389	1.4168e-05
ABAT	PIP5K1C	0.1886	0.0079523
ABAT	PITPNA	0.24623	0.00048685
ABAT	PLEKHB2	0.35126	4.1693e-07
ABAT	PRKAR1A	0.38147	3.189e-08
ABAT	PRNP	0.49006	2.6896e-13
ABAT	PSEN1	0.33869	1.1265e-06
ABAT	PTPRE	0.43734	1.3111e-10
ABAT	PYROXD1	0.2495	0.00040672
ABAT	RAB1A	0.32313	3.6334e-06
ABAT	RAF1	0.22968	0.0011672
ABAT	RALB	0.45767	1.3655e-11
ABAT	RAP2C	0.3818	3.0968e-08
ABAT	RASSF2	0.54411	1.4151e-16
ABAT	RGS2	0.51949	5.2072e-15
ABAT	RHOQ	0.51383	1.1461e-14
ABAT	RHOT1	0.42828	3.4278e-10
ABAT	RND3	0.30556	1.2635e-05
ABAT	RNF111	0.18521	0.0091735
ABAT	RNF13	0.40657	3.0633e-09
ABAT	RNH1	0.2701	0.00012381
ABAT	SASH1	0.47738	1.3147e-12
ABAT	SATB2	0.39412	1.0036e-08
ABAT	SDC4	0.22701	0.0013366
ABAT	SEC14L1	0.2835	5.415e-05
ABAT	SEC16A	0.18927	0.0077283
ABAT	SEC24C	0.22058	0.001841
ABAT	SGCB	0.20589	0.0037004
ABAT	SH2B3	0.4571	1.4586e-11
ABAT	SH3BP5	0.25067	0.00038119
ABAT	SIDT2	0.52438	2.6029e-15
ABAT	SLA	0.56522	5.0334e-18
ABAT	SLC25A44	0.29536	2.5133e-05
ABAT	SLC31A1	0.50123	6.2967e-14
ABAT	SLC31A2	0.48405	5.755e-13
ABAT	SLC39A1	0.18878	0.0078909
ABAT	SLC9A6	0.28993	3.5877e-05
ABAT	SNAP29	0.18352	0.0098387
ABAT	SNN	0.43059	2.6894e-10
ABAT	SNX10	0.47706	1.3675e-12
ABAT	SNX11	0.33868	1.1276e-06
ABAT	SNX27	0.45394	2.0921e-11
ABAT	SNX6	0.29868	2.0155e-05
ABAT	SOBP	0.19212	0.0068372
ABAT	SPAG9	0.1938	0.0063572
ABAT	SPOCK1	0.35084	4.3152e-07
ABAT	TGOLN2	0.43843	1.1665e-10
ABAT	TJP2	0.23248	0.001011
ABAT	TMBIM1	0.27314	0.00010298
ABAT	TMBIM4	0.40534	3.4508e-09
ABAT	TMED5	0.30064	1.7659e-05
ABAT	TMEM127	0.5124	1.3951e-14
ABAT	TMEM30A	0.24094	0.00064817
ABAT	TMEM33	0.2267	0.0013579
ABAT	TNIP2	0.31735	5.5232e-06
ABAT	TNPO1	0.19038	0.0073697
ABAT	TNS3	0.35476	3.1393e-07
ABAT	TPP1	0.44635	4.9004e-11
ABAT	TRIOBP	0.31259	7.7443e-06
ABAT	TSPAN14	0.38242	2.9294e-08
ABAT	TWF1	0.23812	0.00075322
ABAT	TXNIP	0.19525	0.0059669
ABAT	UBE3C	0.21255	0.0027117
ABAT	USP25	0.29269	2.9967e-05
ABAT	USP4	0.28472	5.0125e-05
ABAT	USP8	0.38626	2.0712e-08
ABAT	VCAN	0.57779	6.1564e-19
ABAT	VPS37C	0.52214	3.5821e-15
ABAT	WARS	0.3847	2.3855e-08
ABAT	WDR26	0.18756	0.0083078
ABAT	WDR7	0.22134	0.0017731
ABAT	ZBTB38	0.30505	1.3085e-05
ABAT	ZFP106	0.56119	9.6905e-18
ABAT	ZFP36	0.43784	1.2429e-10
ABAT	ZFYVE16	0.2857	4.7082e-05
ABAT	ZNF532	0.26781	0.00014197
ABCA1	ACBD3	0.19295	0.0065961
ABCA1	ACSL3	0.1893	0.0077174
ABCA1	ADAM9	0.19612	0.005745
ABCA1	AMOTL2	0.32946	2.2745e-06
ABCA1	ANKRD27	0.24499	0.00052104
ABCA1	ARHGAP29	0.18516	0.0091902
ABCA1	ARMCX3	0.251	0.00037425
ABCA1	ASAH1	0.23547	0.00086561
ABCA1	ATXN1	0.4414	8.4486e-11
ABCA1	AUTS2	0.26295	0.00018911
ABCA1	BSCL2	0.22245	0.001679
ABCA1	C1orf9	0.18751	0.0083263
ABCA1	C20orf3	0.21006	0.0030494
ABCA1	C3orf63	0.25188	0.00035628
ABCA1	CALD1	0.18658	0.0086591
ABCA1	CASK	0.22897	0.0012103
ABCA1	CDKN2AIP	0.19801	0.0052847
ABCA1	CEBPG	0.27152	0.00011363
ABCA1	CEPT1	0.2255	0.0014426
ABCA1	CLASP1	0.20823	0.0033213
ABCA1	CNOT2	0.18845	0.0080002
ABCA1	COL4A1	0.26953	0.0001281
ABCA1	COL6A3	0.22189	0.0017261
ABCA1	CTSA	0.30649	1.1851e-05
ABCA1	DNAJB9	0.33225	1.8428e-06
ABCA1	EFEMP1	0.33127	1.9853e-06
ABCA1	EIF2AK3	0.29759	2.1679e-05
ABCA1	ELTD1	0.20265	0.0042905
ABCA1	ERBB2IP	0.24824	0.00043597
ABCA1	F3	0.21084	0.0029406
ABCA1	FAM46A	0.33489	1.508e-06
ABCA1	FEM1C	0.20233	0.0043535
ABCA1	FNDC3B	0.30493	1.3195e-05
ABCA1	FXR1	0.18593	0.0089012
ABCA1	GLT25D2	0.40095	5.2656e-09
ABCA1	GNS	0.18808	0.0081273
ABCA1	GOSR1	0.2046	0.0039274
ABCA1	GPBP1L1	0.23596	0.0008437
ABCA1	GPR137B	0.31942	4.7588e-06
ABCA1	GSK3B	0.21562	0.0023423
ABCA1	HEG1	0.21058	0.0029759
ABCA1	HELZ	0.23699	0.00079947
ABCA1	IGFBP4	0.18537	0.0091107
ABCA1	INSIG1	0.28587	4.659e-05
ABCA1	KBTBD11	0.3347	1.5306e-06
ABCA1	LAMC1	0.20776	0.0033954
ABCA1	LAMP2	0.18812	0.008116
ABCA1	LRPAP1	0.20859	0.0032663
ABCA1	MAN2B2	0.28186	6.0044e-05
ABCA1	MAP4K4	0.381	3.3264e-08
ABCA1	MRC2	0.47355	2.0974e-12
ABCA1	MSX1	0.20928	0.003163
ABCA1	MTMR6	0.19701	0.0055222
ABCA1	MXRA5	0.21181	0.0028085
ABCA1	MYO6	0.2518	0.00035773
ABCA1	NDRG1	0.25521	0.00029528
ABCA1	ODZ4	0.25988	0.00022608
ABCA1	OSTM1	0.23581	0.00085037
ABCA1	PDE8A	0.19412	0.0062688
ABCA1	PFKFB3	0.23625	0.00083118
ABCA1	PHLDA1	0.23817	0.00075115
ABCA1	PKD2	0.18947	0.0076636
ABCA1	PNMA2	0.25129	0.00036809
ABCA1	PRKAR1A	0.21553	0.0023522
ABCA1	RAB22A	0.22604	0.0014037
ABCA1	RAB5B	0.42444	5.1075e-10
ABCA1	REEP5	0.21173	0.0028197
ABCA1	RHOT1	0.20167	0.0044856
ABCA1	RND3	0.29645	2.3376e-05
ABCA1	RNF14	0.19948	0.0049501
ABCA1	RUFY3	0.18373	0.0097553
ABCA1	RYBP	0.20587	0.0037051
ABCA1	SEC16A	0.21459	0.0024609
ABCA1	SHOC2	0.2095	0.0031309
ABCA1	SIDT2	0.25892	0.000239
ABCA1	SLC1A4	0.34911	4.9568e-07
ABCA1	SLC24A3	0.24816	0.00043787
ABCA1	SLC25A38	0.19018	0.0074321
ABCA1	SLC31A2	0.20876	0.0032404
ABCA1	SMURF2	0.3032	1.4844e-05
ABCA1	SORL1	0.21113	0.0028999
ABCA1	SPRY2	0.21513	0.0023978
ABCA1	SSR1	0.21644	0.0022517
ABCA1	STAT1	0.25431	0.0003108
ABCA1	STK17A	0.29356	2.8308e-05
ABCA1	TAX1BP1	0.32968	2.236e-06
ABCA1	TCFL5	0.21846	0.0020421
ABCA1	TGOLN2	0.30616	1.2126e-05
ABCA1	TMED2	0.23556	0.00086163
ABCA1	TMED7	0.23568	0.00085615
ABCA1	TMEM127	0.20863	0.0032603
ABCA1	TMEM30A	0.21794	0.002094
ABCA1	TMEM41B	0.191	0.007176
ABCA1	TMEM87A	0.28293	5.6137e-05
ABCA1	TNPO3	0.27038	0.00012169
ABCA1	TOR1B	0.3497	4.7283e-07
ABCA1	TPP1	0.25025	0.00039004
ABCA1	TWF1	0.21982	0.0019106
ABCA1	UBE3A	0.18745	0.0083495
ABCA1	UGDH	0.25995	0.00022511
ABCA1	YTHDC1	0.26279	0.00019096
ABCA1	YTHDF3	0.23993	0.00068414
ABCA1	ZBTB20	0.21497	0.0024166
ABCA1	ZFAND5	0.20776	0.0033949
ABCA1	ZFYVE16	0.20745	0.0034434
ABCA1	ZNF43	0.19639	0.0056756
ABCA1	ZNF665	0.19673	0.005592
ABCA3	BACE1	0.27421	9.6478e-05
ABCA3	EIF2C1	0.19306	0.0065655
ABCA3	FAM134A	0.30302	1.5028e-05
ABCA3	FZD3	0.1924	0.0067563
ABCA3	HGSNAT	0.23536	0.00087066
ABCA3	KIF5C	0.22068	0.0018316
ABCA3	LARP1	0.26305	0.00018799
ABCA3	MID1	0.28852	3.9286e-05
ABCA3	TSC1	0.26053	0.00021774
ABCA8	BMI1	0.19277	0.0066502
ABCA8	PEG10	0.20787	0.0033776
ABCA8	PSD3	0.30401	1.4048e-05
ABCA8	TCF4	0.18738	0.0083715
ABCD3	ABLIM1	0.24846	0.00043067
ABCD3	ADD3	0.18597	0.0088832
ABCD3	ADSS	0.22318	0.0016189
ABCD3	AGPAT5	0.294	2.7496e-05
ABCD3	ARHGAP5	0.2022	0.0043794
ABCD3	ATF1	0.2332	0.00097411
ABCD3	ATRX	0.18456	0.0094239
ABCD3	AZIN1	0.19846	0.0051806
ABCD3	BCLAF1	0.21035	0.0030082
ABCD3	BTBD3	0.37876	4.0608e-08
ABCD3	BZW1	0.34543	6.6469e-07
ABCD3	C11orf58	0.24095	0.0006477
ABCD3	C14orf147	0.2065	0.0035988
ABCD3	C5orf30	0.4432	6.9364e-11
ABCD3	C6orf120	0.26276	0.00019128
ABCD3	CAB39	0.3518	3.9911e-07
ABCD3	CAND1	0.22149	0.0017603
ABCD3	CAPZA1	0.36835	1.0061e-07
ABCD3	CBX3	0.19665	0.0056117
ABCD3	CD47	0.20011	0.0048122
ABCD3	CLIC4	0.33789	1.1985e-06
ABCD3	CNOT7	0.19688	0.005554
ABCD3	CPNE3	0.2364	0.00082445
ABCD3	CUL3	0.31968	4.6711e-06
ABCD3	CUL5	0.21338	0.0026073
ABCD3	DHFR	0.20869	0.0032504
ABCD3	DNM1L	0.33309	1.7297e-06
ABCD3	EDNRB	0.3056	1.2601e-05
ABCD3	EPS15	0.28882	3.8534e-05
ABCD3	ERLIN2	0.24032	0.00066993
ABCD3	F2R	0.30114	1.7075e-05
ABCD3	FAM82B	0.21693	0.0021993
ABCD3	FAM8A1	0.45296	2.3379e-11
ABCD3	FCHSD2	0.20553	0.003763
ABCD3	FMR1	0.46036	1.0011e-11
ABCD3	FNDC3A	0.18594	0.0088969
ABCD3	G3BP2	0.28117	6.2724e-05
ABCD3	GCA	0.23029	0.0011315
ABCD3	GMFB	0.36186	1.7431e-07
ABCD3	GSTM3	0.40706	2.9199e-09
ABCD3	GTF2H5	0.2225	0.0016748
ABCD3	HEATR1	0.35069	4.3679e-07
ABCD3	HS2ST1	0.29327	2.8838e-05
ABCD3	HSDL2	0.36357	1.5099e-07
ABCD3	ICMT	0.19867	0.0051323
ABCD3	IMPA1	0.26482	0.00016946
ABCD3	INSIG2	0.24131	0.00063554
ABCD3	JAK1	0.38251	2.9058e-08
ABCD3	JOSD1	0.34479	6.9936e-07
ABCD3	KIAA0494	0.20539	0.0037864
ABCD3	LAMP2	0.21857	0.002031
ABCD3	LBR	0.32377	3.4656e-06
ABCD3	LMO4	0.28025	6.6433e-05
ABCD3	LRPPRC	0.3252	3.1198e-06
ABCD3	MACF1	0.19516	0.0059924
ABCD3	MAP4K3	0.29377	2.7907e-05
ABCD3	MEX3C	0.19423	0.0062403
ABCD3	MKL2	0.18537	0.0091104
ABCD3	MTMR2	0.24469	0.00052961
ABCD3	MYO10	0.24666	0.00047556
ABCD3	NARG2	0.29848	2.0422e-05
ABCD3	NRAS	0.29852	2.0361e-05
ABCD3	NRIP1	0.23384	0.00094244
ABCD3	NUP153	0.29021	3.5223e-05
ABCD3	OXR1	0.31176	8.211e-06
ABCD3	PEX19	0.20249	0.0043226
ABCD3	PIGK	0.25505	0.00029796
ABCD3	PNRC2	0.26146	0.00020633
ABCD3	POLD3	0.31504	6.5112e-06
ABCD3	POLI	0.21543	0.0023642
ABCD3	PPP1CB	0.18579	0.0089536
ABCD3	PPP1R12A	0.26693	0.00014958
ABCD3	PPP3CA	0.29081	3.387e-05
ABCD3	PRKACB	0.28116	6.2778e-05
ABCD3	PRNP	0.22966	0.0011687
ABCD3	PSEN1	0.25774	0.00025572
ABCD3	PTP4A1	0.20959	0.003118
ABCD3	RAB11A	0.32279	3.7258e-06
ABCD3	RAB1A	0.25363	0.00032287
ABCD3	RAB3GAP2	0.22047	0.0018515
ABCD3	RBM12	0.24887	0.00042107
ABCD3	RBM3	0.19114	0.0071328
ABCD3	RER1	0.22763	0.0012958
ABCD3	RNF138	0.38134	3.2286e-08
ABCD3	ROCK1	0.18967	0.0075954
ABCD3	RSRC2	0.23577	0.00085205
ABCD3	S100PBP	0.19603	0.0057673
ABCD3	SACM1L	0.22319	0.0016186
ABCD3	SAR1B	0.30645	1.1887e-05
ABCD3	SC4MOL	0.19513	0.0059991
ABCD3	SEC22B	0.26502	0.00016754
ABCD3	SERBP1	0.20299	0.0042254
ABCD3	SERINC3	0.19709	0.0055035
ABCD3	SF3A1	0.2122	0.0027574
ABCD3	SLC25A32	0.28186	6.0055e-05
ABCD3	SLMO2	0.20242	0.0043352
ABCD3	SLTM	0.2541	0.00031443
ABCD3	SMAD2	0.32101	4.2397e-06
ABCD3	SNX6	0.29464	2.6361e-05
ABCD3	STAMBP	0.21562	0.0023421
ABCD3	STK24	0.18365	0.0097866
ABCD3	STX12	0.20016	0.0048
ABCD3	TAF2	0.35227	3.8444e-07
ABCD3	TARDBP	0.2069	0.0035334
ABCD3	TIMP3	0.30715	1.1324e-05
ABCD3	TMCO1	0.30444	1.3647e-05
ABCD3	TMED5	0.40138	5.0506e-09
ABCD3	TMEM135	0.36467	1.3768e-07
ABCD3	TMEM30A	0.20533	0.0037972
ABCD3	TPD52	0.23901	0.00071833
ABCD3	TRAM1	0.19073	0.0072594
ABCD3	TSN	0.21295	0.0026614
ABCD3	TSPYL1	0.27261	0.00010637
ABCD3	TWF1	0.24399	0.00055013
ABCD3	UBE4A	0.46613	5.0919e-12
ABCD3	USP33	0.37821	4.265e-08
ABCD3	USP9X	0.38769	1.8178e-08
ABCD3	UTP14C	0.18812	0.0081161
ABCD3	VAMP3	0.24637	0.00048325
ABCD3	VAPA	0.21565	0.002339
ABCD3	VAPB	0.21411	0.0025176
ABCD3	VPS26A	0.22453	0.0015139
ABCD3	WASF3	0.26345	0.00018363
ABCD3	WDR47	0.18441	0.009481
ABCD3	YES1	0.24064	0.00065862
ABCD3	ZBTB11	0.18363	0.0097956
ABCD3	ZDHHC6	0.38425	2.4853e-08
ABCD3	ZMYM4	0.19857	0.0051533
ABCD3	ZNF146	0.25025	0.00039006
ABCD3	ZWINT	0.23808	0.00075474
ABCE1	MARCH6	0.31337	7.3341e-06
ABCE1	MARCH7	0.21482	0.0024339
ABCE1	SEPT11	0.31368	7.1715e-06
ABCE1	ABI1	0.56162	9.0472e-18
ABCE1	ACACA	0.21162	0.002834
ABCE1	ACADM	0.41057	2.069e-09
ABCE1	ACTR2	0.25994	0.00022526
ABCE1	AGK	0.55697	1.908e-17
ABCE1	AGL	0.21466	0.0024525
ABCE1	AGPAT5	0.62081	2.2269e-22
ABCE1	ALG6	0.20374	0.0040845
ABCE1	ALG9	0.19923	0.0050049
ABCE1	ALKBH1	0.2792	7.0947e-05
ABCE1	ANKRD17	0.32467	3.244e-06
ABCE1	AP3M2	0.24995	0.0003967
ABCE1	APPL1	0.55082	5.028e-17
ABCE1	ARCN1	0.3064	1.1925e-05
ABCE1	ARF6	0.19405	0.0062902
ABCE1	ATF1	0.55043	5.3362e-17
ABCE1	ATG5	0.42201	6.5574e-10
ABCE1	ATRX	0.3061	1.2178e-05
ABCE1	BAG5	0.43983	1.0023e-10
ABCE1	BDH2	0.30936	9.712e-06
ABCE1	BUB3	0.21784	0.002104
ABCE1	BZW1	0.37339	6.5139e-08
ABCE1	C1orf9	0.26404	0.00017748
ABCE1	C20orf11	0.341	9.4128e-07
ABCE1	C5orf13	0.19738	0.0054327
ABCE1	C5orf22	0.39473	9.475e-09
ABCE1	C6orf62	0.49153	2.2289e-13
ABCE1	C7orf42	0.22452	0.0015152
ABCE1	CACYBP	0.43594	1.5247e-10
ABCE1	CALU	0.25257	0.00034281
ABCE1	CAND1	0.7131	6.6706e-32
ABCE1	CAPRIN1	0.68659	8.3493e-29
ABCE1	CASP3	0.26665	0.00015211
ABCE1	CBFB	0.27786	7.7077e-05
ABCE1	CBX5	0.20064	0.004699
ABCE1	CCND2	0.25416	0.00031336
ABCE1	CD59	0.32738	2.655e-06
ABCE1	CENPF	0.21798	0.0020902
ABCE1	CEP170	0.19176	0.0069457
ABCE1	CEP57	0.33984	1.0301e-06
ABCE1	CEP68	0.34991	4.6483e-07
ABCE1	CHD1	0.18397	0.0096562
ABCE1	CHD9	0.19641	0.0056711
ABCE1	CHORDC1	0.4508	2.9829e-11
ABCE1	CIAPIN1	0.32253	3.7949e-06
ABCE1	CKAP2	0.54567	1.1149e-16
ABCE1	CLASP2	0.21341	0.0026028
ABCE1	CLDND1	0.36589	1.2409e-07
ABCE1	CLIC4	0.27821	7.544e-05
ABCE1	COIL	0.47246	2.3918e-12
ABCE1	COPS2	0.398	6.9644e-09
ABCE1	CPNE3	0.19704	0.0055155
ABCE1	CPSF6	0.22512	0.0014698
ABCE1	CSDE1	0.41125	1.935e-09
ABCE1	CSNK1A1	0.20707	0.0035048
ABCE1	DAP3	0.37625	5.0694e-08
ABCE1	DARS	0.38597	2.1261e-08
ABCE1	DBF4	0.32113	4.2052e-06
ABCE1	DCP1A	0.24006	0.00067942
ABCE1	DDX21	0.43306	2.0728e-10
ABCE1	DERL1	0.35797	2.4111e-07
ABCE1	DFFA	0.24772	0.00044859
ABCE1	DNAJA2	0.37091	8.0755e-08
ABCE1	DPY19L4	0.34418	7.3354e-07
ABCE1	EHBP1	0.51973	5.0356e-15
ABCE1	EIF2S1	0.57533	9.3452e-19
ABCE1	EIF2S2	0.49557	1.3222e-13
ABCE1	EIF3A	0.2262	0.0013924
ABCE1	EIF3J	0.61888	3.2603e-22
ABCE1	ENY2	0.27518	9.0964e-05
ABCE1	ETF1	0.34957	4.7772e-07
ABCE1	FAM115A	0.20261	0.0042982
ABCE1	FAM60A	0.58754	1.1308e-19
ABCE1	FBXO21	0.23543	0.00086755
ABCE1	FBXO28	0.36591	1.2389e-07
ABCE1	FBXO34	0.33894	1.1051e-06
ABCE1	FBXW11	0.49239	1.997e-13
ABCE1	FCHSD2	0.18778	0.0082314
ABCE1	FDX1	0.24859	0.00042764
ABCE1	FNDC3A	0.41223	1.756e-09
ABCE1	FUS	0.27455	9.4518e-05
ABCE1	FXR1	0.36127	1.8321e-07
ABCE1	FZD7	0.1843	0.0095263
ABCE1	G3BP2	0.46741	4.3779e-12
ABCE1	GALNT7	0.49036	2.5899e-13
ABCE1	GCLM	0.18641	0.008721
ABCE1	GGPS1	0.36175	1.7593e-07
ABCE1	GINS1	0.27896	7.2003e-05
ABCE1	GOLPH3L	0.37447	5.9243e-08
ABCE1	GRSF1	0.58389	2.1464e-19
ABCE1	GSK3B	0.44207	7.8535e-11
ABCE1	GTF2E1	0.3404	9.8633e-07
ABCE1	HEATR1	0.23096	0.0010932
ABCE1	HELZ	0.21756	0.002133
ABCE1	HERC2	0.28676	4.3991e-05
ABCE1	HMGCR	0.32277	3.7306e-06
ABCE1	HNRNPC	0.58547	1.6291e-19
ABCE1	HS2ST1	0.65832	7.5918e-26
ABCE1	IMPA1	0.49164	2.1984e-13
ABCE1	INSIG2	0.40224	4.654e-09
ABCE1	ISOC1	0.28786	4.0992e-05
ABCE1	ITFG1	0.36852	9.9187e-08
ABCE1	KCTD3	0.38198	3.0484e-08
ABCE1	KIAA0494	0.1898	0.0075533
ABCE1	KLHL9	0.50858	2.351e-14
ABCE1	KPNA1	0.21798	0.0020899
ABCE1	KPNA3	0.42417	5.2502e-10
ABCE1	LANCL1	0.40917	2.3756e-09
ABCE1	LARS	0.23001	0.0011479
ABCE1	LHFPL2	0.20626	0.0036384
ABCE1	LRPPRC	0.43929	1.0626e-10
ABCE1	LRRC40	0.43459	1.7614e-10
ABCE1	LSM5	0.18431	0.0095235
ABCE1	LYRM1	0.2071	0.0035
ABCE1	MAPK6	0.53767	3.7401e-16
ABCE1	MAT2B	0.58043	3.9118e-19
ABCE1	MCTS1	0.25974	0.00022786
ABCE1	MED17	0.49209	2.0739e-13
ABCE1	MINPP1	0.24652	0.00047915
ABCE1	MKL2	0.34572	6.4968e-07
ABCE1	MLF1IP	0.30116	1.705e-05
ABCE1	MMD	0.18332	0.0099229
ABCE1	MOBKL3	0.52682	1.8352e-15
ABCE1	MOSPD1	0.22807	0.0012668
ABCE1	MRPL24	0.2658	0.00015997
ABCE1	MRPS16	0.25488	0.00030087
ABCE1	MRPS18B	0.2093	0.0031602
ABCE1	MRTO4	0.23032	0.0011299
ABCE1	MTMR2	0.55772	1.6933e-17
ABCE1	MTMR4	0.22496	0.0014818
ABCE1	NAP1L1	0.28748	4.2006e-05
ABCE1	NDUFA10	0.20026	0.0047795
ABCE1	NRAS	0.27651	8.3813e-05
ABCE1	NUP153	0.48741	3.769e-13
ABCE1	NXT2	0.2122	0.0027567
ABCE1	OPA1	0.38832	1.7149e-08
ABCE1	OSBP	0.28635	4.5171e-05
ABCE1	OSBPL9	0.44466	5.9072e-11
ABCE1	OXR1	0.35755	2.4949e-07
ABCE1	PAICS	0.55659	2.0263e-17
ABCE1	PAPOLA	0.44785	4.1485e-11
ABCE1	PARP1	0.59406	3.5333e-20
ABCE1	PCNP	0.59257	4.6135e-20
ABCE1	PCYOX1	0.19361	0.0064101
ABCE1	PGRMC2	0.5356	5.0834e-16
ABCE1	PHF20	0.2199	0.0019037
ABCE1	PIGK	0.33057	2.0924e-06
ABCE1	PIK3R1	0.28633	4.5225e-05
ABCE1	PJA2	0.23906	0.00071661
ABCE1	PLSCR4	0.19737	0.0054361
ABCE1	POLD3	0.2573	0.0002622
ABCE1	PPM1D	0.47129	2.7533e-12
ABCE1	PPP1R12A	0.18924	0.0077359
ABCE1	PPP2R2A	0.24082	0.0006522
ABCE1	PPP2R5E	0.23052	0.0011184
ABCE1	PPP3CA	0.20086	0.0046528
ABCE1	PREPL	0.43596	1.5211e-10
ABCE1	PRKACB	0.50409	4.3e-14
ABCE1	PRPF4	0.48337	6.2638e-13
ABCE1	PRPF40A	0.22546	0.0014452
ABCE1	PRRC1	0.49587	1.2715e-13
ABCE1	PSMA5	0.29813	2.0905e-05
ABCE1	PSMD5	0.41018	2.1514e-09
ABCE1	PTCD3	0.44233	7.6278e-11
ABCE1	PTDSS1	0.18813	0.0081096
ABCE1	PTP4A1	0.23158	0.0010591
ABCE1	RAB21	0.46424	6.3666e-12
ABCE1	RAB22A	0.3552	3.026e-07
ABCE1	RAD23B	0.43633	1.4617e-10
ABCE1	RALA	0.1928	0.0066389
ABCE1	RALBP1	0.32151	4.0884e-06
ABCE1	RANBP2	0.32047	4.4096e-06
ABCE1	RANBP6	0.39311	1.1023e-08
ABCE1	RANBP9	0.33082	2.0539e-06
ABCE1	RB1CC1	0.41298	1.63e-09
ABCE1	RBM12	0.54576	1.0988e-16
ABCE1	RBM25	0.24533	0.00051138
ABCE1	RBM8A	0.42935	3.0645e-10
ABCE1	RCN1	0.20218	0.0043838
ABCE1	RDX	0.39278	1.1363e-08
ABCE1	RFK	0.3994	6.1013e-09
ABCE1	RNF138	0.62031	2.4587e-22
ABCE1	RNF38	0.19812	0.0052572
ABCE1	RNF4	0.34512	6.8158e-07
ABCE1	RPA1	0.23759	0.00077452
ABCE1	RPP30	0.42634	4.1971e-10
ABCE1	RSBN1	0.36069	1.923e-07
ABCE1	RSL1D1	0.47195	2.545e-12
ABCE1	RTCD1	0.5333	7.1415e-16
ABCE1	SACM1L	0.29816	2.0871e-05
ABCE1	SAP18	0.36999	8.7413e-08
ABCE1	SCAMP1	0.47208	2.5034e-12
ABCE1	SEC63	0.373	6.7364e-08
ABCE1	SEH1L	0.57174	1.7107e-18
ABCE1	SELT	0.49599	1.2532e-13
ABCE1	SEPHS1	0.48041	9.0572e-13
ABCE1	SERBP1	0.69026	3.2583e-29
ABCE1	SH3GLB1	0.20547	0.0037738
ABCE1	SHOC2	0.38153	3.172e-08
ABCE1	SLC16A1	0.52154	3.8981e-15
ABCE1	SLC35A5	0.26411	0.00017666
ABCE1	SLC38A1	0.18525	0.0091582
ABCE1	SLMO2	0.58813	1.0198e-19
ABCE1	SMAD4	0.68255	2.316e-28
ABCE1	SMARCE1	0.54575	1.1005e-16
ABCE1	SMYD2	0.19246	0.0067393
ABCE1	SNRK	0.23241	0.0010147
ABCE1	SNRPD3	0.38322	2.7249e-08
ABCE1	SNX4	0.27315	0.00010296
ABCE1	SNX5	0.26614	0.00015676
ABCE1	SPG20	0.53947	2.8562e-16
ABCE1	SRP72	0.65111	3.8463e-25
ABCE1	SRPRB	0.25	0.00039559
ABCE1	STAG2	0.27637	8.4526e-05
ABCE1	STOM	0.19672	0.005594
ABCE1	SUMO1	0.29321	2.8959e-05
ABCE1	SWAP70	0.20594	0.0036921
ABCE1	TAF2	0.36371	1.4922e-07
ABCE1	TAOK3	0.2256	0.0014351
ABCE1	TBC1D15	0.39629	8.184e-09
ABCE1	TIA1	0.26825	0.00013831
ABCE1	TM9SF3	0.60066	1.0572e-20
ABCE1	TMCO1	0.34679	5.9689e-07
ABCE1	TMEM106B	0.27762	7.8225e-05
ABCE1	TMEM135	0.50761	2.6793e-14
ABCE1	TNKS2	0.33681	1.3024e-06
ABCE1	TOPORS	0.54125	2.1848e-16
ABCE1	TRAM1	0.39567	8.6747e-09
ABCE1	TRIM33	0.19793	0.0053027
ABCE1	TSN	0.57752	6.4389e-19
ABCE1	TTC19	0.23588	0.00084716
ABCE1	UBE2G1	0.37091	8.0739e-08
ABCE1	UBE2L6	0.36024	1.9966e-07
ABCE1	UBE2W	0.26131	0.00020809
ABCE1	UBE3A	0.27861	7.3574e-05
ABCE1	UFM1	0.22303	0.0016311
ABCE1	UQCRB	0.28123	6.247e-05
ABCE1	UTP14C	0.35629	2.7682e-07
ABCE1	VEZF1	0.21558	0.0023464
ABCE1	VPS26A	0.37664	4.8977e-08
ABCE1	WDR73	0.25297	0.00033504
ABCE1	WEE1	0.42211	6.4891e-10
ABCE1	WRB	0.44223	7.7129e-11
ABCE1	YES1	0.25347	0.00032592
ABCE1	YME1L1	0.41198	1.8005e-09
ABCE1	YRDC	0.19124	0.0071023
ABCE1	YTHDC1	0.3403	9.9448e-07
ABCE1	YTHDF3	0.27026	0.00012257
ABCE1	ZMPSTE24	0.31748	5.4732e-06
ABCE1	ZMYM4	0.42594	4.3711e-10
ABCE1	ZNF140	0.42988	2.8972e-10
ABCE1	ZNF195	0.4084	2.5613e-09
ABCE1	ZNF43	0.47864	1.1259e-12
ABCE1	ZNF665	0.48697	3.9862e-13
ABCE1	ZZZ3	0.64729	8.9299e-25
ABCF1	AP3S2	0.22365	0.001582
ABCF1	BCL7B	0.20994	0.0030665
ABCF1	CNP	0.2701	0.00012379
ABCF1	GINS1	0.31509	6.4904e-06
ABCF1	GPI	0.25162	0.00036144
ABCF1	LARP1	0.25155	0.00036293
ABCF1	MGLL	0.19807	0.0052689
ABCF1	NUDT4	0.32903	2.349e-06
ABCF1	QKI	0.20617	0.0036532
ABCF1	SAR1B	0.30795	1.0717e-05
ABCF1	SEC63	0.23357	0.00095586
ABCF1	SLC1A4	0.24086	0.00065108
ABCF1	SSR3	0.35404	3.3283e-07
ABCF1	VAPA	0.29311	2.9149e-05
ABCF1	WDR26	0.23652	0.00081948
ABCF1	WNK1	0.28795	4.0759e-05
ABCG2	ADIPOR2	0.25022	0.00039081
ABCG2	ATP6V1D	0.47055	3.0115e-12
ABCG2	BPGM	0.69362	1.3578e-29
ABCG2	C17orf63	0.21214	0.002765
ABCG2	C1orf9	0.27164	0.00011282
ABCG2	C5orf22	0.21723	0.0021677
ABCG2	CAPRIN2	0.62274	1.515e-22
ABCG2	CARHSP1	0.26421	0.00017571
ABCG2	CELSR2	0.2642	0.00017582
ABCG2	CENPF	0.37992	3.662e-08
ABCG2	CIAPIN1	0.23987	0.00068609
ABCG2	CKAP2	0.33105	2.0186e-06
ABCG2	CORO1C	0.18731	0.0083991
ABCG2	DAG1	0.30776	1.0855e-05
ABCG2	DNAJA2	0.21435	0.0024898
ABCG2	EIF2AK1	0.77185	3.273e-40
ABCG2	FAM102A	0.28926	3.7465e-05
ABCG2	FBXO21	0.24499	0.00052086
ABCG2	FBXO9	0.29298	2.9408e-05
ABCG2	FNBP1L	0.26134	0.00020775
ABCG2	IGFBP3	0.26358	0.00018229
ABCG2	IRF9	0.2968	2.2848e-05
ABCG2	KIAA0232	0.3268	2.772e-06
ABCG2	KIAA0317	0.40738	2.8291e-09
ABCG2	KIAA0355	0.30109	1.7139e-05
ABCG2	KPNA2	0.18601	0.0088702
ABCG2	KPNA3	0.28807	4.0442e-05
ABCG2	LIMCH1	0.21732	0.0021584
ABCG2	MAP1LC3B	0.26953	0.00012807
ABCG2	MFHAS1	0.8093	6.1445e-47
ABCG2	MFN2	0.43075	2.6463e-10
ABCG2	MKNK2	0.2247	0.001501
ABCG2	MKRN1	0.54903	6.6371e-17
ABCG2	MOSPD1	0.84736	1.6774e-55
ABCG2	NAV2	0.24019	0.00067475
ABCG2	NDEL1	0.4211	7.1979e-10
ABCG2	PBK	0.59682	2.1381e-20
ABCG2	PDE4B	0.20508	0.003841
ABCG2	PKIA	0.23767	0.00077117
ABCG2	PLSCR4	0.37607	5.1498e-08
ABCG2	POU3F2	0.31191	8.1279e-06
ABCG2	PSMF1	0.72823	7.8268e-34
ABCG2	PTK2	0.21813	0.0020749
ABCG2	PTPN4	0.24543	0.00050875
ABCG2	PTPRK	0.27942	6.9975e-05
ABCG2	RACGAP1	0.25756	0.00025831
ABCG2	RAD23B	0.39692	7.7153e-09
ABCG2	RNF11	0.5298	1.1927e-15
ABCG2	RNF40	0.29965	1.8881e-05
ABCG2	SLC11A2	0.41654	1.1418e-09
ABCG2	TMEM9B	0.25124	0.00036925
ABCG2	TMOD1	0.69868	3.5521e-30
ABCG2	TOPORS	0.29712	2.2365e-05
ABCG2	TPCN1	0.20205	0.0044094
ABCG2	UBAP1	0.53748	3.8427e-16
ABCG2	WFS1	0.21055	0.0029808
ABCG2	WNK1	0.69304	1.5811e-29
ABHD10	BTBD3	0.24543	0.00050875
ABHD10	DDX17	0.22692	0.0013426
ABHD10	G3BP2	0.41538	1.283e-09
ABHD10	GCC2	0.30228	1.5812e-05
ABHD10	HNRNPC	0.39315	1.0988e-08
ABHD10	LRPPRC	0.36137	1.8169e-07
ABHD10	M6PR	0.19107	0.0071551
ABHD10	NBN	0.40532	3.4554e-09
ABHD10	VGLL4	0.37176	7.5011e-08
ABHD11	AP3S2	0.27161	0.00011303
ABHD11	ARHGAP29	0.33905	1.0953e-06
ABHD11	ARHGEF3	0.20691	0.0035317
ABHD11	ASTN1	0.23908	0.00071576
ABHD11	ATP1A2	0.19778	0.0053385
ABHD11	C17orf62	0.24779	0.00044698
ABHD11	C21orf62	0.49674	1.1353e-13
ABHD11	CES2	0.3976	7.2385e-09
ABHD11	CIAO1	0.29163	3.2106e-05
ABHD11	CROT	0.24027	0.00067186
ABHD11	CXCL14	0.31818	5.2037e-06
ABHD11	DCLK1	0.38931	1.567e-08
ABHD11	DVL3	0.22488	0.0014881
ABHD11	HABP4	0.46157	8.6982e-12
ABHD11	HEG1	0.21021	0.003028
ABHD11	KIF13B	0.22208	0.0017097
ABHD11	KIF1B	0.18748	0.0083372
ABHD11	KIF3B	0.42693	3.9452e-10
ABHD11	LIMCH1	0.21323	0.0026264
ABHD11	LMO3	0.35976	2.0777e-07
ABHD11	LSAMP	0.18498	0.0092605
ABHD11	LYRM2	0.20846	0.0032867
ABHD11	MCAM	0.22977	0.0011623
ABHD11	MEGF9	0.18534	0.0091205
ABHD11	MFN2	0.3145	6.7656e-06
ABHD11	MRTO4	0.20956	0.0031219
ABHD11	MYO10	0.21994	0.0018995
ABHD11	NR2E1	0.20946	0.0031368
ABHD11	PAF1	0.54958	6.0945e-17
ABHD11	PARVA	0.59131	5.7849e-20
ABHD11	PAX6	0.22301	0.0016332
ABHD11	PBK	0.24763	0.00045093
ABHD11	PBX3	0.18473	0.009359
ABHD11	SLC1A2	0.4352	1.6488e-10
ABHD11	SLC25A4	0.48954	2.8752e-13
ABHD11	SLC25A44	0.20359	0.004112
ABHD11	SLC31A1	0.30994	9.3272e-06
ABHD11	SLC4A4	0.19554	0.0058926
ABHD11	SOBP	0.59787	1.7643e-20
ABHD11	SOX11	0.19554	0.0058928
ABHD11	SPRY4	0.53708	4.0826e-16
ABHD11	TCTA	0.45111	2.8801e-11
ABHD11	THBS2	0.3507	4.3647e-07
ABHD11	TMEM100	0.23124	0.0010777
ABHD11	TRIOBP	0.27437	9.5555e-05
ABHD11	USP34	0.26669	0.00015174
ABHD11	ZIC1	0.19687	0.005557
ABHD11	ZNF532	0.27377	9.913e-05
ABHD3	CD302	0.2594	0.00023236
ABHD3	GLIPR1	0.31586	6.1428e-06
ABHD3	MTMR6	0.3425	8.3718e-07
ABHD3	PSEN1	0.25237	0.00034657
ABHD3	PYROXD1	0.24887	0.00042109
ABHD3	RAB1A	0.24664	0.00047604
ABHD3	RASSF2	0.26575	0.00016047
ABHD3	SELT	0.26759	0.00014383
ABHD3	USP33	0.19337	0.0064767
ABHD3	ZBTB38	0.23437	0.00091668
ABHD3	ZCCHC8	0.2361	0.00083769
ABHD4	ALDH7A1	0.1925	0.0067283
ABHD4	CANX	0.21632	0.0022652
ABHD4	CDS2	0.20172	0.0044755
ABHD4	CORO2B	0.28464	5.0387e-05
ABHD4	CRTC3	0.25015	0.00039227
ABHD4	CTDSP2	0.397	7.6585e-09
ABHD4	ELMO1	0.22736	0.0013136
ABHD4	GATAD2A	0.21606	0.0022935
ABHD4	GNAI3	0.19137	0.0070633
ABHD4	KIAA0141	0.25902	0.00023762
ABHD4	LRP4	0.27544	8.9497e-05
ABHD4	MID1	0.1955	0.0059027
ABHD4	NDE1	0.3126	7.7418e-06
ABHD4	NR3C1	0.26282	0.00019062
ABHD4	RBM15B	0.24347	0.00056558
ABHD4	RBM3	0.23789	0.00076214
ABHD4	RNF44	0.25665	0.00027213
ABHD4	SETD1B	0.20576	0.0037229
ABHD4	SLC24A3	0.21468	0.0024506
ABHD4	SLC38A1	0.23636	0.00082601
ABHD4	TOB2	0.19434	0.0062089
ABHD4	UNC119B	0.29009	3.5511e-05
ABHD4	VAPB	0.26439	0.00017381
ABHD4	ZNF395	0.22505	0.0014751
ABI1	MARCH7	0.2826	5.7307e-05
ABI1	ACTR2	0.47023	3.128e-12
ABI1	ADIPOR2	0.26864	0.00013514
ABI1	AGPAT5	0.29574	2.4514e-05
ABI1	AKAP11	0.46322	7.172e-12
ABI1	ANKRD10	0.3315	1.9509e-06
ABI1	ANKRD49	0.21957	0.0019347
ABI1	AP2B1	0.24733	0.00045839
ABI1	APP	0.2005	0.0047279
ABI1	APPBP2	0.31292	7.5671e-06
ABI1	APPL1	0.45463	1.9329e-11
ABI1	ARCN1	0.32784	2.5666e-06
ABI1	ARF6	0.26883	0.00013359
ABI1	ARHGAP12	0.1943	0.0062217
ABI1	ARHGAP5	0.19275	0.0066552
ABI1	ASXL2	0.1984	0.0051933
ABI1	ATF1	0.50364	4.5671e-14
ABI1	ATG5	0.24964	0.00040351
ABI1	ATP10D	0.20846	0.0032866
ABI1	ATP6V1A	0.25468	0.00030425
ABI1	ATP6V1B2	0.22886	0.001217
ABI1	BAG5	0.18517	0.0091855
ABI1	BCLAF1	0.30175	1.639e-05
ABI1	BECN1	0.25099	0.00037442
ABI1	BET1	0.3245	3.2865e-06
ABI1	BZW1	0.42903	3.1698e-10
ABI1	C11orf57	0.37129	7.8127e-08
ABI1	C11orf58	0.41686	1.1064e-09
ABI1	C1orf27	0.18526	0.0091533
ABI1	C20orf11	0.2763	8.4899e-05
ABI1	C20orf111	0.24231	0.0006023
ABI1	C7orf42	0.27179	0.00011177
ABI1	C9orf82	0.31932	4.7931e-06
ABI1	CAND1	0.58467	1.8744e-19
ABI1	CAPRIN1	0.51001	1.9332e-14
ABI1	CAPZA2	0.46234	7.9496e-12
ABI1	CASD1	0.38109	3.2989e-08
ABI1	CCND2	0.22372	0.0015768
ABI1	CD46	0.34912	4.954e-07
ABI1	CDC42	0.26254	0.0001937
ABI1	CDKN2AIP	0.32817	2.5046e-06
ABI1	CDYL	0.36238	1.67e-07
ABI1	CHD1	0.38739	1.8677e-08
ABI1	CHMP1B	0.52649	1.9245e-15
ABI1	CHMP2B	0.33513	1.4814e-06
ABI1	CNIH	0.30083	1.7438e-05
ABI1	CNOT7	0.18662	0.0086453
ABI1	CNOT8	0.57156	1.7631e-18
ABI1	COPS2	0.30381	1.4247e-05
ABI1	COQ10B	0.31514	6.4673e-06
ABI1	COX11	0.31563	6.2436e-06
ABI1	CREBL2	0.24847	0.00043044
ABI1	CRIM1	0.22446	0.0015195
ABI1	CRLF3	0.3576	2.4849e-07
ABI1	CRNKL1	0.4623	7.9831e-12
ABI1	CSDE1	0.45292	2.3483e-11
ABI1	CTCF	0.35973	2.0825e-07
ABI1	CTR9	0.39088	1.3555e-08
ABI1	CTSO	0.26709	0.00014818
ABI1	CUL3	0.38871	1.6551e-08
ABI1	CUL4A	0.25333	0.00032848
ABI1	CUL5	0.32623	2.8911e-06
ABI1	DAP3	0.25809	0.00025061
ABI1	DDX21	0.28878	3.8654e-05
ABI1	DDX3X	0.25342	0.00032677
ABI1	DEK	0.35634	2.7578e-07
ABI1	DERL1	0.30611	1.2169e-05
ABI1	DLD	0.47	3.2137e-12
ABI1	DNAJB14	0.2121	0.0027699
ABI1	DNAJB6	0.21308	0.0026442
ABI1	DR1	0.53179	8.9145e-16
ABI1	EID1	0.33639	1.3452e-06
ABI1	EIF1AX	0.20359	0.0041114
ABI1	EIF2S1	0.20658	0.0035855
ABI1	EIF2S2	0.30008	1.8347e-05
ABI1	ELAVL1	0.24457	0.000533
ABI1	EPS15	0.45519	1.8144e-11
ABI1	ERBB2IP	0.26205	0.00019932
ABI1	ETF1	0.3345	1.5538e-06
ABI1	FAM60A	0.28085	6.4002e-05
ABI1	FAM82B	0.18781	0.0082208
ABI1	FBXO21	0.22039	0.0018587
ABI1	FBXO28	0.33591	1.3957e-06
ABI1	FBXO34	0.36182	1.7496e-07
ABI1	FBXW11	0.3969	7.7287e-09
ABI1	FBXW2	0.27627	8.5034e-05
ABI1	FDX1	0.27578	8.7631e-05
ABI1	FEM1C	0.45457	1.9458e-11
ABI1	FMR1	0.25255	0.00034318
ABI1	FNDC3A	0.43747	1.2927e-10
ABI1	FXR1	0.36007	2.0248e-07
ABI1	G3BP2	0.35477	3.1345e-07
ABI1	GBAS	0.42008	7.986e-10
ABI1	GMFB	0.19494	0.0060498
ABI1	GOLPH3	0.2694	0.00012907
ABI1	GPBP1L1	0.25199	0.00035404
ABI1	GRSF1	0.41536	1.2857e-09
ABI1	GSK3B	0.50551	3.5549e-14
ABI1	GTF2E1	0.20468	0.0039128
ABI1	GTF2H1	0.25492	0.00030021
ABI1	HECA	0.24351	0.00056439
ABI1	HMGCR	0.22778	0.0012859
ABI1	HPS5	0.19801	0.0052844
ABI1	HS2ST1	0.46499	5.8291e-12
ABI1	HSD17B11	0.32935	2.2923e-06
ABI1	IDH3A	0.3443	7.2676e-07
ABI1	IFIT5	0.31468	6.6808e-06
ABI1	IMPA1	0.26257	0.00019341
ABI1	INSIG2	0.28068	6.4668e-05
ABI1	KIAA0494	0.26271	0.00019186
ABI1	KIF5B	0.391	1.3401e-08
ABI1	KLHL9	0.30039	1.7958e-05
ABI1	KPNA3	0.38034	3.5301e-08
ABI1	LEMD3	0.30117	1.7046e-05
ABI1	LHFPL2	0.23571	0.00085468
ABI1	LRRC8D	0.41028	2.1302e-09
ABI1	LSM12	0.35607	2.8189e-07
ABI1	LSM14A	0.43487	1.7082e-10
ABI1	MACF1	0.19689	0.0055522
ABI1	MAP1LC3B	0.40402	3.9212e-09
ABI1	MAPK1	0.28706	4.3153e-05
ABI1	MAPRE1	0.21216	0.0027628
ABI1	MED4	0.24995	0.00039669
ABI1	MOBKL3	0.49479	1.4636e-13
ABI1	MRFAP1L1	0.40772	2.7368e-09
ABI1	MRPL35	0.30867	1.0195e-05
ABI1	MTMR2	0.31467	6.6856e-06
ABI1	NAP1L1	0.2068	0.0035495
ABI1	NARG2	0.29175	3.1871e-05
ABI1	NBN	0.28159	6.1084e-05
ABI1	NCOR1	0.33257	1.7991e-06
ABI1	NRAS	0.34625	6.2315e-07
ABI1	OPA1	0.28521	4.8576e-05
ABI1	OSBP	0.36021	2.0009e-07
ABI1	OSBPL8	0.22037	0.0018606
ABI1	OXR1	0.39414	1.0013e-08
ABI1	OXSR1	0.39099	1.3421e-08
ABI1	PAFAH1B1	0.32816	2.5066e-06
ABI1	PAPOLA	0.33436	1.5708e-06
ABI1	PARP1	0.32208	3.9218e-06
ABI1	PCM1	0.39258	1.158e-08
ABI1	PCNP	0.60857	2.4009e-21
ABI1	PDCD6IP	0.21774	0.0021145
ABI1	PEX3	0.19904	0.0050471
ABI1	PIGK	0.24098	0.00064661
ABI1	PIK3R1	0.37978	3.7097e-08
ABI1	PITPNB	0.36308	1.5745e-07
ABI1	PJA2	0.51748	6.8966e-15
ABI1	PKN2	0.27851	7.4066e-05
ABI1	PLEKHF2	0.53152	9.2787e-16
ABI1	PNRC1	0.21822	0.0020658
ABI1	PNRC2	0.39756	7.2613e-09
ABI1	PPM1D	0.20379	0.0040748
ABI1	PPP1R12A	0.21611	0.0022879
ABI1	PPP2R5E	0.3249	3.1907e-06
ABI1	PPP3CA	0.32825	2.4892e-06
ABI1	PREPL	0.39149	1.2811e-08
ABI1	PRKACB	0.29178	3.18e-05
ABI1	PSMD5	0.34182	8.8309e-07
ABI1	PTP4A1	0.29587	2.4293e-05
ABI1	PTPN4	0.21243	0.0027273
ABI1	PUM1	0.2335	0.00095894
ABI1	RAB21	0.55671	1.9862e-17
ABI1	RAB22A	0.4047	3.6713e-09
ABI1	RAD21	0.25177	0.00035846
ABI1	RAD23B	0.36323	1.5546e-07
ABI1	RALA	0.21167	0.0028276
ABI1	RANBP6	0.269	0.00013219
ABI1	RAP1A	0.19294	0.0066
ABI1	RAP1GDS1	0.28358	5.3872e-05
ABI1	RAP2A	0.2405	0.00066368
ABI1	RB1CC1	0.47591	1.574e-12
ABI1	RBM12	0.41221	1.7598e-09
ABI1	RBM7	0.51734	7.0376e-15
ABI1	RBM8A	0.28601	4.616e-05
ABI1	RFK	0.20561	0.0037484
ABI1	RIT1	0.53264	7.8678e-16
ABI1	RNF11	0.28052	6.5345e-05
ABI1	RNF138	0.51491	9.8603e-15
ABI1	RNF14	0.26128	0.00020852
ABI1	RNF38	0.37135	7.7702e-08
ABI1	RSBN1	0.38275	2.843e-08
ABI1	RSRC1	0.19112	0.0071396
ABI1	RTCD1	0.40689	2.969e-09
ABI1	SACM1L	0.2207	0.0018306
ABI1	SAP18	0.31008	9.2396e-06
ABI1	SEC23A	0.41506	1.3252e-09
ABI1	SEH1L	0.19585	0.0058119
ABI1	SELT	0.62327	1.3625e-22
ABI1	SEPHS1	0.27501	9.1873e-05
ABI1	SERBP1	0.26743	0.00014518
ABI1	SETX	0.23638	0.00082537
ABI1	SH3GLB1	0.34778	5.5135e-07
ABI1	SHOC2	0.67054	4.3795e-27
ABI1	SLC16A1	0.30164	1.651e-05
ABI1	SLC25A12	0.22423	0.001537
ABI1	SLC25A32	0.21429	0.0024964
ABI1	SLC35A5	0.30752	1.1037e-05
ABI1	SLC38A1	0.24776	0.00044777
ABI1	SMAD4	0.59478	3.1006e-20
ABI1	SMC6	0.3085	1.031e-05
ABI1	SNRK	0.38122	3.2619e-08
ABI1	SNX10	0.2265	0.0013715
ABI1	SNX19	0.18789	0.0081934
ABI1	SPG20	0.42085	7.3782e-10
ABI1	SPIN1	0.30493	1.3193e-05
ABI1	SPTLC1	0.18826	0.0080656
ABI1	SRP72	0.45005	3.2462e-11
ABI1	SRPK2	0.30116	1.7057e-05
ABI1	SSFA2	0.43942	1.0471e-10
ABI1	SSR1	0.22738	0.0013119
ABI1	STAG1	0.32744	2.644e-06
ABI1	STAG2	0.29629	2.3635e-05
ABI1	STAM	0.21314	0.0026365
ABI1	STK38L	0.3025	1.5574e-05
ABI1	SWAP70	0.44769	4.2248e-11
ABI1	SYPL1	0.53803	3.54e-16
ABI1	TBC1D15	0.34553	6.5983e-07
ABI1	TIPRL	0.28462	5.0438e-05
ABI1	TM9SF3	0.62134	2.0045e-22
ABI1	TMED5	0.37403	6.1556e-08
ABI1	TMEM123	0.53009	1.1425e-15
ABI1	TMEM135	0.30702	1.1426e-05
ABI1	TMEM30A	0.20709	0.003502
ABI1	TMEM9B	0.29455	2.6524e-05
ABI1	TNKS2	0.43746	1.2945e-10
ABI1	TOP1	0.22962	0.0011713
ABI1	TPM4	0.31013	9.2088e-06
ABI1	TRIM22	0.22329	0.0016105
ABI1	TRIM33	0.18877	0.0078927
ABI1	TWF1	0.40897	2.4214e-09
ABI1	UBE2B	0.20547	0.0037732
ABI1	UBE2G1	0.37064	8.2672e-08
ABI1	UBE2W	0.2334	0.00096403
ABI1	UBE3A	0.30532	1.2848e-05
ABI1	UBE4A	0.19517	0.0059883
ABI1	UBL3	0.52919	1.3032e-15
ABI1	UBR5	0.45202	2.6005e-11
ABI1	UFM1	0.33074	2.0659e-06
ABI1	UQCRB	0.22384	0.0015671
ABI1	USO1	0.45882	1.1963e-11
ABI1	USP25	0.27807	7.6074e-05
ABI1	USP8	0.20623	0.0036443
ABI1	VPS13C	0.20893	0.0032142
ABI1	VPS26A	0.2831	5.5557e-05
ABI1	YME1L1	0.41081	2.0207e-09
ABI1	YTHDC1	0.39593	8.4666e-09
ABI1	YTHDF3	0.29101	3.3443e-05
ABI1	ZMYM4	0.23565	0.00085738
ABI1	ZNF12	0.22127	0.00178
ABI1	ZNF195	0.22026	0.0018702
ABI1	ZNF43	0.41296	1.6334e-09
ABI1	ZNF665	0.32909	2.3381e-06
ABL1	MARCH6	0.19917	0.0050178
ABL1	ATP2C1	0.21156	0.0028418
ABL1	ATRX	0.23414	0.00092796
ABL1	BBS1	0.31974	4.6481e-06
ABL1	BDH2	0.30581	1.2419e-05
ABL1	BRD4	0.20599	0.0036838
ABL1	BTBD3	0.21371	0.0025662
ABL1	CAMLG	0.35356	3.462e-07
ABL1	CASC3	0.18483	0.0093167
ABL1	CBX5	0.2841	5.215e-05
ABL1	CCND2	0.19562	0.0058718
ABL1	CEP170	0.22197	0.0017192
ABL1	CHSY1	0.20919	0.0031769
ABL1	CLIP2	0.36303	1.5811e-07
ABL1	CNP	0.31925	4.8154e-06
ABL1	CORO2B	0.25918	0.0002354
ABL1	CREB3L2	0.1974	0.0054288
ABL1	CSNK1E	0.20753	0.0034318
ABL1	DBN1	0.33051	2.101e-06
ABL1	DCTD	0.29911	1.9582e-05
ABL1	DENR	0.20615	0.0036572
ABL1	DHX40	0.21561	0.0023441
ABL1	E2F3	0.21164	0.0028318
ABL1	E2F6	0.25463	0.00030525
ABL1	EFHC1	0.21554	0.002351
ABL1	EPM2AIP1	0.18502	0.0092451
ABL1	EXTL2	0.2305	0.0011196
ABL1	FADS2	0.2484	0.00043228
ABL1	FAM60A	0.39768	7.1833e-09
ABL1	GOLPH3L	0.28275	5.6785e-05
ABL1	HNRNPC	0.2208	0.0018209
ABL1	HYOU1	0.20896	0.0032112
ABL1	IPO9	0.27931	7.0459e-05
ABL1	KHSRP	0.3916	1.2684e-08
ABL1	LARP1	0.23437	0.00091675
ABL1	MAML1	0.21841	0.0020474
ABL1	MARK4	0.32932	2.2971e-06
ABL1	MRPL22	0.18475	0.0093481
ABL1	MRPS16	0.23764	0.00077256
ABL1	MRPS27	0.26085	0.0002137
ABL1	NBN	0.22694	0.0013413
ABL1	NDRG3	0.21287	0.0026713
ABL1	NONO	0.45481	1.8937e-11
ABL1	PGRMC2	0.34406	7.4103e-07
ABL1	PHC1	0.21079	0.0029462
ABL1	POGZ	0.25622	0.00027881
ABL1	POLDIP2	0.23968	0.00069321
ABL1	RALBP1	0.20116	0.0045908
ABL1	RALGDS	0.31993	4.5872e-06
ABL1	RALY	0.44709	4.513e-11
ABL1	RBBP4	0.22762	0.0012966
ABL1	RBM15B	0.32221	3.8845e-06
ABL1	RNF24	0.28193	5.9813e-05
ABL1	S100PBP	0.35489	3.1051e-07
ABL1	SERPINE1	0.21582	0.0023201
ABL1	SF3A1	0.22994	0.001152
ABL1	SHC1	0.18736	0.0083789
ABL1	SMCR7L	0.19616	0.0057352
ABL1	SORL1	0.19634	0.0056887
ABL1	SOX4	0.4284	3.3856e-10
ABL1	SPG7	0.31379	7.1166e-06
ABL1	STAM	0.23983	0.00068756
ABL1	TAGLN2	0.24313	0.00057615
ABL1	TARDBP	0.27936	7.0242e-05
ABL1	TSPYL4	0.4439	6.4209e-11
ABL1	TXLNA	0.31081	8.777e-06
ABL1	TXNRD1	0.20333	0.0041606
ABL1	UBR5	0.20835	0.0033026
ABL1	UTP14C	0.19285	0.006627
ABL1	VGLL4	0.35899	2.2142e-07
ABL1	ZHX2	0.19572	0.0058468
ABL1	ZMAT3	0.21126	0.0028827
ABL1	ZMIZ1	0.25121	0.00036973
ABL1	ZMYND11	0.34145	9.093e-07
ABL1	ZNF146	0.20669	0.0035676
ABL1	ZNF395	0.33836	1.1556e-06
ABLIM1	SEPT9	0.24277	0.00058749
ABLIM1	SEPT11	0.41957	8.4085e-10
ABLIM1	ACO1	0.26364	0.00018166
ABLIM1	AGPAT5	0.23769	0.00077014
ABLIM1	ANKRD6	0.31516	6.46e-06
ABLIM1	ARFGAP3	0.19571	0.00585
ABLIM1	ARHGAP5	0.37261	6.9709e-08
ABLIM1	ATP6V1G2	0.25442	0.00030887
ABLIM1	ATRX	0.33086	2.0476e-06
ABLIM1	BAG5	0.32693	2.7448e-06
ABLIM1	BBS1	0.20456	0.0039339
ABLIM1	BIN1	0.68134	3.1356e-28
ABLIM1	BTBD3	0.19696	0.0055361
ABLIM1	C10orf10	0.43206	2.3046e-10
ABLIM1	C17orf63	0.18633	0.0087522
ABLIM1	CDKN1B	0.30797	1.0698e-05
ABLIM1	CEP68	0.47371	2.0564e-12
ABLIM1	CLIC4	0.21952	0.0019393
ABLIM1	CLSTN1	0.24965	0.00040342
ABLIM1	COIL	0.23036	0.0011277
ABLIM1	CTDSP2	0.18601	0.0088683
ABLIM1	CTNNBIP1	0.20261	0.0042983
ABLIM1	CUL4A	0.19291	0.0066093
ABLIM1	CUL5	0.24436	0.0005391
ABLIM1	CYFIP2	0.25848	0.00024502
ABLIM1	DCP1A	0.23388	0.00094039
ABLIM1	DDB1	0.20181	0.0044579
ABLIM1	DDHD2	0.36237	1.6707e-07
ABLIM1	DDIT4	0.28987	3.6009e-05
ABLIM1	DERL1	0.31539	6.3541e-06
ABLIM1	EHBP1	0.21617	0.0022808
ABLIM1	ELMO1	0.19687	0.005557
ABLIM1	ENDOD1	0.27792	7.6814e-05
ABLIM1	ENO2	0.47336	2.1459e-12
ABLIM1	EPHA4	0.33579	1.4081e-06
ABLIM1	EPS15	0.269	0.00013222
ABLIM1	FAM102A	0.37129	7.8101e-08
ABLIM1	FAM57A	0.27857	7.3773e-05
ABLIM1	FAM8A1	0.36255	1.6453e-07
ABLIM1	FBXO21	0.33401	1.6128e-06
ABLIM1	FBXO3	0.36306	1.5766e-07
ABLIM1	FRYL	0.24974	0.00040126
ABLIM1	FUT8	0.29304	2.9295e-05
ABLIM1	GGA1	0.22458	0.0015102
ABLIM1	GIPC1	0.22709	0.0013315
ABLIM1	GNA12	0.2494	0.00040899
ABLIM1	GTF2H1	0.21357	0.0025835
ABLIM1	H1F0	0.36463	1.3806e-07
ABLIM1	HS2ST1	0.22856	0.0012357
ABLIM1	INSIG2	0.25464	0.00030502
ABLIM1	IRF9	0.20056	0.0047161
ABLIM1	ITGA6	0.44725	4.4332e-11
ABLIM1	ITPKB	0.32736	2.6599e-06
ABLIM1	JAM3	0.37208	7.2941e-08
ABLIM1	JOSD1	0.23036	0.0011278
ABLIM1	KIAA0247	0.26254	0.00019377
ABLIM1	KIAA0494	0.37865	4.1001e-08
ABLIM1	KIAA0907	0.2509	0.00037622
ABLIM1	KIAA0947	0.2587	0.00024199
ABLIM1	KLHL21	0.20555	0.003759
ABLIM1	LEMD3	0.30783	1.08e-05
ABLIM1	LIMA1	0.22536	0.0014526
ABLIM1	LIMS1	0.26754	0.00014431
ABLIM1	LMO2	0.31744	5.4878e-06
ABLIM1	LMO4	0.30061	1.77e-05
ABLIM1	LSAMP	0.24034	0.00066932
ABLIM1	LSM14A	0.24415	0.00054533
ABLIM1	MACF1	0.35693	2.6273e-07
ABLIM1	MAFF	0.21865	0.0020236
ABLIM1	MAP4K3	0.22069	0.0018312
ABLIM1	MAPK1	0.34083	9.5402e-07
ABLIM1	MARK4	0.28732	4.2463e-05
ABLIM1	MEX3C	0.21779	0.00211
ABLIM1	MFHAS1	0.21793	0.0020954
ABLIM1	MKL2	0.3054	1.2775e-05
ABLIM1	MOAP1	0.18372	0.0097588
ABLIM1	MPDZ	0.31886	4.953e-06
ABLIM1	MREG	0.37451	5.9041e-08
ABLIM1	MRFAP1L1	0.3143	6.8629e-06
ABLIM1	MRPL49	0.21392	0.0025412
ABLIM1	MTMR2	0.24533	0.00051142
ABLIM1	MYLK	0.28054	6.5243e-05
ABLIM1	NCALD	0.25033	0.00038837
ABLIM1	NCK2	0.31491	6.574e-06
ABLIM1	NIPSNAP1	0.18847	0.0079956
ABLIM1	OPTN	0.53973	2.7465e-16
ABLIM1	OSBPL9	0.29247	3.0393e-05
ABLIM1	PARP1	0.26745	0.00014503
ABLIM1	PDE4B	0.20343	0.0041412
ABLIM1	PDGFC	0.29137	3.2672e-05
ABLIM1	PEX12	0.4026	4.493e-09
ABLIM1	PEX3	0.20866	0.003256
ABLIM1	PGRMC2	0.27972	6.8686e-05
ABLIM1	PHC1	0.23664	0.00081431
ABLIM1	PKIA	0.26292	0.00018943
ABLIM1	PLEKHF2	0.25016	0.00039206
ABLIM1	PLS3	0.31021	9.153e-06
ABLIM1	PNMA1	0.41828	9.5783e-10
ABLIM1	PNRC2	0.25556	0.00028951
ABLIM1	PPP2R2A	0.24789	0.00044441
ABLIM1	PPP2R5E	0.24845	0.00043112
ABLIM1	ProSAPiP1	0.22194	0.001722
ABLIM1	PTPN4	0.38295	2.7937e-08
ABLIM1	PTPRM	0.38488	2.3455e-08
ABLIM1	RABGAP1	0.2827	5.6947e-05
ABLIM1	RAI14	0.22291	0.0016415
ABLIM1	RBM26	0.19574	0.0058411
ABLIM1	RBM7	0.32318	3.6206e-06
ABLIM1	RHOC	0.19341	0.0064671
ABLIM1	S100PBP	0.19436	0.0062058
ABLIM1	SALL2	0.35312	3.5877e-07
ABLIM1	SCD	0.30171	1.6425e-05
ABLIM1	SEC14L1	0.21061	0.0029719
ABLIM1	SH3BP5	0.5247	2.4875e-15
ABLIM1	SLC38A1	0.36603	1.227e-07
ABLIM1	SLC39A14	0.18325	0.0099521
ABLIM1	SMAD1	0.34612	6.2954e-07
ABLIM1	SMCR7L	0.20578	0.0037192
ABLIM1	STAM	0.33476	1.524e-06
ABLIM1	STOM	0.26523	0.00016543
ABLIM1	SV2A	0.35313	3.5832e-07
ABLIM1	SYNE2	0.36284	1.6066e-07
ABLIM1	TMEM123	0.28126	6.2377e-05
ABLIM1	TMEM135	0.45705	1.466e-11
ABLIM1	TNIK	0.36605	1.2248e-07
ABLIM1	TOMM70A	0.20411	0.0040146
ABLIM1	TPD52	0.36115	1.851e-07
ABLIM1	TRIB2	0.34381	7.5535e-07
ABLIM1	TSPAN13	0.2818	6.0275e-05
ABLIM1	TSPAN6	0.2047	0.0039096
ABLIM1	TTC4	0.19711	0.0055001
ABLIM1	UBE2L6	0.24897	0.00041888
ABLIM1	UBL3	0.26226	0.00019696
ABLIM1	UBR5	0.28351	5.4125e-05
ABLIM1	USP47	0.28206	5.9323e-05
ABLIM1	VPS37B	0.36337	1.5361e-07
ABLIM1	WASF3	0.2106	0.0029732
ABLIM1	WFS1	0.30723	1.1261e-05
ABLIM1	YARS	0.2137	0.0025681
ABLIM1	YTHDC1	0.24541	0.00050923
ABLIM1	ZEB1	0.56387	6.2719e-18
ABLIM1	ZHX2	0.22064	0.0018357
ABLIM1	ZNF140	0.21312	0.0026396
ABLIM1	ZNF189	0.23245	0.0010128
ABLIM1	ZNF302	0.27489	9.2587e-05
ABLIM1	ZNF395	0.32898	2.3562e-06
ABLIM1	ZNF544	0.33247	1.8129e-06
ABLIM1	ZNF606	0.3248	3.2131e-06
ABLIM1	ZNF665	0.19068	0.0072742
ACAA2	ZMAT3	0.18651	0.0086848
ACACA	SEPT11	0.35368	3.4269e-07
ACACA	ACLY	0.57081	1.9998e-18
ACACA	ADH5	0.39655	7.9926e-09
ACACA	ADPGK	0.19714	0.0054926
ACACA	AGK	0.18544	0.0090856
ACACA	AHCYL1	0.36514	1.3226e-07
ACACA	AK2	0.18546	0.0090767
ACACA	AKAP11	0.27787	7.7032e-05
ACACA	ALG6	0.34638	6.168e-07
ACACA	ALG9	0.20175	0.0044701
ACACA	ANKMY2	0.32125	4.168e-06
ACACA	AP3M2	0.2176	0.0021293
ACACA	APOLD1	0.40113	5.1729e-09
ACACA	APPBP2	0.36203	1.7186e-07
ACACA	APPL1	0.18699	0.008511
ACACA	ATP2A2	0.36741	1.0903e-07
ACACA	ATRX	0.25862	0.00024303
ACACA	BCLAF1	0.26286	0.0001901
ACACA	BDH2	0.28224	5.8639e-05
ACACA	BMI1	0.19886	0.0050881
ACACA	BTBD3	0.36547	1.2858e-07
ACACA	C11orf58	0.24023	0.00067311
ACACA	C1orf174	0.24898	0.00041865
ACACA	C1orf216	0.32123	4.1734e-06
ACACA	CAMLG	0.24289	0.00058372
ACACA	CAPRIN1	0.21175	0.0028162
ACACA	CBFB	0.22571	0.0014275
ACACA	CBX5	0.2707	0.00011943
ACACA	CCNG1	0.28435	5.1315e-05
ACACA	CCT6A	0.31217	7.9766e-06
ACACA	CD47	0.26815	0.00013914
ACACA	CHD9	0.29475	2.6167e-05
ACACA	CHORDC1	0.20434	0.003973
ACACA	CIAO1	0.3187	5.0125e-06
ACACA	CIAPIN1	0.31697	5.6768e-06
ACACA	CLIP2	0.23597	0.00084343
ACACA	CNOT7	0.26518	0.00016595
ACACA	CNP	0.27323	0.00010241
ACACA	COL4A5	0.31289	7.5854e-06
ACACA	COPS2	0.19997	0.0048429
ACACA	COQ9	0.40528	3.471e-09
ACACA	COX11	0.21441	0.0024823
ACACA	CPSF6	0.39541	8.8937e-09
ACACA	CS	0.33005	2.1754e-06
ACACA	DCTD	0.27113	0.00011631
ACACA	DDX17	0.26751	0.00014454
ACACA	DDX21	0.23561	0.00085954
ACACA	DENR	0.25812	0.00025024
ACACA	DERL1	0.18734	0.0083859
ACACA	DMTF1	0.21718	0.0021731
ACACA	DNAJA3	0.42417	5.2526e-10
ACACA	DNM1L	0.37552	5.4049e-08
ACACA	DNPEP	0.25289	0.00033671
ACACA	E2F6	0.37556	5.3862e-08
ACACA	EIF1AX	0.2243	0.0015313
ACACA	EIF2S1	0.18663	0.00864
ACACA	EIF3J	0.35987	2.0581e-07
ACACA	EIF4B	0.18624	0.0087841
ACACA	EXT2	0.19318	0.0065328
ACACA	FADS1	0.42385	5.4254e-10
ACACA	FAM120A	0.18345	0.0098708
ACACA	FNBP4	0.29375	2.7958e-05
ACACA	FRYL	0.2581	0.00025046
ACACA	G3BP2	0.35569	2.9073e-07
ACACA	GAPVD1	0.21019	0.0030304
ACACA	GATAD2A	0.18983	0.0075451
ACACA	GINS1	0.23774	0.00076842
ACACA	GNAI3	0.32609	2.9229e-06
ACACA	GOLGA8A	0.3033	1.4747e-05
ACACA	GOLGB1	0.26175	0.00020279
ACACA	GOLPH3L	0.5077	2.6478e-14
ACACA	GPD1L	0.23555	0.00086222
ACACA	GPR56	0.27012	0.00012361
ACACA	GTF2E1	0.18383	0.0097139
ACACA	GTF2H1	0.18987	0.0075322
ACACA	HDAC2	0.25449	0.00030768
ACACA	HNRNPA0	0.4031	4.285e-09
ACACA	HNRPDL	0.31792	5.3028e-06
ACACA	HS2ST1	0.21487	0.002428
ACACA	HSDL2	0.20446	0.0039527
ACACA	ICMT	0.20554	0.0037603
ACACA	IDH1	0.222	0.0017171
ACACA	IGF2BP2	0.3626	1.6387e-07
ACACA	ISOC1	0.33026	2.1411e-06
ACACA	ITGA5	0.22619	0.0013934
ACACA	KHSRP	0.37812	4.2996e-08
ACACA	KIAA0141	0.20218	0.0043841
ACACA	KIAA0907	0.36707	1.1226e-07
ACACA	KIF2A	0.18362	0.0097988
ACACA	KLHL23	0.36731	1.1003e-07
ACACA	KLHL9	0.21847	0.0020412
ACACA	LAMP2	0.18523	0.009165
ACACA	LANCL1	0.34778	5.5163e-07
ACACA	LARP1	0.41271	1.6744e-09
ACACA	LETMD1	0.2803	6.6252e-05
ACACA	LMAN2L	0.30878	1.0116e-05
ACACA	LRRC59	0.22183	0.0017309
ACACA	MAP4	0.24171	0.0006221
ACACA	MARK4	0.19792	0.0053051
ACACA	MAT2A	0.3632	1.558e-07
ACACA	MCAM	0.26318	0.00018663
ACACA	MCFD2	0.3179	5.3084e-06
ACACA	MCM6	0.39266	1.1493e-08
ACACA	MCTS1	0.31165	8.2778e-06
ACACA	MED13	0.31928	4.8075e-06
ACACA	MED17	0.20149	0.0045213
ACACA	MEIS1	0.23966	0.00069382
ACACA	MEN1	0.43373	1.9297e-10
ACACA	METAP1	0.34076	9.595e-07
ACACA	MINA	0.22419	0.0015397
ACACA	MKL2	0.34535	6.692e-07
ACACA	MKRN2	0.24995	0.00039665
ACACA	MLF1IP	0.23168	0.0010537
ACACA	MRP63	0.34653	6.0938e-07
ACACA	MRPS10	0.38998	1.4732e-08
ACACA	MRPS14	0.28513	4.8821e-05
ACACA	MRPS16	0.34493	6.9177e-07
ACACA	MRTO4	0.26697	0.00014927
ACACA	MSRB2	0.22907	0.0012046
ACACA	MTDH	0.20238	0.0043435
ACACA	MUT	0.22941	0.0011839
ACACA	NAP1L1	0.2161	0.0022891
ACACA	NBN	0.20626	0.0036393
ACACA	NCBP2	0.3283	2.4798e-06
ACACA	NDUFC2	0.18902	0.0078103
ACACA	NONO	0.33012	2.1647e-06
ACACA	NSF	0.18889	0.0078526
ACACA	NSMAF	0.18552	0.0090538
ACACA	NSUN5	0.2055	0.0037688
ACACA	NT5C2	0.2158	0.0023219
ACACA	NUP43	0.2745	9.4775e-05
ACACA	OXSR1	0.19135	0.0070697
ACACA	PAICS	0.6119	1.2694e-21
ACACA	PAIP1	0.32067	4.3473e-06
ACACA	PCYOX1	0.20479	0.0038933
ACACA	PDHA1	0.28691	4.3581e-05
ACACA	PGRMC1	0.19413	0.0062683
ACACA	PGRMC2	0.29863	2.0219e-05
ACACA	PITPNB	0.22611	0.0013987
ACACA	PMPCB	0.25527	0.00029438
ACACA	PNPO	0.20824	0.0033202
ACACA	POLDIP2	0.46319	7.2e-12
ACACA	POP4	0.18415	0.009587
ACACA	PPA2	0.42626	4.2298e-10
ACACA	PPID	0.37927	3.88e-08
ACACA	PPP2R2A	0.22873	0.0012251
ACACA	PPP3CB	0.22275	0.0016545
ACACA	PRKRIP1	0.22919	0.0011971
ACACA	PRRC1	0.30517	1.298e-05
ACACA	PSMA5	0.28849	3.9374e-05
ACACA	PTPLAD1	0.31456	6.737e-06
ACACA	PTPN11	0.28353	5.4061e-05
ACACA	PUS7	0.66057	4.5335e-26
ACACA	QKI	0.19077	0.0072463
ACACA	R3HDM2	0.37761	4.497e-08
ACACA	RAD1	0.2472	0.00046172
ACACA	RALBP1	0.37907	3.9509e-08
ACACA	RALGDS	0.2018	0.0044595
ACACA	RANBP9	0.2064	0.0036159
ACACA	RBM5	0.34565	6.531e-07
ACACA	RBM8A	0.20883	0.0032299
ACACA	RCN2	0.34759	5.5991e-07
ACACA	RFTN1	0.29078	3.394e-05
ACACA	RNF44	0.23639	0.00082468
ACACA	RPA1	0.20519	0.0038222
ACACA	RSAD1	0.53316	7.2956e-16
ACACA	RSL1D1	0.2538	0.00031976
ACACA	RSRC2	0.19886	0.0050869
ACACA	S100PBP	0.25568	0.00028751
ACACA	SAE1	0.28284	5.6471e-05
ACACA	SAR1A	0.23194	0.0010396
ACACA	SEH1L	0.3505	4.4331e-07
ACACA	SEPHS2	0.2852	4.8627e-05
ACACA	SERTAD2	0.24677	0.00047261
ACACA	SETD1B	0.2116	0.002837
ACACA	SF3A1	0.19066	0.0072806
ACACA	SGSM2	0.29011	3.5455e-05
ACACA	SLC25A32	0.23815	0.00075199
ACACA	SLC30A9	0.32706	2.7185e-06
ACACA	SLC39A14	0.37107	7.9655e-08
ACACA	SLC39A6	0.30732	1.1193e-05
ACACA	SMARCA5	0.42306	5.8856e-10
ACACA	SMARCC2	0.30285	1.5211e-05
ACACA	SMCR7L	0.22496	0.0014821
ACACA	SNRPB2	0.30422	1.385e-05
ACACA	SOCS2	0.26287	0.00019
ACACA	SORD	0.49658	1.1594e-13
ACACA	SRP72	0.20252	0.0043161
ACACA	SS18L1	0.39698	7.6689e-09
ACACA	STAU1	0.32675	2.7827e-06
ACACA	STK39	0.24689	0.00046969
ACACA	STON1	0.23965	0.0006943
ACACA	SUZ12	0.41492	1.3432e-09
ACACA	SV2A	0.29261	3.0115e-05
ACACA	TARDBP	0.47771	1.2627e-12
ACACA	TBL2	0.25777	0.00025525
ACACA	TCTA	0.2532	0.00033073
ACACA	TDG	0.3225	3.8037e-06
ACACA	TERF2	0.24016	0.00067563
ACACA	TIA1	0.32309	3.6444e-06
ACACA	TMEM135	0.19782	0.0053277
ACACA	TOMM70A	0.23238	0.0010165
ACACA	TRIAP1	0.45348	2.2042e-11
ACACA	TSFM	0.42012	7.9511e-10
ACACA	TSN	0.31552	6.296e-06
ACACA	TTC19	0.37138	7.7539e-08
ACACA	UBE2A	0.3217	4.0319e-06
ACACA	UBE2N	0.31547	6.3149e-06
ACACA	UBP1	0.27798	7.652e-05
ACACA	UGDH	0.23388	0.00094052
ACACA	UPF3A	0.3083	1.0457e-05
ACACA	USP22	0.34014	1.0067e-06
ACACA	USP9X	0.21254	0.0027128
ACACA	UTP14C	0.40167	4.9124e-09
ACACA	VGLL4	0.28137	6.1922e-05
ACACA	VPS26A	0.29519	2.5419e-05
ACACA	VPS4B	0.21455	0.0024651
ACACA	WDR82	0.31323	7.4033e-06
ACACA	XRCC5	0.20461	0.0039257
ACACA	YES1	0.27217	0.00010926
ACACA	YTHDF2	0.22136	0.0017715
ACACA	YWHAE	0.22587	0.0014155
ACACA	ZC3H14	0.21393	0.0025392
ACACA	ZDHHC14	0.20607	0.0036701
ACACA	ZMYM4	0.27982	6.8246e-05
ACACA	ZMYND11	0.18526	0.0091525
ACACA	ZNF140	0.20016	0.0048011
ACACA	ZNF22	0.45669	1.5286e-11
ACACA	ZZZ3	0.20019	0.0047937
ACAD8	APPBP2	0.22446	0.0015196
ACAD8	C6orf120	0.26697	0.00014924
ACAD8	CDC42BPA	0.19775	0.0053448
ACAD8	CLIC4	0.27941	7.0018e-05
ACAD8	DNAJC15	0.22509	0.0014723
ACAD8	FAM129A	0.21484	0.0024315
ACAD8	IPO9	0.18569	0.0089898
ACAD8	LHFPL2	0.19793	0.0053029
ACAD8	LYRM2	0.24114	0.00064134
ACAD8	MKL2	0.19474	0.0061018
ACAD8	MTDH	0.27402	9.7604e-05
ACAD8	PHF20	0.23163	0.0010565
ACAD8	PRKACB	0.27878	7.2817e-05
ACAD8	RDX	0.40797	2.6702e-09
ACAD8	UTP14C	0.33886	1.1114e-06
ACAD8	YES1	0.18983	0.0075458
ACADM	AGL	0.36364	1.5018e-07
ACADM	AGPAT5	0.38638	2.0473e-08
ACADM	AKAP11	0.27956	6.9343e-05
ACADM	ATG5	0.34893	5.0294e-07
ACADM	BAG1	0.27706	8.1005e-05
ACADM	BAZ2B	0.30366	1.439e-05
ACADM	BCLAF1	0.4123	1.7441e-09
ACADM	BET1	0.25502	0.00029851
ACADM	BTBD1	0.25496	0.00029945
ACADM	C5orf30	0.18601	0.0088691
ACADM	CALU	0.30387	1.4185e-05
ACADM	CANX	0.33697	1.2865e-06
ACADM	CAPRIN1	0.48099	8.4234e-13
ACADM	CD164	0.19607	0.0057572
ACADM	CEP170	0.21046	0.0029925
ACADM	CEP57	0.3602	2.0033e-07
ACADM	CHD9	0.21389	0.0025447
ACADM	CHORDC1	0.40062	5.4306e-09
ACADM	CLASP2	0.43407	1.8601e-10
ACADM	CLIC4	0.20414	0.00401
ACADM	CNOT7	0.35911	2.1936e-07
ACADM	COG5	0.21433	0.0024917
ACADM	DDX3X	0.1852	0.0091744
ACADM	DLD	0.48384	5.9094e-13
ACADM	DNM1L	0.36435	1.4142e-07
ACADM	DPY19L4	0.34919	4.9258e-07
ACADM	EIF4E	0.32955	2.259e-06
ACADM	ELAVL1	0.33548	1.4421e-06
ACADM	FAM70A	0.24299	0.00058057
ACADM	FBXW2	0.25445	0.00030835
ACADM	FNDC3A	0.24567	0.00050208
ACADM	FXR1	0.21451	0.0024698
ACADM	GALNT7	0.33069	2.0732e-06
ACADM	GBAS	0.28574	4.6959e-05
ACADM	GNAI3	0.20853	0.0032761
ACADM	GOLM1	0.20766	0.0034103
ACADM	HDAC9	0.21576	0.0023271
ACADM	HPS5	0.27864	7.3439e-05
ACADM	ITGA6	0.19881	0.0050986
ACADM	KAL1	0.27251	0.00010701
ACADM	LANCL1	0.30935	9.7182e-06
ACADM	LSM5	0.37599	5.1884e-08
ACADM	LYRM2	0.26529	0.00016483
ACADM	MAPRE1	0.27293	0.0001043
ACADM	MCFD2	0.37191	7.4041e-08
ACADM	MCTS1	0.38026	3.5536e-08
ACADM	MOBKL3	0.38898	1.6141e-08
ACADM	MRPL35	0.24901	0.00041779
ACADM	NAP1L1	0.21355	0.0025866
ACADM	NDUFA10	0.42762	3.6737e-10
ACADM	OXR1	0.24794	0.00044326
ACADM	PAPOLA	0.40395	3.9462e-09
ACADM	PCNP	0.20401	0.004033
ACADM	PGRMC2	0.26851	0.0001362
ACADM	POLD3	0.24113	0.00064159
ACADM	PPP1CB	0.2897	3.6403e-05
ACADM	PPP1R12A	0.21217	0.0027616
ACADM	PPP2CA	0.23027	0.0011327
ACADM	PPP3CA	0.20785	0.0033811
ACADM	PREPL	0.23354	0.0009572
ACADM	PSMA5	0.39667	7.8988e-09
ACADM	PUM2	0.29596	2.4163e-05
ACADM	RANBP2	0.27244	0.00010745
ACADM	RBM12	0.3818	3.0957e-08
ACADM	RBM7	0.21933	0.0019569
ACADM	RBM8A	0.37148	7.6854e-08
ACADM	RNF138	0.50364	4.5682e-14
ACADM	SDHC	0.20424	0.0039926
ACADM	SEH1L	0.47242	2.4035e-12
ACADM	SERBP1	0.54146	2.1151e-16
ACADM	SMAD2	0.40946	2.3075e-09
ACADM	SMAD4	0.29577	2.4459e-05
ACADM	SMARCA5	0.2918	3.1766e-05
ACADM	SP3	0.21823	0.0020652
ACADM	SPG20	0.24592	0.00049522
ACADM	STAMBP	0.34012	1.0085e-06
ACADM	STK38L	0.22611	0.001399
ACADM	SUPT7L	0.19118	0.0071196
ACADM	TIA1	0.23432	0.00091892
ACADM	TMCO1	0.35976	2.0778e-07
ACADM	TMEM123	0.27783	7.7252e-05
ACADM	TOMM20	0.47143	2.7073e-12
ACADM	TSPYL1	0.30716	1.1317e-05
ACADM	TXNRD1	0.33976	1.0371e-06
ACADM	UBE4A	0.27465	9.3957e-05
ACADM	UFM1	0.27442	9.5277e-05
ACADM	ZC3H14	0.43719	1.3326e-10
ACAT1	ALDH3A2	0.31192	8.1181e-06
ACAT1	CRNKL1	0.2378	0.00076597
ACAT1	CUL3	0.26424	0.00017535
ACAT1	DCTN4	0.37094	8.055e-08
ACAT1	EIF2S1	0.50825	2.4564e-14
ACAT1	EIF4EBP2	0.22986	0.0011571
ACAT1	ENC1	0.1966	0.0056246
ACAT1	GTF2H5	0.37966	3.7476e-08
ACAT1	MCTS1	0.39017	1.4478e-08
ACAT1	MRPL19	0.39497	9.2628e-09
ACAT1	PODXL	0.25015	0.00039236
ACAT1	RAB11A	0.2495	0.0004068
ACAT1	SELT	0.35765	2.4751e-07
ACAT1	SLC39A14	0.27568	8.8195e-05
ACAT1	SMAD2	0.18556	0.0090399
ACAT1	SSR1	0.31798	5.2803e-06
ACAT1	TMCO1	0.33928	1.0763e-06
ACAT1	TMEM33	0.25098	0.00037466
ACAT1	VAPA	0.21727	0.0021636
ACAT1	ZFP106	0.3141	6.9611e-06
ACAT2	SEPT8	0.40523	3.4857e-09
ACAT2	ARMC1	0.22119	0.0017868
ACAT2	ATRX	0.22812	0.0012642
ACAT2	CBX5	0.2148	0.0024369
ACAT2	CLIC4	0.27709	8.0828e-05
ACAT2	COPS2	0.31773	5.3754e-06
ACAT2	DCP2	0.23864	0.00073253
ACAT2	DDX46	0.44746	4.3322e-11
ACAT2	DPY19L4	0.24434	0.0005398
ACAT2	DYNLT3	0.1917	0.0069627
ACAT2	EDNRB	0.22174	0.0017393
ACAT2	GNAI3	0.45766	1.3678e-11
ACAT2	GTF2H5	0.37999	3.6409e-08
ACAT2	HDAC2	0.24683	0.00047123
ACAT2	MCTS1	0.344	7.4405e-07
ACAT2	MKL2	0.2353	0.00087351
ACAT2	MRPL19	0.21581	0.0023214
ACAT2	PSD3	0.21778	0.002111
ACAT2	QKI	0.21285	0.0026733
ACAT2	SERBP1	0.30839	1.0391e-05
ACAT2	SMAD2	0.21315	0.0026355
ACAT2	SMARCA5	0.20951	0.0031291
ACAT2	SUPT7L	0.26384	0.00017952
ACAT2	VPS4B	0.26344	0.00018384
ACBD3	ACSL3	0.2146	0.0024596
ACBD3	ACTR2	0.20756	0.0034259
ACBD3	AP3S2	0.25252	0.00034375
ACBD3	ATXN10	0.24076	0.00065433
ACBD3	BUB3	0.25136	0.00036676
ACBD3	C5orf15	0.20363	0.0041036
ACBD3	CAPRIN1	0.31634	5.9373e-06
ACBD3	CBX1	0.22881	0.0012204
ACBD3	CDC23	0.19273	0.0066612
ACBD3	CDV3	0.33287	1.7585e-06
ACBD3	CEBPG	0.24802	0.00044131
ACBD3	CHP	0.25598	0.00028274
ACBD3	CLIC4	0.19273	0.0066609
ACBD3	CLN5	0.29013	3.5412e-05
ACBD3	CNOT7	0.26051	0.00021793
ACBD3	COQ10B	0.25134	0.00036715
ACBD3	CSNK1A1	0.26119	0.00020953
ACBD3	CTCF	0.21353	0.0025885
ACBD3	CUL5	0.19588	0.0058052
ACBD3	DAZAP2	0.29785	2.1299e-05
ACBD3	DDX46	0.20717	0.0034892
ACBD3	DPY19L1	0.27686	8.2016e-05
ACBD3	FBXW11	0.43701	1.3582e-10
ACBD3	FDX1	0.22488	0.0014876
ACBD3	G3BP2	0.29753	2.1759e-05
ACBD3	GALNT1	0.22865	0.0012304
ACBD3	GMFB	0.22886	0.0012172
ACBD3	GNB1	0.1847	0.0093679
ACBD3	GORASP2	0.29937	1.9237e-05
ACBD3	GTF2H1	0.26192	0.00020086
ACBD3	HDLBP	0.27882	7.2631e-05
[truncated: 104,941 more rows]

## Sheet: summary_LAML
ceRNA	Num_1st-order_neighbors
MCTS1	529
SAR1B	463
SERBP1	427
GTF2H5	425
BCLAF1	413
RBM12	411
CPSF6	401
TMEM135	399
KCMF1	397
CAPRIN1	396
HS2ST1	394
SMAD2	393
MKL2	389
FBXO28	387
G3BP2	384
SEC63	383
SSR1	382
SCAMP1	381
SMAD4	381
TMEM33	379
PRRC1	377
FXR1	376
C11orf58	375
STAMBP	366
BAG5	363
GMFB	363
USP9X	363
FBXW11	359
C20orf11	356
COPS2	356
CUL3	356
PPP1R12A	351
MOBKL3	349
CAND1	347
TMED5	345
PAPOLA	344
APPBP2	343
PGRMC2	343
PSEN1	339
PRKACB	337
VPS4B	337
MRPL22	336
AGPAT5	335
MCFD2	333
ATRX	331
GRSF1	331
APPL1	330
EIF2S1	330
NRAS	329
PSMA5	329
C12orf5	327
VAPB	327
QKI	326
FBXW2	324
DDX46	323
GNAI3	323
GOLPH3L	323
PIGK	316
CALU	313
PTCD3	311
PLEKHB2	309
DCP2	308
GSK3B	308
VAPA	305
C5orf22	304
LARP1	302
TM9SF3	302
ALG9	301
CBFB	301
LAMP2	301
SERTAD2	301
ARF6	300
ELAVL1	297
NDUFA10	297
UBE2G1	297
SH3GLB1	296
TMCO1	294
TOMM20	294
LANCL1	292
RSL1D1	291
SEH1L	288
LRPAP1	287
WDR82	287
RAB21	285
MRPL19	284
CYB5B	282
TGOLN2	281
GALNT7	280
OXSR1	280
PAFAH1B1	279
SMARCA5	278
CD59	276
DPY19L4	275
GAPVD1	275
YES1	275
AKAP11	274
ICMT	274
RASSF2	274
CRNKL1	273
CCDC90A	272
DCP1A	271
DERL1	271
EPS15	271
ZMYM4	271
TARDBP	270
MRPS16	269
PITPNA	269
RAD23B	269
STK38L	269
VPS26A	269
EIF4EBP2	267
PCNP	267
PCYOX1	266
CAB39	265
LRPPRC	265
BTBD1	263
PDCD6IP	263
PHF20	263
YTHDC1	263
CNOT7	262
S100PBP	262
SHOC2	262
TCEB1	262
ABCE1	259
UNC119B	259
AP3S2	258
PPP6C	258
RNF4	258
RNF138	258
SPG20	258
UBE3A	258
CANX	257
C7orf42	256
MEGF9	256
EIF1AX	255
ABI1	254
ARHGEF6	253
SSR3	253
UBE4A	253
YTHDF3	253
CACYBP	252
CEP68	252
KPNA3	251
USP14	251
ATG5	250
CHD9	250
CORO1C	250
OSTM1	250
AASDHPPT	248
NT5C2	248
SPIN1	247
RAB22A	244
KIAA0494	243
CKAP2	242
SLC35A5	242
KIAA0226	241
ALG6	240
STAM	240
RAB11A	239
KIAA0232	238
RAB1A	238
TXNRD1	238
ZC3H11A	238
CUL5	237
HDAC2	237
TMEM127	237
ARHGAP5	236
NARG2	236
SELT	236
PEX19	235
MTMR6	234
PAK2	234
PREPL	234
TMEM30A	234
CD93	233
TIA1	233
COMMD9	232
PPM1D	232
YME1L1	232
ACACA	231
MRPL35	231
RNF38	231
TRIM33	231
RAP2B	230
SEPT11	230
VPS24	229
FRYL	228
METAP1	228
MTMR2	228
CD302	227
FMR1	227
MRPL42	227
PNRC2	227
PTP4A1	227
SERP1	226
PLEKHF2	225
SLMO2	225
PUM2	224
RSU1	224
LEMD3	223
MAPRE1	223
TSN	223
C5orf15	222
DDX21	222
ETF1	222
RDX	222
CD46	221
CREBL2	221
IMPA1	221
INSIG2	221
SWAP70	220
UQCRB	220
ZNF140	220
GINS1	218
NAP1L1	218
GNS	217
CD47	215
ELMO1	215
NDUFC2	215
OXR1	215
SORL1	215
UTP14C	214
CAPZA1	213
BTBD3	212
PAICS	212
SLC38A1	212
TBC1D15	212
YIPF6	211
ERLIN2	210
HEG1	210
TWF1	210
C6orf120	209
DLD	209
SEC16A	209
ARMC1	208
MAPK1	208
ZKSCAN1	208
CCNG1	207
RNF111	207
STX12	207
SUPT7L	207
FAM60A	206
SPOCK1	206
DDHD2	205
EIF4E	205
E2F6	205
SNX27	205
TSPYL4	205
GRB2	204
TMEM50B	204
ZFAND5	204
FAM134A	203
RNF11	203
SRP72	203
ATXN1	202
BET1	202
RAP2C	202
ZNF43	202
CHP	201
LYPLA1	201
NCBP2	201
SACM1L	201
SNAP29	201
TIMM17A	201
BZW1	200
DCUN1D1	200
IQGAP1	200
KIAA0430	200
RHOQ	200
CHORDC1	199
DCTN4	199
RBBP4	199
RFK	199
SS18L1	199
HECA	198
HMGCR	198
PNPO	198
UBE2D3	198
DBF4	197
GBAS	197
MTDH	197
SCARB2	197
ZBTB38	197
TSPAN14	196
ZNF395	196
APOLD1	195
MED17	195
NBR1	195
RPA1	195
WIPF2	195
ATXN10	194
SLC9A6	194
TNS3	194
WDR7	194
ATP6V1A	193
HELZ	193
PRKAR1A	193
SLC26A2	193
TMEM106B	193
CYBRD1	192
FNDC3A	192
WDR26	192
ABAT	191
CDV3	191
PCM1	191
RANBP6	191
SEC24A	191
TFRC	191
POT1	190
TMEM123	190
TOMM70A	190
ZEB1	190
FAM8A1	189
MED13	189
SPECC1L	189
AGL	188
CEP170	188
NUP43	188
CMTM6	187
GTF2H1	187
RALBP1	187
SH2B3	187
SLC39A14	187
SOX4	186
DDX17	185
NDRG3	185
COX11	184
PSMF1	184
C9orf82	183
REEP5	183
STAG2	183
UBE2W	183
C10orf26	182
CCND2	182
CNDP2	182
POLI	182
WSB2	182
NFIB	181
STAU1	181
TDG	181
BCL10	180
NXT2	180
TNKS2	180
C3orf63	179
CDC23	179
CLIC4	179
EID1	179
GPD1L	179
HSDL2	179
RALA	179
LIMS1	178
BDH2	177
C14orf147	177
MARCKS	177
NOTCH2	177
SLC31A1	177
CCNC	176
CHMP2B	176
E2F3	176
GOLGA8A	176
KPNA1	176
KCTD12	175
MCL1	175
RBM8A	175
RHOBTB3	175
ACSL3	174
C12orf29	174
ITGA6	174
MAP1LC3B	174
STOM	174
ENDOD1	173
POLR2E	173
YIPF5	173
ANKRD27	172
ARCN1	172
CBX1	172
KIF3B	172
PRNP	172
RAD1	172
RER1	172
SUMO1	172
TRIM13	172
ALDH3A2	171
CALM1	171
MED1	171
SLC25A36	171
UFM1	171
TEX2	170
TMEM9B	170
USP22	170
EXTL2	169
GGPS1	169
NDUFA5	169
PTPLAD1	169
SNX10	169
DPY19L1	168
FAM53C	168
HMGN4	168
PAQR3	168
PPP3CA	168
PTPN11	168
RCBTB1	168
RSBN1	168
SDHC	168
TMED2	168
UBL3	168
CBX3	167
JAK1	167
MACF1	167
SLC25A32	167
EPM2AIP1	166
LBR	166
PRPF40A	166
PUM1	166
RAB3GAP2	166
AGK	165
B4GALT5	165
FEM1C	165
MARCH7	165
PROSC	165
SPTLC1	165
FBXO9	164
LYRM2	164
MORC3	164
UBP1	164
ARHGEF3	163
CHSY1	163
EVI2A	163
KIF1B	163
LASP1	163
MTMR4	163
SLC25A44	163
TIMP2	163
ZFP106	163
CRLF3	162
FNBP1L	162
FNBP1	162
GHITM	162
ARHGAP29	161
CRTC3	161
ERBB2IP	161
FBXL5	161
FDX1	161
GLG1	161
ATF1	160
GSPT1	160
PDHA1	160
PKD2	160
RANBP9	160
SLTM	160
VAMP3	160
ADD3	159
DNM1L	159
MINA	159
RGL1	159
RABGEF1	158
REV3L	158
MOSPD1	157
PSMD5	157
SASH1	157
SF3A1	157
LRRC40	156
RBM7	156
SRPRB	156
TRIOBP	156
VCAN	156
CTCF	155
GCLM	155
KIAA0947	155
MCM6	155
PPP1CB	155
SAP18	155
ARL1	154
DAP3	154
RAP1A	154
ROCK1	154
SACS	154
TAF2	154
TMED7	154
UBR5	154
MARCH6	153
MRPS14	153
SNN	153
DCLK1	152
TSPYL1	152
SAR1A	151
ABLIM1	150
DEK	150
FAM82B	150
PSME3	150
RAB5A	150
RBM15B	150
RPL28	150
YLPM1	150
ARF3	149
BUB3	149
CLDND1	149
KIAA0141	149
LSM14A	149
RPP30	149
UBE2Q1	149
ZMYND11	149
HNRNPA0	148
KIAA0247	148
KLHL21	148
POLD3	148
KCTD3	147
METAP2	147
PDXK	147
RB1CC1	147
ZC3H14	147
AHCYL1	146
CTDSP2	146
ENY2	146
JOSD1	146
NCOR1	146
PHF17	146
SATB2	146
ADD1	145
CTNND1	145
CXADR	145
HLTF	145
OSBPL9	145
PARVA	145
PTPRE	145
SMC6	145
SUZ12	145
VPS13C	145
WRB	145
ZNF302	145
ADAM9	144
GRB10	144
KLHL23	144
NR3C1	144
PHIP	144
AZIN1	143
NFASC	143
PPP2CA	143
RASA1	143
RIT1	143
WEE1	143
DDX3X	142
GCA	142
LZTFL1	142
MAT2B	142
NETO2	142
SETX	142
TEX261	142
GPKOW	141
PJA2	141
POP4	141
MED4	140
MRPS27	140
RHOT1	140
RNF44	140
TOR1A	140
UBE2D2	140
USP25	140
AP2B1	139
CNP	139
GOSR1	139
IRS2	139
DHX40	138
IRAK1	138
IL13RA1	138
PRPF4	138
UGDH	138
ZBTB5	138
CERK	137
CPD	137
DAZAP2	137
EIF2AK1	137
MAP4K4	137
TPD52	137
AK2	136
HGSNAT	136
KRAS	136
MMD	136
PPP2R5E	136
RYBP	136
STAT3	136
TXNIP	136
ADIPOR2	135
ASAH1	135
C6orf62	135
DPYD	135
LSM5	135
TTC19	135
VGLL4	135
ARHGEF7	134
FKBP1A	134
HNRNPC	134
KIAA0528	134
LANCL2	134
MRP63	134
MTCH2	134
SLC1A4	134
SP3	134
VPS37C	134
ARL4A	133
F2R	133
LHFPL2	133
MRPL17	133
PHF2	133
POLE3	133
PSMD9	133
NPLOC4	132
TRAM1	132
ZMPSTE24	132
CHMP1B	131
MID1	131
SERINC3	131
SNX6	131
TPP1	131
ABCD3	130
FUBP3	130
GNA12	130
MUT	130
PDGFRA	130
RAD21	130
SLC1A2	130
ACTR1A	129
CAST	129
SPAG9	129
ATG12	128
CUL4A	128
NID1	128
NSF	128
OSBPL11	128
RNF14	128
SNX4	128
SORD	128
TBL2	128
TRIM44	128
BRD4	127
COL4A3BP	127
CSNK1A1	127
PARP1	127
RAB14	127
SEPHS1	127
STK39	127
AP1S2	126
C1orf9	126
GLIPR1	126
GOLPH3	126
IGFBP5	126
KIAA0317	126
MAFB	126
METTL7A	126
NBN	126
PNO1	126
RAB4A	126
TAOK3	126
CIAO1	125
FBXO21	125
LIMA1	125
OSBPL8	125
PKIA	125
SNRPB2	125
TSNAX	125
WAC	125
ZNF706	125
ADNP	124
BCL6	124
C5orf13	124
CLASP2	124
PIK3R1	124
RBL2	124
RGS5	124
TMOD1	124
FADS1	123
FEZ2	123
PPP2R5C	123
SLC16A1	123
BAG1	122
CALM3	122
CANT1	122
CLIP2	122
COPA	122
PHF21A	122
SEC23A	122
STK24	122
ZCCHC8	122
EIF4H	121
FNDC3B	121
GTF2E1	121
KBTBD11	121
PHC1	121
RBMS1	121
RSRC2	121
STXBP1	121
USO1	121
ZFP36L1	121
CEP57	120
DAG1	120
CTSS	120
DMXL2	120
ME2	120
NEDD9	120
SLC39A6	120
SOBP	120
TSC1	120
ZBTB11	120
ACTR2	119
CECR1	119
FUT8	119
GNPDA1	119
HMGB3	119
MARK4	119
MYD88	119
POLA1	119
SSFA2	119
SYNJ2BP	119
TMEM50A	119
TRAK2	119
ZNF148	119
BLCAP	118
BECN1	118
COMMD8	118
CYFIP2	118
MNT	118
PPA2	118
SOX11	118
SMARCE1	118
DDX18	117
PIP5K1C	117
RBM25	117
TMEM168	117
USP8	117
WNK1	117
COIL	116
DARS	116
ELF1	116
GATAD2A	116
LRRC59	116
NUDT4	116
PHC2	116
RAB5B	116
SETD5	116
C1orf216	115
C5orf30	115
NCK2	115
NFE2L1	115
PBRM1	115
RANBP2	115
RRM2	115
SEMA5A	115
SLC35E3	115
SLA	115
KIAA0776	114
MAGI2	114
PEX3	114
PRPS2	114
TMEM97	114
UBE2H	114
AP3M2	113
CNIH	113
SEC61A1	113
SNX5	113
CDC42BPA	112
DENR	112
DR1	112
EIF4B	112
IGF2R	112
KCNJ2	112
MRFAP1L1	112
MYO10	112
PLSCR4	112
RCHY1	112
STAG1	112
TIMP3	112
TRIM2	112
ZDHHC7	112
AP1G1	111
DNAJC15	111
GORASP2	111
HS1BP3	111
KIF13B	111
MAML1	111
MEX3C	111
RAP2A	111
UBE2N	111
USP13	111
ANKRD46	110
ASXL2	110
COQ10B	110
DNAJA2	110
FOXO1	110
SERPINA1	110
TMBIM1	110
AMOTL2	109
ATP2C1	109
MRPS10	109
SMCR7L	109
WASF3	109
ABCA1	108
ANK2	108
CAMSAP1L1	108
CREB3L2	108
DEGS1	108
FCHSD2	108
MAPK6	108
MKRN1	108
TAX1BP1	108
EIF2S2	107
GPATCH8	107
KLHL2	107
MAP4	107
SLC31A2	107
CASD1	106
DAP	106
EFHC1	106
EHBP1	106
FAM46A	106
FNBP4	106
FZD7	106
ISOC1	106
LIMCH1	106
NONO	106
RABGAP1	106
SF3A3	106
C11orf57	105
CDYL	105
CDS2	105
EIF2C1	105
EPAS1	105
NUP153	105
RCN1	105
RTCD1	105
TRIAP1	105
CCDC47	104
CTNNA1	104
HDLBP	104
IPO9	104
LSAMP	104
MLF1IP	104
NECAP1	104
SNRK	104
EIF5	103
FSTL1	103
GALNT1	103
HEATR1	103
HNRPDL	103
IBTK	103
LYRM1	103
LSM12	103
PODXL	103
PDHX	103
SH3BP5	103
SPRY4	103
SYPL1	103
TMEM47	103
UBE2L3	103
WDR1	103
ZNF665	103
CHL1	102
KLF6	102
RCN2	102
RRAGD	102
ZCCHC10	102
FAM120A	101
JAG1	101
KIAA0355	101
MFHAS1	101
NUAK1	101
PDXDC1	101
PADI2	101
COG5	100
EFNB2	100
HERC2	100
RAB1B	100
SNRPE	100
TOP1	100
TOB2	100
ASTN1	99
EIF3J	99
GCC2	99
HPS5	99
KIF5B	99
PELI1	99
PITPNB	99
PPP2R2A	99
PYROXD1	99
RNF40	99
VEZF1	99
ACLY	98
CSNK2A1	98
MXI1	98
NAV2	98
SLC24A3	98
CBX5	97
DNAJA3	97
MAT2A	97
OPA1	97
REV1	97
SNRPD1	97
ZNF91	97
ANP32E	96
DDOST	96
KIAA1598	96
MLC1	96
MRPL49	96
TROVE2	96
TXLNA	96
BAZ2B	95
CTR9	95
FBXO34	95
GNG12	95
HLA-DPB1	95
MAPT	95
RIN2	95
YEATS2	95
ZFYVE21	95
ANKMY2	94
ATP2B1	94
GNG4	94
TNIK	94
UBE2B	94
USP33	94
ATP1B2	93
IDH3A	93
LRRTM2	93
MRTO4	93
NSMAF	93
PTBP1	93
REEP1	93
SLC4A4	93
GOLGB1	92
MGLL	92
PCDH17	92
SUPT16H	92
TCEB3	92
TOR1B	92
TXNDC15	92
ZNF12	92
ZNF587	92
ZZZ3	92
ATP6V1B2	91
CTNNBIP1	91
FAM102A	91
HDAC9	91
JAM3	91
MFN2	91
OPTN	91
NUP133	91
PUS7	91
CAPZA2	90
CLINT1	90
CS	90
IFRD1	90
LMO3	90
LEPROT	90
MED23	90
SLC2A1	90
TCTA	90
ZFYVE16	90
AP3D1	89
ATP10D	89
ARL4C	89
ATP6V1D	89
CDKN1B	89
CTSA	89
GLRX	89
PSD3	89
TMEM41B	89
TOPORS	89
UBE3C	89
ACADM	88
C17orf62	88
CRK	88
GOLM1	88
LPPR4	88
MSRB2	88
MREG	88
NECAP2	88
POLDIP2	88
PRKRIR	88
ACBD3	87
C21orf62	87
CREG1	87
CX3CR1	87
ELMO2	87
GAB2	87
GPI	87
MAP2	87
MCM3	87
PNMA2	87
PFKP	87
PTDSS1	87
C17orf63	86
C1D	86
CEP350	86
CSDE1	86
DHFR	86
DNAJB6	86
DTX4	86
GLT25D2	86
KPNA2	86
PFKFB3	86
SCNM1	86
TATDN2	86
CAMLG	85
CHST10	85
CRBN	85
FZD3	85
HN1	85
NDRG1	85
ODZ4	85
RAI14	85
SEC22B	85
TCF4	85
YTHDF2	85
YY1	85
ANKRD10	84
C19orf54	84
FAM98A	84
GOT2	84
IGSF3	84
KIAA0174	84
KIF1A	84
PPAP2B	84
PRC1	84
TBK1	84
ZNF195	84
C9orf78	83
CALCOCO2	83
CALD1	83
CNOT2	83
CORO2B	83
DMXL1	83
GNB1	83
MARCH3	83
NPTN	83
RMI1	83
TERF2	83
UPF3A	83
BMI1	82
CEBPG	82
CRIM1	82
DFFA	82
LAMC1	82
NEK4	82
PPCS	82
PPME1	82
TRPS1	82
DVL3	81
ITM2C	81
PMPCB	81
POLR2F	81
SAE1	81
SIAH1	81
SMC5	81
AQP4	80
ARF1	80
DAB2	80
DPP3	80
DNAJB1	80
GSTM3	80
NRIP1	80
PKN2	80
PPP4R1	80
RNF24	80
SAP30BP	80
SEPT9	80
THBS2	80
WDR41	80
ZNF22	80
ADSS	79
ARHGEF18	79
CD164	79
CTSO	79
EBAG9	79
FAM111A	79
NCALD	79
SDC3	79
SLC7A5	79
TMEM184B	79
AUTS2	78
BTAF1	78
CARHSP1	78
CDKN2AIP	78
CCND3	78
DNAJB9	78
FAM129A	78
HYOU1	78
ITFG1	78
KRR1	78
MGEA5	78
MIS12	78
PHKB	78
POLR2K	78
PTPRK	78
SLC25A4	78
SUV420H1	78
UBE2A	78
CTDSP1	77
GPR137B	77
MAP4K3	77
MKNK2	77
POGZ	77
SEPT8	77
SEC14L1	77
YTHDF1	77
ALDH7A1	76
ABL1	76
CLN5	76
COPZ1	76
DCK	76
ECHDC1	76
EXT2	76
GCLC	76
PTK2	76
ADH5	75
DTNA	75
DUSP6	75
ITPKB	75
MKRN2	75
RNH1	75
SALL2	75
SCD	75
SETD1B	75
SNRPD3	75
TNPO1	75
WDR3	75
CHD1	74
CKAP4	74
DLG5	74
DMTF1	74
ENC1	74
M6PR	74
PGK1	74
RPA2	74
SLC25A38	74
SNX11	74
SUCLG2	74
TRIM22	74
BACE1	73
BBS1	73
CES2	73
COTL1	73
DERL2	73
HABP4	73
HOMER1	73
MRPS18B	73
NDEL1	73
OXCT1	73
RHEB	73
SEPT10	73
TTC4	73
ZNF532	73
APLP2	72
CPNE3	72
CUL2	72
CTNND2	72
LHFP	72
KLHL9	72
MED21	72
PRKRA	72
PPP3CB	72
SH3BP4	72
ACVR1	71
ASRGL1	71
CUL1	71
HMBOX1	71
MYLK	71
RACGAP1	71
RND3	71
SEC24B	71
SLC25A12	71
VEGFA	71
ARID5B	70
CA12	70
INPP5F	70
MEIS1	70
MGRN1	70
STK17A	70
SYT11	70
WNT5A	70
ANXA4	69
CNOT8	69
FCGR2A	69
RNF13	69
SUMO3	69
TJP1	69
TP53BP2	69
ACSL1	68
CDKN1A	68
CELSR2	68
EIF2AK3	68
LARS	68
NCOA1	68
NLGN1	68
RDH11	68
RIOK3	68
USP47	68
WIPI2	68
ZC3HAV1	68
CLSTN1	67
DIMT1L	67
EPHA4	67
DYNLT3	67
FAM134C	67
GTF2A2	67
NKTR	67
PIN4	67
PHLDA1	67
PBK	67
RAB7A	67
KIAA0907	66
MAPK10	66
MAN1C1	66
PDZD2	66
NDE1	66
TPM4	66
TSPAN12	66
BPTF	65
BEX4	65
CASP3	65
KIAA1033	65
RAB3GAP1	65
SC4MOL	65
SLC11A2	65
SOX9	65
UNG	65
ATP1A2	64
CHCHD3	64
CLASP1	64
KBTBD2	64
MMP2	64
RAP1GDS1	64
RPS6KA2	64
STEAP3	64
ZFR	64
BRD3	63
CAPRIN2	63
EDNRB	63
INSIG1	63
KDELR2	63
MRPL24	63
MTUS1	63
NOTCH1	63
POU3F2	63
PPP1R3C	63
RBM3	63
SLC12A7	63
COL5A2	62
CSNK1D	62
EI24	62
ID4	62
GOLT1B	62
LSG1	62
RBM26	62
SGSM2	62
UBAP1	62
UXS1	62
EHD4	61
GPRC5B	61
KIF2A	61
MAN2B2	61
PPP2R4	61
ZHX2	61
BCL2L13	60
EP300	60
MYH10	60
MTMR9	60
PROS1	60
RFTN1	60
SCRN1	60
TBC1D9B	60
TMEM131	60
TRIM8	60
VDAC1	60
VPS37B	60
ZNF562	60
APP	59
COMMD10	59
LAGE3	59
MCAM	59
LMO4	59
SGCB	59
TCFL5	59
TMEM14A	59
UBE2Z	59
WFS1	59
ACO1	58
ARID1A	58
ARFIP2	58
EIF3A	58
KAL1	58
RBM22	58
SERPINE1	58
TMEM87A	58
UBE2V2	58
ABCG2	57
AKAP12	57
AGPAT1	57
ARNT2	57
C1orf27	57
CENPF	57
F3	57
IFIT5	57
KLF10	57
KCNJ16	57
MFSD1	57
PEX12	57
NSFL1C	57
SHROOM2	57
WBP2	57
ZMIZ1	57
C8orf4	56
CIAPIN1	56
IDH1	56
LYN	56
MSN	56
PALLD	56
SFXN1	56
SYNGR2	56
TJP2	56
TRIB1	56
ZNF606	56
ADNP2	55
CDC42	55
CASK	55
CLCN3	55
IGF2BP2	55
PDPN	55
PPP1R10	55
PTRF	55
SMARCC2	55
TSPAN6	55
BRP44L	54
CD2BP2	54
GDI2	54
GABBR1	54
IFT57	54
KIAA0101	54
NTRK2	54
PBX3	54
PRKD1	54
SEPHS2	54
XRCC5	54
ZNF611	54
AMPD2	53
BFAR	53
BSCL2	53
CSE1L	53
EPS8	53
EFHD2	53
H1F0	53
PELO	53
SH3GL1	53
TAPBP	53
WDR47	53
AHR	52
AP2A2	52
DENND4B	52
DOCK4	52
DUT	52
FBXO3	52
GFAP	52
IGFBP3	52
LEPROTL1	52
PJA1	52
SLBP	52
SRPK2	52
ZIC1	52
ALKBH1	51
COPS8	51
CHFR	51
IRF9	51
LPL	51
MBNL1	51
PPIF	51
TMEM70	51
AKTIP	50
C1orf174	50
CSNK1E	50
PROM1	50
SMURF2	50
STMN1	50
SUPT4H1	50
VCP	50
ASCC3	49
COL4A1	49
CYP51A1	49
MXRA5	49
NRCAM	49
PID1	49
SALL1	49
RSAD1	49
SCN3A	49
THUMPD1	49
WDR45L	49
WSB1	49
ABHD11	48
ADPGK	48
BSDC1	48
CADM1	48
LAPTM5	48
MAN2A1	48
NINJ1	48
NUSAP1	48
NOL8	48
OSBP	48
PRDX3	48
SV2A	48
SYNE2	48
USP3	48
USP34	48
ZMYM3	48
ADI1	47
C20orf111	47
DCTD	47
GRIA2	47
SNAP25	47
TCERG1	47
SQSTM1	47
SPRY2	47
TPST2	47
APPL2	46
B3GAT1	46
C19orf42	46
CHMP7	46
DPP6	46
ELTD1	46
FTO	46
FN1	46
IVNS1ABP	46
KCTD5	46
MKNK1	46
MEIS2	46
PNRC1	46
SLC39A1	46
SOCS2	46
TANK	46
TMEM43	46
TRIM37	46
TOP2A	46
WTAP	46
WSCD1	46
AFTPH	45
BID	45
C19orf2	45
CBR4	45
C2orf42	45
DKK3	45
DNAJB14	45
ENAH	45
GLUD1	45
LMAN2L	45
MAP2K1	45
MTCP1	45
MOXD1	45
OGFOD1	45
PDE8A	45
PDE4B	45
PXDN	45
SNX19	45
TULP3	45
CTBP2	44
FDFT1	44
FAM107A	44
GTF2I	44
OGDH	44
PDGFA	44
SHQ1	44
TMEM100	44
SSPN	44
ZFAND3	44
BPGM	43
CLK4	43
GORASP1	43
KIDINS220	43
PAX6	43
RCBTB2	43
SH3BGRL	43
SIDT2	43
SMAD1	43
SOD2	43
AK1	42
CP	42
CXCL14	42
F13A1	42
FBXL7	42
MOAP1	42
MS4A4A	42
NIPSNAP1	42
RETSAT	42
SATB1	42
SDC2	42
SPEN	42
WWC3	42
WDR73	42
ATP2B4	41
CASC3	41
DKC1	41
DHCR24	41
FUS	41
FILIP1L	41
HDDC2	41
GPBP1L1	41
KIAA0090	41
LYZ	41
RAB8A	41
STAT1	41
TMEM109	41
UBE2L6	41
TSPAN31	41
WASF1	41
CD83	40
CKS1B	40
COG2	40
COMT	40
GFPT2	40
HEATR2	40
ITGA5	40
ILF3	40
MYO1B	40
PREB	40
SLC30A9	40
ST13	40
TSFM	40
UQCC	40
URM1	40
UBN1	40
ZNF274	40
CAV1	39
CCT6A	39
IGFBP4	39
LITAF	39
MTERF	39
NR2F2	39
PLP1	39
SCIN	39
SART3	39
SETD3	39
ANKRD6	38
C10orf10	38
COL4A5	38
SLC6A1	38
TIPRL	38
USP16	38
TPCN1	38
YKT6	38
ATP6V0E1	37
DDIT4	37
EFS	37
EFEMP1	37
F8	37
PITPNC1	37
PRPS1	37
SART1	37
SDC4	37
BCL7B	36
BMPR1A	36
CD163	36
CNTNAP1	36
DOK5	36
COX4NB	36
DAAM2	36
KIF5C	36
LMO2	36
LRP4	36
PDIA6	36
PPID	36
PPP1R11	36
RAF1	36
SHMT2	36
SRP19	36
SMNDC1	36
ZNF292	36
UTP11L	36
ACP1	35
BAI3	35
LRRFIP1	35
NASP	35
PDGFC	35
SEC24C	35
TGFBI	35
TOPBP1	35
TSPAN13	35
TRIB2	35
YRDC	35
ZNF544	35
YPEL5	35
CD44	34
DHX15	34
GOT1	34
FSCN1	34
PFKM	34
RUFY3	34
SHC1	34
VAT1	34
CAP2	33
DNPEP	33
DCN	33
HRH1	33
HMGB2	33
MAD2L1	33
MINPP1	33
PARN	33
ProSAPiP1	33
RNF7	33
CPNE1	32
KHSRP	32
LAMP1	32
INSM1	32
TMBIM4	32
CDC25B	31
DPF2	31
HCCS	31
HSD17B11	31
MOCS2	31
SLC25A46	31
ZMAT3	31
ARL5A	30
ATP2A2	30
BAZ1B	30
COL6A3	30
KRT10	30
MBD3	30
MATN2	30
MED28	30
SF1	30
SMYD2	30
YWHAE	30
AMFR	29
BNIP3	29
BRP44	29
ARHGAP12	29
C7orf49	29
CSF1R	29
DAAM1	29
EGR1	29
DSE	29
FAM32A	29
FADD	29
FOXG1	29
GLRX5	29
HSPA9	29
MBP	29
MGAT1	29
NDUFA9	29
NUDT11	29
NR2E1	29
MID1IP1	29
PLS3	29
PLSCR3	29
QDPR	29
RAB2A	29
PSAT1	29
RNF103	29
SCCPDH	29
SPRY1	29
TPP2	29
TFE3	29
USP4	29
AQP1	28
APBA2	28
COBL	28
EFHD1	28
GPRASP1	28
GDI1	28
MAEA	28
MRPL15	28
PHB	28
PYGB	28
R3HDM2	28
ROBO1	28
TNFRSF21	28
UBAP2	28
XPO1	28
ZCCHC6	28
ZDHHC14	28
TGIF1	28
ZDHHC6	28
ZWINT	28
ARFGAP3	27
BBS10	27
CCNB1	27
CD53	27
CYR61	27
HIST2H2BE	27
IFI44L	27
MRC2	27
MRPS35	27
PNMA1	27
PAF1	27
PTPN4	27
TRIM27	27
THY1	27
TIPARP	27
ZNF146	27
CEPT1	26
ATP6V1G2	26
DLAT	26
CTGF	26
DUSP1	26
GATAD1	26
NCAN	26
NOVA1	26
PNN	26
RGS2	26
RALGDS	26
RCAN1	26
RBM23	26
RFX5	26
SEC23B	26
SNX2	26
SYNCRIP	26
TPR	26
STON1	26
CBX6	25
CHST12	25
CROT	25
EGFR	25
GBE1	25
GIPC1	25
LYRM5	25
PIPOX	25
POGK	25
PRKRIP1	25
PDE8B	25
RAB40B	25
SESN1	25
TUFM	25
ABHD4	24
AMD1	24
ACAT2	24
ATP9A	24
DPYSL3	24
FAM115A	24
EMP1	24
FADS2	24
FAM70A	24
GYS1	24
IER5	24
JMJD1C	24
MAFF	24
LETMD1	24
LRRC8D	24
MYCBP2	24
OSBPL1A	24
NSUN5	24
RHOC	24
RNF139	24
SDHD	24
TPD52L2	24
TOB1	24
XKR8	24
ZNF263	24
ADM	23
CDIPT	23
FAM57A	23
GBP1	23
HDAC1	23
INPP5A	23
EIF5B	23
MRPL11	23
PEG10	23
PRUNE2	23
PRKDC	23
RTN1	23
VCAM1	23
ANXA6	22
CLEC2B	22
GIMAP4	22
INHBB	22
LTBP1	22
NPTX2	22
PTPRM	22
RGPD5	22
RPS6KC1	22
SLC25A13	22
TAGLN2	22
TSEN34	22
TXN2	22
ZBTB20	22
WARS	22
ZMYND8	22
ZNF83	22
ATP6V1E1	21
EFNA1	21
CTSK	21
HADH	21
KPNB1	21
ING3	21
KIAA1279	21
NKRF	21
SNW1	21
TNIP2	21
TM4SF1	21
USP7	21
TTC3	21
UNC13B	21
ZNF189	21
ACAT1	20
ACTN1	20
C6orf145	20
CRYZL1	20
DLST	20
CYB5R4	20
GNAI2	20
ID2	20
PAIP1	20
NT5E	20
MEPCE	20
PLOD2	20
SPOP	20
SRPR	20
STX18	20
CALR	19
B3GNT1	19
COL4A2	19
MARK3	19
NDRG4	19
PCMT1	19
PRKAR2B	19
RAB5C	19
TRIM9	19
RNF34	19
TAF11	19
TNPO3	19
ALCAM	18
ANKRD17	18
BCAS2	18
CAPZB	18
CDH11	18
GSPT2	18
HPRT1	18
GTF3C2	18
HECTD3	18
GPR56	18
LPHN3	18
IL10RB	18
NPEPPS	18
PEPD	18
PTX3	18
SMC4	18
ZFP36	18
ATF3	17
ANKRD49	17
CCBL2	17
CRYZ	17
CISD1	17
GTF2E2	17
GPX3	17
NAP1L3	17
NUCB1	17
MTMR1	17
POLR3B	17
PSMD10	17
ITM2A	17
THAP11	17
SLC35D2	17
THTPA	17
YWHAH	17
ZC3H7A	17
ACN9	16
ABCF1	16
ACAD8	16
C10orf18	16
C9orf6	16
C8orf33	16
CHST2	16
ARHGEF2	16
DDX23	16
IFNGR2	16
HARS	16
HADHA	16
PLEKHB1	16
PANK2	16
PRKAG1	16
RNF10	16
RBBP6	16
TCTN3	16
WIPI1	16
ZNF266	16
AP2M1	15
ARNTL	15
CA2	15
CCDC28A	15
COL1A2	15
BAMBI	15
CYB5R1	15
COX7A2L	15
FN3KRP	15
FLNC	15
HMOX1	15
HSPH1	15
GSTA4	15
MTHFD2	15
MGP	15
NKX2-2	15
P4HA1	15
PDCD10	15
RBM5	15
SFPQ	15
UFD1L	15
USP10	15
ZNF331	15
ACTR1B	14
ARPC1A	14
CPSF4	14
ECM2	14
COQ9	14
FAM49B	14
FTSJ2	14
LRP1	14
PER1	14
POLR3K	14
PSMD8	14
PPIC	14
RCAN2	14
RALB	14
SH3YL1	14
TMEM176A	14
SPG21	14
TSC22D3	14
CBY1	13
C20orf3	13
CD151	13
DCTN6	13
HDGFRP3	13
CHCHD7	13
MSX1	13
NDP	13
MPDZ	13
PCYOX1L	13
OAZ2	13
PLEKHA5	13
SDCCAG3	13
TNFAIP6	13
YARS	13
VPS45	13
WBSCR22	13
ANKRA2	12
C6orf211	12
CRMP1	12
COL3A1	12
GALNS	12
GANAB	12
DDB1	12
ETV5	12
GPNMB	12
EPB41L2	12
LSM1	12
MRPS11	12
LDOC1	12
ORMDL2	12
PCDH9	12
RBX1	12
RFC2	12
RNPS1	12
RNASEH1	12
RGS1	12
PACSIN2	12
SOX2	12
SRR	12
ZNF131	12
APH1A	11
ABHD3	11
DERA	11
GPR125	11
GTF3C1	11
GRPEL1	11
LYRM4	11
NPC1	11
MS4A6A	11
PRAF2	11
MYO6	11
SKIV2L2	11
TNIP1	11
AHCY	10
C20orf30	10
ATP6V0E2	10
DDX42	10
JUN	10
HSPA2	10
IER2	10
MEN1	10
GATM	10
NFIL3	10
KIAA0196	10
HDGF	10
PDE6D	10
RUSC1	10
PTPN13	10
PTPRF	10
SPG7	10
TMEM165	10
ZNF207	10
ABCA3	9
ABHD10	9
C16orf45	9
CCDC92	9
DDX47	9
ENO2	9
CXCL10	9
[truncated: 294 more rows]
